# Supplementary material for: Plasma exosomes from individuals with type 2 diabetes drive breast cancer aggression in patient-derived organoids
Source: Commun Biol. 2025 Aug 26;8:1276. doi: 10.1038/s42003-025-08663-y (PMC12381303; doi:10.1038/s42003-025-08663-y)
Supplement: Supplementary file 3 — Supplementary Data 1-15 [file 42003_2025_8663_MOESM3_ESM.xlsx]

## Sheet: SupplementaryData1
Patient ID	Age at Diagnosis (years)	Sex	Tumor Size (cm)	Histological Type	Tumor Grade	Lymph Node Involvement	TNM Stage	ER Status	PR Status	HER2 Status	Ki-67 Proliferation Index (%)
318	55	Female	2.3 x 2.2 x 1.8	Invasive Ductal Carcinoma	Grade 2	Normal	T2N0M0	Positive (95%)	Positive (80%)	Negative (2+)	Intermediate (30%)
377	50	Female	1.6 x 1.3 x 1.1	Invasive Ductal Carcinoma	Grade 1	Normal	T1N0M0	Positive (90%)	Positive (50%)	Negative (0)	Low (<5%)
409	65	Female	1.4 x 1.4 x 1.4	Invasive Ductal Carcinoma	Grade 2	None	T1N0M0	Positive (99%)	Positive (99%)	Negative (1+)	Low (3%)

## Sheet: SupplementaryData2
geneID	p_val	avg_log2FC	pct.1	pct.2	p_val_adj	cluster
FOXA1	0	3.79847	0.825	0.066	0	LT
AFF3	0	4.06333	0.801	0.063	0	LT
AGR3	0	4.14785	0.81	0.077	0	LT
ZG16B	0	3.73023	0.847	0.12	0	LT
GALNT6	0	3.54207	0.893	0.187	0	LT
SPDEF	0	4.11447	0.746	0.056	0	LT
TSPAN13	0	2.99202	0.879	0.207	0	LT
TFF3	0	3.67676	0.917	0.259	0	LT
AGR2	0	3.6075	0.937	0.29	0	LT
SMIM22	0	3.36757	0.916	0.272	0	LT
CA12	0	2.94023	0.9	0.261	0	LT
MAL2	0	2.51795	0.905	0.274	0	LT
DNAJC12	0	3.40743	0.704	0.089	0	LT
MUC1	0	3.48314	0.934	0.33	0	LT
SYTL2	0	3.06891	0.741	0.137	0	LT
FBP1	0	3.59612	0.658	0.055	0	LT
CRABP2	0	3.17887	0.937	0.341	0	LT
STARD10	0	3.27563	0.901	0.308	0	LT
TFF1	0	3.54339	0.793	0.207	0	LT
AR	0	3.11809	0.66	0.092	0	LT
CLDN7	0	2.16628	0.838	0.271	0	LT
PRLR	0	3.01874	0.648	0.102	0	LT
EFHD1	0	3.15284	0.6	0.07	0	LT
GATA3	0	2.84381	0.915	0.397	0	LT
FASN	0	3.08794	0.921	0.436	0	LT
DHCR24	0	2.36714	0.936	0.474	0	LT
TBX3	0	2.11658	0.828	0.366	0	LT
SMIM14	0	2.53305	0.944	0.49	0	LT
MLPH	0	3.02422	0.525	0.074	0	LT
AZGP1	0	1.54904	0.98	0.538	0	LT
ATP1B1	0	1.9075	0.951	0.512	0	LT
CYB5A	0	2.63036	0.958	0.524	0	LT
MYO6	0	1.95274	0.848	0.415	0	LT
GSTM3	0	3.38811	0.936	0.541	0	LT
SRARP	0	4.45233	0.415	0.02	0	LT
RAB11FIP1	0	1.8144	0.671	0.288	0	LT
KRT18	0	2.89387	0.989	0.609	0	LT
SLC39A6	0	2.85683	0.931	0.555	0	LT
TCIM	0	2.31099	0.516	0.141	0	LT
SPTSSB	0	3.33551	0.429	0.059	0	LT
NUCB2	0	2.47922	0.962	0.61	0	LT
CAPN8	0	3.7905	0.356	0.025	0	LT
KRT19	0	3.07036	0.977	0.661	0	LT
XBP1	0	3.01308	0.97	0.662	0	LT
RASEF	0	2.41893	0.366	0.076	0	LT
NQO1	0	2.1536	0.947	0.657	0	LT
CCND1	0	2.57946	0.959	0.672	0	LT
TRPS1	0	1.98299	0.944	0.66	0	LT
PLK2	0	1.61395	0.933	0.663	0	LT
METRN	0	2.70131	0.97	0.714	0	LT
LIMCH1	0	1.7584	0.41	0.163	0	LT
RAB27B	0	1.54384	0.407	0.161	0	LT
ERBB4	0	3.70211	0.256	0.02	0	LT
KRT8	0	2.71634	0.991	0.755	0	LT
H2AFJ	0	2.27368	0.973	0.777	0	LT
REEP5	0	1.82522	0.978	0.79	0	LT
TSTD1	0	2.15129	0.99	0.826	0	LT
PHLDA2	0	1.79337	0.974	0.824	0	LT
ASPH	0	2.22128	0.98	0.842	0	LT
MGST1	0	2.45856	0.999	0.906	0	LT
COX6C	0	3.40025	0.99	0.908	0	LT
ACADSB	0	2.90067	0.53	0.084	0	LT
ETFB	0	1.4501	0.939	0.762	0	LT
DCXR	0	2.53071	0.966	0.679	0	LT
PPDPF	0	1.99586	0.998	0.96	0	LT
SERPINA3	0	1.32539	0.943	0.705	0	LT
GALNT7	0	1.91546	0.66	0.214	9.03e-307	LT
PRSS23	6.87e-308	3.34381	0.883	0.256	1.67e-303	LT
SPINT2	2.27e-299	1.85209	0.997	0.876	5.5e-295	LT
GOLM1	3.18e-299	1.94838	0.633	0.233	7.72e-295	LT
TCEAL3	4.7e-299	2.49022	0.877	0.435	1.14e-294	LT
RASD1	8.03e-299	2.00068	0.529	0.146	1.95e-294	LT
MAGED2	1.45e-298	2.5871	0.909	0.508	3.51e-294	LT
SLC7A2	2.88e-295	3.33451	0.728	0.096	6.98e-291	LT
FXYD3	4.48e-292	2.07927	0.992	0.89	1.09e-287	LT
LURAP1L	4.68e-292	2.77582	0.778	0.197	1.13e-287	LT
NOSTRIN	2.81e-278	4.11362	0.336	0.019	6.83e-274	LT
DUSP4	6.03e-278	1.57915	0.883	0.52	1.46e-273	LT
QPRT	3.56e-276	3.4047	0.844	0.172	8.64e-272	LT
ARFGEF3	1.54e-271	2.80894	0.66	0.128	3.73e-267	LT
TCEAL4	5.49e-269	1.81419	0.955	0.803	1.33e-264	LT
SCD	4.66e-263	2.96645	0.933	0.657	1.13e-258	LT
UCP2	9.84e-263	3.28493	0.574	0.058	2.39e-258	LT
STC2	6.3e-261	3.60551	0.643	0.057	1.53e-256	LT
QSOX1	4.78e-257	1.92255	0.818	0.345	1.16e-252	LT
PLEKHF2	1.77e-251	2.45305	0.619	0.148	4.31e-247	LT
AC127526.5	3e-250	2.17133	0.288	0.067	7.28e-246	LT
DCDC2	2.54e-249	3.40373	0.29	0.029	6.15e-245	LT
SLC44A4	6.48e-248	3.92657	0.359	0.023	1.57e-243	LT
ALCAM	5.77e-247	2.56096	0.82	0.228	1.4e-242	LT
SCCPDH	2.26e-245	2.25107	0.559	0.138	5.49e-241	LT
TTC39A	1.41e-243	3.88547	0.597	0.044	3.43e-239	LT
CADPS2	4.48e-241	0.977558	0.255	0.161	1.09e-236	LT
TMBIM6	2.67e-240	1.58289	0.997	0.97	6.48e-236	LT
S100A14	1.52e-239	1.45849	0.991	0.874	3.69e-235	LT
ERBB3	8.95e-235	2.76306	0.721	0.136	2.17e-230	LT
PTP4A2	1.38e-233	2.18734	0.979	0.776	3.35e-229	LT
ADIRF	3.95e-232	1.35105	0.985	0.874	9.58e-228	LT
TFAP2A	8.59e-232	2.3947	0.884	0.356	2.08e-227	LT
HSPB1	2.54e-231	2.30015	0.948	0.606	6.15e-227	LT
SERF2	8.61e-228	1.78526	1	0.999	2.09e-223	LT
IRX3	1.59e-226	2.1592	0.857	0.401	3.85e-222	LT
CD9	1.95e-226	1.50213	0.99	0.917	4.74e-222	LT
TBC1D9	4.49e-226	2.8607	0.822	0.224	1.09e-221	LT
CD24	7.68e-223	1.29478	0.592	0.41	1.86e-218	LT
CMBL	1.96e-222	3.40918	0.791	0.155	4.75e-218	LT
PKIB	1.2e-219	3.31659	0.788	0.11	2.91e-215	LT
KRT7	8.69e-219	1.11208	0.97	0.865	2.11e-214	LT
MT-CO2	1.02e-216	1.08221	1	0.998	2.47e-212	LT
SH3BGRL	2.15e-216	1.70113	0.895	0.533	5.21e-212	LT
SYNGR2	6.87e-216	2.51588	0.842	0.271	1.67e-211	LT
MACC1	2.83e-211	2.63194	0.503	0.099	6.87e-207	LT
BATF	1.19e-210	2.23422	0.279	0.039	2.88e-206	LT
SELENOW	8.83e-209	1.82019	0.99	0.922	2.14e-204	LT
GPR160	4.63e-207	3.48775	0.347	0.031	1.12e-202	LT
CLDN4	3.87e-206	0.773048	0.813	0.388	9.39e-202	LT
KIF13B	2.35e-203	1.04914	0.264	0.125	5.71e-199	LT
PRR15	3.66e-200	3.64032	0.499	0.043	8.87e-196	LT
ATP8B1	6.48e-200	1.47585	0.333	0.127	1.57e-195	LT
EZR	5.45e-199	1.10044	0.94	0.708	1.32e-194	LT
MGAT4A	4.1e-198	1.8049	0.609	0.188	9.93e-194	LT
AP1M2	2.8e-196	2.26537	0.718	0.218	6.79e-192	LT
BST2	5.06e-196	2.75453	0.941	0.676	1.23e-191	LT
SLC4A8	7.5e-196	4.00962	0.483	0.035	1.82e-191	LT
EPCAM	4.13e-195	1.56179	0.921	0.47	1e-190	LT
KIAA1324	1.48e-193	1.18891	0.566	0.211	3.6e-189	LT
AC018816.1	4.41e-193	4.05023	0.605	0.04	1.07e-188	LT
TSPAN15	1.66e-191	2.70932	0.473	0.081	4.02e-187	LT
ICA1	4.85e-191	2.56831	0.518	0.098	1.18e-186	LT
CRNDE	3.67e-187	2.5146	0.956	0.794	8.91e-183	LT
GCNT2	4.43e-187	1.73952	0.468	0.141	1.07e-182	LT
NFIA	4.94e-187	1.86142	0.89	0.533	1.2e-182	LT
ERMP1	7.64e-187	2.39288	0.379	0.084	1.85e-182	LT
DEGS2	8.26e-187	3.5632	0.442	0.041	2e-182	LT
SLC9A3R1	1.65e-186	2.47076	0.819	0.25	4e-182	LT
ASAH1	5.39e-185	1.1025	0.867	0.567	1.31e-180	LT
TM4SF1	1.46e-183	0.884223	0.926	0.83	3.55e-179	LT
IFI27	5.44e-181	3.53408	0.806	0.384	1.32e-176	LT
MUCL1	2.34e-179	3.86776	0.575	0.067	5.67e-175	LT
MGP	1.18e-178	2.07489	0.988	0.928	2.85e-174	LT
MEGF9	3.06e-178	1.9071	0.375	0.114	7.43e-174	LT
ENPP1	9.05e-177	2.2063	0.363	0.081	2.19e-172	LT
C17orf58	5.37e-176	1.76993	0.417	0.119	1.3e-171	LT
TMEM238	5.95e-176	2.14758	0.923	0.512	1.44e-171	LT
PRDX2	4.3e-175	1.65551	0.989	0.914	1.04e-170	LT
VAMP8	1.43e-173	1.28735	0.966	0.77	3.48e-169	LT
ATP5F1E	3.34e-172	1.63913	1	0.991	8.11e-168	LT
MDK	6.21e-172	2.32512	0.948	0.683	1.51e-167	LT
ANXA9	1.05e-171	4.13071	0.497	0.033	2.54e-167	LT
NME4	1.48e-171	2.1866	0.914	0.487	3.6e-167	LT
MT-CO1	1.59e-171	0.896123	1	0.999	3.85e-167	LT
PIK3R3	2.74e-171	2.70368	0.782	0.179	6.65e-167	LT
DACH1	4.13e-171	4.06393	0.381	0.025	1e-166	LT
MT-ND4	2.94e-170	1.01448	1	0.998	7.14e-166	LT
TMEM265	3.41e-169	1.32086	0.601	0.269	8.28e-165	LT
NEBL	4.41e-169	2.02568	0.494	0.131	1.07e-164	LT
AIG1	5.74e-169	2.11199	0.848	0.385	1.39e-164	LT
DUSP16	8.01e-168	1.21289	0.277	0.126	1.94e-163	LT
TSPAN1	4.25e-167	2.1998	0.49	0.133	1.03e-162	LT
SLC7A8	7.49e-167	2.89721	0.627	0.101	1.82e-162	LT
ERBB2	7.46e-166	1.2433	0.517	0.251	1.81e-161	LT
IFITM3	1.02e-163	0.591464	0.931	0.945	2.48e-159	LT
CRACR2B	2.39e-163	2.83304	0.575	0.142	5.8e-159	LT
RHOBTB3	3.81e-163	3.07535	0.851	0.25	9.25e-159	LT
CLU	3.98e-163	1.27453	0.944	0.674	9.64e-159	LT
S100A16	4.29e-163	1.24527	0.978	0.874	1.04e-158	LT
PEBP1	1.64e-162	1.70556	0.996	0.971	3.97e-158	LT
AC008771.1	6.06e-162	2.34095	0.66	0.174	1.47e-157	LT
UGDH	7.28e-162	1.72772	0.632	0.279	1.77e-157	LT
GNAS	1.54e-161	1.74417	0.999	0.989	3.75e-157	LT
BSPRY	2.1e-161	2.19823	0.411	0.095	5.1e-157	LT
ELF3	2.71e-161	0.841736	0.793	0.42	6.57e-157	LT
ARHGEF38	4.26e-161	1.95352	0.258	0.067	1.03e-156	LT
IRX5	7.24e-161	2.51044	0.802	0.247	1.76e-156	LT
VAV3	2.86e-160	1.80227	0.606	0.207	6.93e-156	LT
ATP5IF1	2.88e-160	1.90077	0.988	0.896	6.99e-156	LT
RBM47	3.78e-160	1.99885	0.653	0.18	9.18e-156	LT
FAM174B	3.23e-158	2.50574	0.289	0.05	7.83e-154	LT
SEZ6L2	1.36e-157	2.84515	0.832	0.23	3.29e-153	LT
TM7SF2	2.22e-157	3.09274	0.63	0.111	5.37e-153	LT
RAB25	2.71e-157	1.92846	0.812	0.333	6.57e-153	LT
ENPP5	1.88e-156	2.94242	0.533	0.089	4.55e-152	LT
PRXL2A	3.3e-156	1.82299	0.927	0.575	8e-152	LT
PBX1	5.88e-156	2.43855	0.858	0.436	1.43e-151	LT
STEAP4	2.4e-154	2.19682	0.287	0.056	5.82e-150	LT
MAPK13	5.89e-154	1.72954	0.368	0.112	1.43e-149	LT
EEF1A2	7.24e-153	3.792	0.689	0.05	1.76e-148	LT
H3F3A	1.83e-152	1.94771	1	0.998	4.44e-148	LT
FADS2	2.01e-151	3.13142	0.847	0.274	4.87e-147	LT
SELENBP1	5.55e-151	3.01636	0.733	0.138	1.35e-146	LT
TPD52	5.55e-151	1.62878	0.749	0.318	1.35e-146	LT
SPTSSA	8.84e-151	1.85862	0.924	0.59	2.14e-146	LT
CD46	1.07e-150	1.52292	0.978	0.805	2.6e-146	LT
TMBIM4	2.59e-150	1.8453	0.951	0.702	6.27e-146	LT
REEP6	4.88e-150	2.76931	0.287	0.044	1.18e-145	LT
C19orf33	5.12e-150	3.44337	0.732	0.099	1.24e-145	LT
SLC50A1	7.43e-150	2.52956	0.834	0.308	1.8e-145	LT
MT-CO3	5.62e-149	0.872729	1	0.998	1.36e-144	LT
DSTN	2.4e-148	1.13439	1	0.994	5.83e-144	LT
SSR4	3.67e-147	1.51833	0.995	0.961	8.9e-143	LT
SPCS1	3.99e-147	1.71511	0.982	0.87	9.69e-143	LT
CCDC125	4.1e-147	2.21704	0.492	0.126	9.94e-143	LT
LRBA	4.88e-147	1.78099	0.667	0.259	1.18e-142	LT
MPHOSPH6	1.65e-146	1.62182	0.457	0.186	4e-142	LT
TMC4	2.31e-146	2.81913	0.515	0.089	5.61e-142	LT
LMTK3	2.89e-145	3.02246	0.547	0.092	7e-141	LT
FARP1	4.53e-145	0.851072	0.605	0.436	1.1e-140	LT
HOXB-AS3	4.79e-145	4.35546	0.673	0.044	1.16e-140	LT
CLDN3	1.69e-144	1.48609	0.672	0.225	4.11e-140	LT
UQCRQ	3.07e-144	1.68906	0.985	0.881	7.45e-140	LT
MSRB2	5.98e-144	1.99393	0.908	0.504	1.45e-139	LT
BLVRB	4.43e-143	2.59813	0.923	0.668	1.07e-138	LT
CFB	2.13e-141	2.62881	0.695	0.174	5.17e-137	LT
HGD	3.88e-141	4.27369	0.427	0.024	9.42e-137	LT
MT-ND3	4.16e-141	1.23439	0.999	0.995	1.01e-136	LT
PRDX1	9.66e-141	2.75901	0.993	0.957	2.34e-136	LT
TALDO1	1.87e-140	2.07218	0.965	0.782	4.54e-136	LT
SC5D	6.09e-140	0.746777	0.407	0.255	1.48e-135	LT
C18orf32	1.8e-139	2.03679	0.931	0.56	4.37e-135	LT
IDH2	2.09e-139	0.963848	0.618	0.355	5.07e-135	LT
POLD4	3.47e-139	1.92518	0.896	0.552	8.41e-135	LT
HID1	3.88e-137	3.24801	0.414	0.047	9.42e-133	LT
PROM2	2.11e-136	2.23935	0.679	0.199	5.12e-132	LT
CREB3L4	6.46e-136	2.91569	0.53	0.096	1.57e-131	LT
MT-CYB	1.78e-135	0.786031	1	0.998	4.32e-131	LT
BMPR1B	2.17e-135	4.02512	0.779	0.113	5.26e-131	LT
NDUFV2	4.61e-135	1.41953	0.968	0.811	1.12e-130	LT
ARSD	7.33e-135	1.88981	0.467	0.142	1.78e-130	LT
CRB3	9.02e-135	2.88245	0.6	0.107	2.19e-130	LT
SORT1	6.57e-134	1.85146	0.564	0.176	1.59e-129	LT
DUSP5	2.14e-133	1.50993	0.569	0.219	5.2e-129	LT
ELOVL5	6.49e-132	2.6743	0.793	0.265	1.58e-127	LT
ARHGDIB	1.12e-131	1.22313	0.596	0.212	2.72e-127	LT
COX7C	9.48e-131	1.3332	0.999	0.992	2.3e-126	LT
MCCC2	2.32e-130	2.03265	0.542	0.16	5.63e-126	LT
DDAH2	3.04e-130	1.70837	0.806	0.365	7.37e-126	LT
ARHGAP32	1.26e-129	0.856458	0.315	0.18	3.05e-125	LT
SERPINA1	1.82e-129	3.58905	0.838	0.196	4.41e-125	LT
RAB17	5.2e-129	2.47377	0.287	0.058	1.26e-124	LT
NINJ1	1.68e-128	1.41181	0.615	0.248	4.08e-124	LT
CERS2	4.87e-128	2.48981	0.755	0.213	1.18e-123	LT
TMED3	1.49e-127	1.54802	0.863	0.525	3.61e-123	LT
TMEM125	9.77e-127	2.90954	0.491	0.075	2.37e-122	LT
MT-ATP6	1.1e-126	1.03597	1	0.998	2.67e-122	LT
PCCA-DT	8.78e-126	1.25476	0.285	0.127	2.13e-121	LT
IDH1	1.3e-125	1.92072	0.67	0.235	3.15e-121	LT
PON2	3.2e-124	1.9856	0.762	0.297	7.77e-120	LT
CD164	3.01e-123	1.38386	0.967	0.799	7.3e-119	LT
MCRIP2	4.96e-123	2.42336	0.757	0.209	1.2e-118	LT
INPP4B	4.35e-122	2.02886	0.356	0.084	1.05e-117	LT
TM4SF18	4.36e-122	3.54999	0.475	0.049	1.06e-117	LT
OCIAD2	1.47e-121	2.0074	0.866	0.423	3.56e-117	LT
TMPO	1.91e-121	0.304572	0.527	0.385	4.63e-117	LT
IDI1	2.02e-121	1.56099	0.92	0.649	4.9e-117	LT
HLA-C	2.42e-121	1.66225	0.993	0.935	5.87e-117	LT
NME3	4.01e-121	1.94643	0.922	0.62	9.72e-117	LT
CD99	6.69e-121	0.338798	0.691	0.362	1.62e-116	LT
SKAP1	1.85e-120	2.60115	0.468	0.064	4.48e-116	LT
CPEB4	3.48e-120	2.06372	0.693	0.218	8.45e-116	LT
BICDL2	5.01e-120	2.12794	0.394	0.095	1.22e-115	LT
ZC3H12A	3.56e-119	0.987039	0.337	0.165	8.63e-115	LT
C3orf14	3.82e-118	2.37481	0.749	0.208	9.26e-114	LT
DRAIC	4.32e-118	4.28865	0.576	0.038	1.05e-113	LT
MORF4L2	1.17e-117	1.41612	0.947	0.753	2.83e-113	LT
ATP6V0E2	3.23e-117	1.43065	0.341	0.129	7.84e-113	LT
CAB39L	4.43e-117	1.57768	0.315	0.11	1.07e-112	LT
CHPT1	1.53e-116	1.34762	0.698	0.34	3.72e-112	LT
SLC22A18	2.19e-116	2.66421	0.54	0.109	5.31e-112	LT
H3F3B	9.03e-115	0.429781	0.997	0.997	2.19e-110	LT
MYO5C	2.29e-114	1.47218	0.264	0.093	5.54e-110	LT
GPRC5C	3.07e-114	1.82751	0.451	0.129	7.45e-110	LT
JTB	6.46e-113	1.85661	0.965	0.751	1.57e-108	LT
RNASET2	2.08e-112	1.75598	0.801	0.371	5.04e-108	LT
BSCL2	3.98e-112	2.42265	0.838	0.347	9.66e-108	LT
ACLY	1.34e-110	1.91665	0.678	0.264	3.26e-106	LT
CSTB	1.73e-110	2.27736	0.984	0.924	4.2e-106	LT
NDUFB2	1.58e-109	0.779345	0.965	0.866	3.84e-105	LT
ARHGAP29	3.74e-109	1.17332	0.807	0.505	9.08e-105	LT
LINC00504	1.42e-108	3.83036	0.401	0.031	3.45e-104	LT
TCEAL1	2.14e-108	2.0946	0.451	0.142	5.2e-104	LT
MIEN1	7.26e-108	1.46434	0.88	0.54	1.76e-103	LT
MYO5B	2.15e-107	1.10405	0.263	0.117	5.21e-103	LT
NEU1	2.84e-107	2.26655	0.776	0.247	6.89e-103	LT
CCDC57	6.4e-107	2.73398	0.706	0.171	1.55e-102	LT
SPINT1-AS1	6.46e-107	1.80662	0.694	0.257	1.57e-102	LT
TRAFD1	7.09e-107	2.08344	0.455	0.122	1.72e-102	LT
SNX10	7.77e-107	2.76224	0.416	0.063	1.89e-102	LT
MGST2	1.27e-106	1.97621	0.616	0.197	3.07e-102	LT
BZW1	4.37e-106	1.37645	0.967	0.796	1.06e-101	LT
ITPRID2	8.42e-106	3.11926	0.882	0.49	2.04e-101	LT
LRRFIP1	1e-105	0.472693	0.806	0.693	2.43e-101	LT
ADGRV1	1.8e-105	2.6929	0.331	0.056	4.37e-101	LT
ABCC11	3.04e-105	4.60193	0.319	0.015	7.37e-101	LT
IFI27L2	3.1e-105	1.53268	0.809	0.593	7.52e-101	LT
NAXE	3.88e-105	2.18801	0.899	0.501	9.41e-101	LT
CD2AP	1.26e-104	1.50235	0.72	0.332	3.05e-100	LT
RNF144B	1.34e-103	1.60256	0.288	0.097	3.26e-99	LT
ARPC3	1.54e-103	1.83971	0.984	0.898	3.74e-99	LT
SCP2	1.6e-103	1.72852	0.904	0.56	3.89e-99	LT
G6PD	4.53e-103	2.84106	0.697	0.202	1.1e-98	LT
TMEM132A	1.11e-102	1.47875	0.372	0.143	2.69e-98	LT
EVA1B	3.73e-102	1.18525	0.719	0.392	9.06e-98	LT
AC106045.1	3.83e-102	4.22545	0.565	0.036	9.3e-98	LT
SVIP	1.67e-101	1.93417	0.745	0.251	4.06e-97	LT
TENT5B	1.85e-101	1.48245	0.341	0.114	4.49e-97	LT
IRF2BP2	3.53e-101	1.48926	0.943	0.675	8.56e-97	LT
EPB41L5	4.14e-101	1.87399	0.409	0.118	1e-96	LT
TC2N	5.04e-101	0.304235	0.509	0.264	1.22e-96	LT
MYH14	9.82e-101	2.1233	0.433	0.112	2.38e-96	LT
ISG20	1.7e-100	1.47237	0.338	0.096	4.13e-96	LT
TSC22D3	2.16e-100	1.78788	0.566	0.167	5.24e-96	LT
HTATIP2	2.73e-99	2.27602	0.854	0.357	6.63e-95	LT
TMEM135	4.12e-99	2.4929	0.427	0.087	1e-94	LT
ATP6V0B	4.21e-99	1.62773	0.972	0.818	1.02e-94	LT
ECH1	5.11e-99	1.3076	0.758	0.451	1.24e-94	LT
HIGD1A	1.03e-98	1.85538	0.785	0.348	2.5e-94	LT
ESR1	1.37e-98	2.95587	0.458	0.069	3.32e-94	LT
SCNN1A	1.46e-98	2.49865	0.496	0.107	3.54e-94	LT
MAP3K1	2.19e-98	0.773031	0.346	0.189	5.31e-94	LT
CDH1	3.5e-98	0.845678	0.653	0.41	8.48e-94	LT
MAGI3	3.84e-98	1.51909	0.362	0.134	9.32e-94	LT
MAP7	3.86e-98	2.05869	0.65	0.215	9.38e-94	LT
RAB5C	6.25e-98	1.44948	0.823	0.44	1.52e-93	LT
PLAAT3	1.77e-97	0.90016	0.732	0.45	4.29e-93	LT
KIAA0040	3.1e-97	1.24352	0.608	0.274	7.53e-93	LT
ABAT	3.14e-97	3.38205	0.44	0.051	7.62e-93	LT
ACACA	4.2e-97	1.67341	0.499	0.182	1.02e-92	LT
LYPD3	5.09e-97	2.61042	0.428	0.081	1.23e-92	LT
COX7A2	2.18e-96	1.63226	0.994	0.948	5.3e-92	LT
DHRS3	6e-96	0.349642	0.296	0.197	1.45e-91	LT
ETFA	6.27e-96	1.5793	0.775	0.407	1.52e-91	LT
CISD3	6.41e-96	1.84525	0.727	0.273	1.56e-91	LT
ARMT1	1.15e-95	2.02853	0.535	0.154	2.8e-91	LT
ARL6IP5	1.91e-95	1.15496	0.962	0.807	4.63e-91	LT
ENAH	2.11e-95	1.54731	0.951	0.735	5.11e-91	LT
MAPT	4.95e-95	2.98985	0.381	0.054	1.2e-90	LT
SRD5A3	5.04e-95	2.52449	0.611	0.144	1.22e-90	LT
NDUFC2	6.31e-95	2.17459	0.987	0.923	1.53e-90	LT
CYP51A1	6.32e-95	1.1553	0.935	0.787	1.53e-90	LT
NDUFA13	1.19e-94	1.65054	0.991	0.949	2.88e-90	LT
ARRDC1	3.44e-94	1.36283	0.324	0.127	8.35e-90	LT
RDH11	7.08e-94	1.36639	0.786	0.434	1.72e-89	LT
ANTKMT	8.94e-94	2.526	0.817	0.271	2.17e-89	LT
TP53TG1	3.63e-93	1.43448	0.628	0.276	8.81e-89	LT
ANP32E	3.68e-93	0.775698	0.653	0.416	8.92e-89	LT
RHOB	4.77e-93	0.97731	0.795	0.457	1.16e-88	LT
FLNB	7.58e-93	1.03125	0.596	0.324	1.84e-88	LT
MSMO1	1.27e-92	1.11456	0.866	0.664	3.09e-88	LT
FSIP1	1.56e-92	3.89435	0.536	0.043	3.77e-88	LT
PLA2G12A	6.87e-92	1.80558	0.775	0.357	1.67e-87	LT
CPEB2	6.98e-92	1.98466	0.339	0.088	1.69e-87	LT
CAPG	1.05e-91	2.49776	0.784	0.264	2.55e-87	LT
ATP5MC2	1.26e-91	0.974692	0.999	0.983	3.05e-87	LT
TOB1	1.46e-91	1.48622	0.789	0.389	3.53e-87	LT
TRIB3	4.98e-91	2.96387	0.659	0.12	1.21e-86	LT
TMEM141	5.02e-91	1.11694	0.787	0.503	1.22e-86	LT
EML2	8.29e-91	1.61684	0.451	0.159	2.01e-86	LT
FUS	9e-91	0.550066	0.889	0.824	2.18e-86	LT
SLC1A4	1.65e-90	2.63394	0.268	0.044	3.99e-86	LT
SMDT1	2.1e-90	0.689244	0.773	0.558	5.1e-86	LT
NECTIN2	4.01e-90	1.76939	0.602	0.217	9.73e-86	LT
SQLE	4.29e-90	1.17657	0.766	0.51	1.04e-85	LT
ZFAND6	8.75e-90	1.59767	0.879	0.504	2.12e-85	LT
TMEM219	9.39e-90	1.77768	0.946	0.724	2.28e-85	LT
MT-ND5	1e-89	1.03048	0.999	0.994	2.44e-85	LT
ARFIP2	1.14e-89	1.63078	0.53	0.203	2.78e-85	LT
THRSP	1.21e-89	4.72363	0.363	0.019	2.92e-85	LT
COA3	1.21e-89	1.55759	0.867	0.533	2.93e-85	LT
CIB1	6.06e-89	0.89482	0.843	0.603	1.47e-84	LT
MYEF2	6.87e-89	1.62627	0.395	0.121	1.67e-84	LT
PLAAT4	1.03e-88	1.54001	0.774	0.394	2.51e-84	LT
JUP	1.26e-88	0.97508	0.759	0.492	3.05e-84	LT
EXOC6	3.14e-88	1.84807	0.444	0.131	7.63e-84	LT
PGD	3.7e-88	2.20654	0.764	0.297	8.97e-84	LT
ERGIC1	3.96e-88	2.31694	0.792	0.285	9.6e-84	LT
UQCR11	4.63e-88	0.928162	0.976	0.886	1.12e-83	LT
PIP	8.2e-88	3.54968	0.375	0.029	1.99e-83	LT
IQGAP2	9.97e-88	1.47189	0.345	0.117	2.42e-83	LT
TUFT1	2.3e-87	0.900841	0.269	0.123	5.59e-83	LT
SKP1	3.18e-87	1.55142	0.996	0.974	7.73e-83	LT
NECTIN4	3.52e-87	1.17239	0.313	0.13	8.54e-83	LT
MRPS30-DT	3.64e-87	4.1968	0.583	0.059	8.83e-83	LT
POLR2L	5.51e-87	1.96231	0.969	0.856	1.34e-82	LT
PAPSS2	5.57e-87	3.1679	0.672	0.12	1.35e-82	LT
ST3GAL1	6.83e-87	0.331821	0.269	0.198	1.66e-82	LT
COX4I1	1.07e-86	1.02033	0.997	0.982	2.61e-82	LT
MFSD3	1.15e-86	2.54413	0.578	0.135	2.78e-82	LT
HOXB2	2.09e-86	2.7544	0.673	0.141	5.06e-82	LT
CXCL17	4.13e-86	3.61347	0.789	0.2	1e-81	LT
ANXA6	9.9e-86	1.15218	0.495	0.215	2.4e-81	LT
SH3BP4	1.01e-85	0.576894	0.263	0.169	2.46e-81	LT
BRI3BP	1.17e-85	2.20497	0.679	0.174	2.84e-81	LT
MB	1.69e-85	3.58729	0.26	0.02	4.11e-81	LT
SMIM1	3.22e-85	2.72115	0.591	0.142	7.82e-81	LT
KIAA1522	8.08e-85	1.84871	0.527	0.171	1.96e-80	LT
SNRPN	1.17e-84	1.34202	0.726	0.361	2.83e-80	LT
SERPINA5	1.2e-84	2.74808	0.396	0.061	2.92e-80	LT
HIPK2	1.66e-84	0.655005	0.413	0.261	4.03e-80	LT
AP2S1	3.73e-84	1.53859	0.982	0.864	9.04e-80	LT
COX6B1	5.74e-84	1.54655	0.99	0.919	1.39e-79	LT
HIST1H2AC	6.55e-84	1.76987	0.525	0.185	1.59e-79	LT
PEX11A	1.36e-83	2.01694	0.384	0.12	3.31e-79	LT
PPCS	2.48e-83	1.51402	0.798	0.416	6.01e-79	LT
RAB11A	6.31e-83	1.30836	0.862	0.531	1.53e-78	LT
NDUFA4	4.1e-82	1.87269	0.995	0.957	9.95e-78	LT
SPATA13	6.8e-82	1.5753	0.314	0.1	1.65e-77	LT
ATP6V1G1	1.22e-81	0.891564	0.991	0.931	2.96e-77	LT
NPDC1	1.89e-81	1.06223	0.655	0.375	4.57e-77	LT
CKS1B	1.96e-81	0.542801	0.624	0.488	4.75e-77	LT
PHF12	3.19e-81	1.2187	0.295	0.124	7.73e-77	LT
SHROOM3	3.65e-81	1.01544	0.469	0.241	8.85e-77	LT
DUSP13	4.21e-81	4.10097	0.575	0.039	1.02e-76	LT
ENSA	7.13e-81	1.46454	0.943	0.721	1.73e-76	LT
LRRC26	8.05e-81	2.9152	0.295	0.045	1.95e-76	LT
MBOAT7	9.33e-81	2.44491	0.728	0.218	2.26e-76	LT
ZNRF2	1.14e-80	1.95553	0.486	0.136	2.77e-76	LT
GPD2	1.18e-80	2.11638	0.545	0.154	2.86e-76	LT
MT-ND1	1.58e-80	0.807276	0.999	0.997	3.83e-76	LT
SUSD3	1.62e-80	2.83507	0.283	0.035	3.93e-76	LT
SLC2A10	2.16e-80	2.58604	0.256	0.043	5.25e-76	LT
GGCT	2.17e-80	1.7912	0.941	0.705	5.26e-76	LT
ATP6AP1	2.43e-80	1.97942	0.832	0.389	5.9e-76	LT
SQOR	5.24e-80	1.85012	0.44	0.129	1.27e-75	LT
RABEP1	9.16e-80	0.880792	0.528	0.311	2.22e-75	LT
LAMA5	1.35e-79	2.14343	0.514	0.142	3.28e-75	LT
GGPS1	2.86e-79	2.08165	0.699	0.231	6.93e-75	LT
HES4	4.03e-79	0.585759	0.632	0.317	9.77e-75	LT
2024-03-02	5.16e-79	2.07888	0.428	0.108	1.25e-74	LT
CRIP1	5.87e-79	3.36361	0.876	0.386	1.42e-74	LT
MAP9	6.95e-79	1.52632	0.744	0.346	1.69e-74	LT
P4HTM	7.26e-79	2.00668	0.59	0.183	1.76e-74	LT
PRSS22	7.83e-79	1.94319	0.323	0.084	1.9e-74	LT
DENND2D	8.22e-79	2.06775	0.444	0.11	2e-74	LT
HIST1H2BD	9.92e-79	2.34473	0.369	0.07	2.41e-74	LT
SOD1	9.92e-79	1.79615	0.992	0.953	2.41e-74	LT
NR2F6	1.55e-78	1.64854	0.802	0.401	3.77e-74	LT
FAM214A	5.46e-78	1.41766	0.403	0.162	1.33e-73	LT
LONP2	8.49e-78	1.3014	0.74	0.436	2.06e-73	LT
RGL2	1.13e-77	1.4675	0.345	0.129	2.74e-73	LT
PHLDB2	1.61e-77	0.638293	0.307	0.204	3.91e-73	LT
SPINT1	1.81e-77	0.925909	0.66	0.37	4.39e-73	LT
ABRACL	4.46e-77	1.73937	0.857	0.434	1.08e-72	LT
MSRB1	7.39e-77	2.45811	0.62	0.154	1.79e-72	LT
TLE3	1.38e-76	1.89903	0.542	0.177	3.34e-72	LT
RNF213	1.67e-76	2.21011	0.915	0.563	4.05e-72	LT
SLC20A2	1.81e-76	0.373797	0.287	0.216	4.4e-72	LT
CNFN	1.83e-76	2.51527	0.605	0.154	4.44e-72	LT
EMC10	3.13e-76	1.7936	0.811	0.372	7.58e-72	LT
ARPC1B	4.05e-76	1.78524	0.969	0.81	9.84e-72	LT
IFI30	5.52e-76	2.13668	0.75	0.254	1.34e-71	LT
TMEM63A	1.98e-75	1.47974	0.5	0.195	4.81e-71	LT
SYT17	2e-75	3.3704	0.378	0.039	4.86e-71	LT
SDSL	2.54e-75	2.69402	0.38	0.062	6.16e-71	LT
PRDX3	3.84e-75	1.6619	0.916	0.604	9.31e-71	LT
NDUFC1	5.49e-75	1.57908	0.959	0.77	1.33e-70	LT
CDR2	1.27e-74	1.36478	0.354	0.139	3.09e-70	LT
EFNA1	1.72e-74	1.04196	0.426	0.238	4.17e-70	LT
SYNE4	2.4e-74	2.64797	0.642	0.155	5.83e-70	LT
MT-ND4L	3.13e-74	1.08573	0.971	0.863	7.6e-70	LT
MPP7	4.42e-74	2.19116	0.295	0.064	1.07e-69	LT
TMED10	8.44e-74	1.56622	0.966	0.826	2.05e-69	LT
TP53INP1	1.12e-73	1.70308	0.303	0.092	2.72e-69	LT
C4orf48	1.14e-73	1.2045	0.539	0.246	2.77e-69	LT
UBL5	1.84e-73	1.68654	0.987	0.908	4.46e-69	LT
TMEM205	3.13e-73	1.11646	0.734	0.46	7.59e-69	LT
TRAPPC6A	4.31e-73	1.9341	0.672	0.248	1.05e-68	LT
DNALI1	4.93e-73	1.48463	0.353	0.128	1.2e-68	LT
RAB10	9.25e-73	1.29204	0.917	0.671	2.24e-68	LT
NENF	1.57e-72	1.90334	0.969	0.836	3.8e-68	LT
CTSH	1.98e-72	1.2956	0.638	0.312	4.81e-68	LT
FAM177A1	2.16e-72	1.59359	0.89	0.56	5.24e-68	LT
DLG5	2.22e-72	1.38212	0.364	0.16	5.38e-68	LT
CDKN1B	3.16e-72	1.11185	0.535	0.241	7.68e-68	LT
PPA2	6.48e-72	1.46024	0.695	0.326	1.57e-67	LT
CLIC6	7.62e-72	3.27824	0.369	0.045	1.85e-67	LT
HSBP1L1	1.1e-71	0.436837	0.383	0.26	2.66e-67	LT
SERINC2	1.55e-71	1.50555	0.878	0.542	3.77e-67	LT
UQCR10	2.08e-71	0.628238	0.971	0.895	5.04e-67	LT
TMEM59	2.49e-71	1.50797	0.98	0.876	6.03e-67	LT
SAR1B	4.48e-71	1.6685	0.798	0.369	1.09e-66	LT
BTG2	7.79e-71	0.264392	0.445	0.41	1.89e-66	LT
ERG28	1.78e-70	1.46806	0.713	0.353	4.32e-66	LT
NDUFA3	2.05e-70	1.82743	0.83	0.417	4.97e-66	LT
APH1B	3.08e-70	1.95066	0.413	0.111	7.48e-66	LT
GDE1	3.64e-70	1.64019	0.646	0.252	8.83e-66	LT
MRPS35	4.9e-70	1.11619	0.693	0.384	1.19e-65	LT
RAB3IP	5.71e-70	1.52362	0.541	0.192	1.38e-65	LT
DLG3	8.22e-70	1.13008	0.364	0.169	1.99e-65	LT
NRIP1	1.4e-69	0.986644	0.624	0.364	3.41e-65	LT
DHRS7	2.35e-69	1.30745	0.782	0.456	5.7e-65	LT
SREBF1	3.07e-69	1.75609	0.612	0.233	7.45e-65	LT
ALDH6A1	4.31e-69	1.79304	0.413	0.126	1.05e-64	LT
PAFAH1B3	5.52e-69	1.75867	0.811	0.414	1.34e-64	LT
LAMB2	6.11e-69	1.4887	0.593	0.247	1.48e-64	LT
EPB41	6.33e-69	0.928318	0.394	0.167	1.53e-64	LT
TOM1L1	1.03e-68	1.47618	0.375	0.143	2.5e-64	LT
TACC2	1.3e-68	0.954561	0.27	0.135	3.15e-64	LT
GSR	1.5e-68	1.80966	0.384	0.112	3.65e-64	LT
PNPLA2	1.7e-68	1.75658	0.6	0.224	4.13e-64	LT
ABHD11	2.05e-68	1.74433	0.559	0.195	4.97e-64	LT
MIR205HG	2.45e-68	0.531693	0.835	0.787	5.94e-64	LT
DBNDD2	2.8e-68	0.42002	0.324	0.221	6.78e-64	LT
SMARCA1	2.86e-68	1.48525	0.695	0.356	6.93e-64	LT
SLC7A11	2.93e-68	3.1683	0.573	0.103	7.1e-64	LT
CASZ1	3.74e-68	1.52689	0.353	0.134	9.07e-64	LT
TMEM106B	4.51e-68	1.5987	0.691	0.305	1.09e-63	LT
IFITM2	5.14e-68	2.15886	0.915	0.687	1.25e-63	LT
SMYD3	9.44e-68	2.12018	0.485	0.128	2.29e-63	LT
RRM1	2.1e-67	0.343001	0.422	0.301	5.1e-63	LT
HSPA2	2.8e-67	2.55444	0.408	0.073	6.78e-63	LT
DYNLT1	4.86e-67	0.996866	0.95	0.8	1.18e-62	LT
NCEH1	6.04e-67	2.22939	0.305	0.068	1.47e-62	LT
TMEM62	8.79e-67	2.63281	0.331	0.058	2.13e-62	LT
SYNJ2BP	9.58e-67	1.27314	0.554	0.254	2.32e-62	LT
PHYHD1	9.98e-67	1.42914	0.266	0.101	2.42e-62	LT
FYCO1	1.55e-66	1.649	0.309	0.102	3.77e-62	LT
BCKDHB	1.65e-66	1.6403	0.342	0.117	4.01e-62	LT
ERP29	1.96e-66	1.52088	0.985	0.895	4.75e-62	LT
NDUFA7	5.52e-66	1.46823	0.906	0.641	1.34e-61	LT
CLCN3	6.09e-66	1.53032	0.692	0.328	1.48e-61	LT
STAU2	6.41e-66	1.66402	0.377	0.117	1.56e-61	LT
PARK7	6.87e-66	1.20745	0.993	0.947	1.67e-61	LT
SYT13	7.69e-66	3.87565	0.552	0.042	1.86e-61	LT
RAB3D	1.68e-65	1.74203	0.305	0.098	4.08e-61	LT
ZNF91	2.7e-65	1.42196	0.649	0.291	6.54e-61	LT
EMC3	3.17e-65	1.51483	0.794	0.413	7.69e-61	LT
PPIC	4.11e-65	1.3249	0.838	0.528	9.97e-61	LT
CLN3	4.71e-65	1.85835	0.492	0.154	1.14e-60	LT
GSPT1	5.43e-65	1.55534	0.937	0.648	1.32e-60	LT
TSPAN5	6.59e-65	0.392227	0.267	0.199	1.6e-60	LT
EPHX1	6.71e-65	2.54066	0.811	0.327	1.63e-60	LT
LEO1	1.11e-64	1.36963	0.554	0.246	2.7e-60	LT
OXLD1	1.85e-64	2.06772	0.744	0.275	4.5e-60	LT
CYSTM1	2.43e-64	1.2324	0.865	0.536	5.91e-60	LT
DALRD3	3.09e-64	1.6777	0.519	0.208	7.5e-60	LT
BEX3	3.25e-64	1.78922	0.961	0.835	7.88e-60	LT
RALGPS2	3.35e-64	2.18593	0.636	0.185	8.13e-60	LT
FUT8	3.5e-64	2.31138	0.579	0.159	8.5e-60	LT
NDUFA1	6.24e-64	1.56913	0.945	0.725	1.51e-59	LT
ERO1A	6.41e-64	1.35058	0.55	0.247	1.56e-59	LT
MKNK2	1.07e-63	1.06917	0.573	0.293	2.59e-59	LT
ACAA1	1.26e-63	0.802211	0.445	0.26	3.06e-59	LT
CMTM4	1.3e-63	1.56945	0.331	0.114	3.14e-59	LT
COPZ1	1.39e-63	1.60453	0.888	0.576	3.36e-59	LT
CYB561	3.54e-63	1.2852	0.457	0.203	8.58e-59	LT
HAGH	3.81e-63	1.8692	0.716	0.263	9.24e-59	LT
HAGHL	4.66e-63	2.81037	0.533	0.096	1.13e-58	LT
WASL	5.25e-63	0.336069	0.598	0.493	1.27e-58	LT
HACD3	7.06e-63	1.06695	0.782	0.492	1.71e-58	LT
SAYSD1	1.03e-62	1.73078	0.494	0.167	2.49e-58	LT
ARPC5	1.52e-62	0.498682	0.952	0.91	3.7e-58	LT
CDKN3	2.53e-62	0.666553	0.27	0.135	6.13e-58	LT
HOOK1	3.03e-62	1.68246	0.447	0.149	7.34e-58	LT
IER5	3.04e-62	0.549885	0.655	0.42	7.36e-58	LT
ABCA3	3.04e-62	2.64788	0.275	0.045	7.38e-58	LT
ABCC2	3.54e-62	4.08744	0.581	0.039	8.58e-58	LT
SLC22A18AS	3.61e-62	3.92351	0.424	0.036	8.76e-58	LT
AHCYL1	3.83e-62	1.69381	0.906	0.656	9.3e-58	LT
GOLT1A	5.18e-62	3.31589	0.282	0.029	1.26e-57	LT
HSD17B4	8.11e-62	1.10244	0.633	0.342	1.97e-57	LT
SELENOH	1.35e-61	0.883051	0.987	0.929	3.27e-57	LT
GCLC	1.92e-61	3.21289	0.732	0.167	4.67e-57	LT
CRYL1	1.95e-61	1.6931	0.344	0.109	4.74e-57	LT
TRAF4	2.05e-61	0.401827	0.47	0.334	4.96e-57	LT
PXMP4	2.14e-61	1.55149	0.312	0.113	5.2e-57	LT
SLC25A39	3.75e-61	1.45917	0.727	0.358	9.09e-57	LT
ARHGAP29-AS1	4.17e-61	3.91297	0.286	0.019	1.01e-56	LT
SLC39A11	4.6e-61	2.35633	0.375	0.077	1.12e-56	LT
KCNK15	5.32e-61	3.42748	0.448	0.044	1.29e-56	LT
RNF11	5.52e-61	1.41065	0.606	0.263	1.34e-56	LT
AKR1A1	5.74e-61	1.83801	0.803	0.452	1.39e-56	LT
ATP5MPL	6.28e-61	1.78791	0.974	0.833	1.52e-56	LT
ABCD3	6.7e-61	1.60231	0.573	0.23	1.62e-56	LT
GALNT3	7.25e-61	1.27503	0.704	0.372	1.76e-56	LT
BAIAP2L1	7.96e-61	1.35947	0.394	0.167	1.93e-56	LT
ACADVL	8.77e-61	0.458843	0.643	0.504	2.13e-56	LT
DBI	1.01e-60	1.29874	0.992	0.952	2.44e-56	LT
FAM241A	1.02e-60	1.29251	0.317	0.123	2.49e-56	LT
UBE2T	1.34e-60	1.33602	0.446	0.191	3.25e-56	LT
OCEL1	1.65e-60	2.06042	0.543	0.154	4e-56	LT
KTN1	1.67e-60	0.380765	0.988	0.977	4.06e-56	LT
ACSL1	1.8e-60	1.73979	0.553	0.181	4.37e-56	LT
STOM	2.31e-60	0.360621	0.438	0.311	5.61e-56	LT
NAP1L1	2.43e-60	0.495095	0.985	0.987	5.89e-56	LT
LLGL2	2.43e-60	1.65034	0.491	0.17	5.89e-56	LT
ALYREF	2.57e-60	0.933446	0.477	0.255	6.23e-56	LT
FIS1	2.63e-60	1.14147	0.935	0.775	6.37e-56	LT
CELSR1	2.99e-60	2.65423	0.339	0.06	7.25e-56	LT
PGGHG	4.15e-60	3.20052	0.35	0.04	1.01e-55	LT
BAG1	4.37e-60	0.637498	0.625	0.411	1.06e-55	LT
CCT3	5.52e-60	1.36464	0.969	0.828	1.34e-55	LT
RUNDC1	5.78e-60	1.58619	0.375	0.133	1.4e-55	LT
ZNF552	5.83e-60	2.53765	0.316	0.063	1.41e-55	LT
GCHFR	1.24e-59	0.689222	0.449	0.212	3.01e-55	LT
PTPRF	1.34e-59	0.83962	0.761	0.503	3.25e-55	LT
BCAM	1.51e-59	1.14089	0.457	0.205	3.66e-55	LT
ZNF217	1.63e-59	1.49727	0.69	0.318	3.94e-55	LT
DBNDD1	1.68e-59	2.83395	0.255	0.037	4.08e-55	LT
TANC2	2.3e-59	1.23423	0.374	0.171	5.57e-55	LT
KLHL5	2.57e-59	1.62367	0.376	0.12	6.22e-55	LT
HSD17B7	2.92e-59	1.98768	0.507	0.186	7.07e-55	LT
AC044784.1	4.01e-59	4.4842	0.382	0.018	9.73e-55	LT
RNASE4	7.5e-59	0.613669	0.263	0.163	1.82e-54	LT
WWP1	8.07e-59	1.4229	0.535	0.23	1.96e-54	LT
CDS1	8.47e-59	1.26933	0.394	0.167	2.06e-54	LT
GUSB	1.13e-58	1.17153	0.438	0.207	2.75e-54	LT
CHMP2A	1.43e-58	1.33367	0.922	0.706	3.47e-54	LT
DHCR7	1.54e-58	1.97009	0.704	0.266	3.73e-54	LT
S100A6	1.97e-58	0.98721	0.988	0.998	4.77e-54	LT
NDUFS8	2.11e-58	1.61172	0.949	0.733	5.11e-54	LT
MYL12B	2.19e-58	1.06109	0.998	0.973	5.31e-54	LT
EIF2AK1	2.24e-58	1.21302	0.76	0.438	5.44e-54	LT
RTN2	3.29e-58	2.36613	0.452	0.105	7.98e-54	LT
WBP1	3.57e-58	1.58473	0.569	0.225	8.66e-54	LT
USP3	4.51e-58	1.3437	0.58	0.251	1.09e-53	LT
RFK	5.31e-58	0.663585	0.384	0.232	1.29e-53	LT
SLC46A3	5.93e-58	2.19357	0.354	0.079	1.44e-53	LT
FLOT1	8.23e-58	1.04757	0.77	0.478	2e-53	LT
RBCK1	8.71e-58	2.46921	0.802	0.415	2.11e-53	LT
HOXB4	1.32e-57	2.66692	0.343	0.057	3.21e-53	LT
SPOPL	1.44e-57	1.3641	0.367	0.146	3.49e-53	LT
UBE2S	1.76e-57	0.460809	0.637	0.446	4.26e-53	LT
PLGRKT	2.05e-57	1.74191	0.523	0.185	4.98e-53	LT
HNMT	2.15e-57	1.35519	0.388	0.151	5.21e-53	LT
AAGAB	2.61e-57	1.21545	0.358	0.159	6.33e-53	LT
CHP1	2.81e-57	1.5894	0.688	0.296	6.82e-53	LT
SYAP1	3.16e-57	1.2075	0.836	0.532	7.67e-53	LT
GRIA2	3.58e-57	4.13359	0.562	0.041	8.68e-53	LT
MIF	3.61e-57	0.43547	1	0.999	8.75e-53	LT
COX17	3.64e-57	1.76359	0.93	0.624	8.83e-53	LT
CERS4	4.58e-57	1.66113	0.355	0.121	1.11e-52	LT
RERE	5.46e-57	1.05501	0.599	0.331	1.33e-52	LT
GLRX5	5.79e-57	1.17591	0.869	0.566	1.4e-52	LT
SEC16A	5.84e-57	1.26615	0.391	0.175	1.42e-52	LT
RPL39L	6.2e-57	1.43178	0.612	0.257	1.5e-52	LT
LINC00467	7.44e-57	1.99065	0.574	0.181	1.8e-52	LT
STXBP2	7.57e-57	1.97619	0.421	0.117	1.84e-52	LT
DPP7	7.88e-57	0.672968	0.702	0.476	1.91e-52	LT
ANO10	1.24e-56	2.00735	0.483	0.142	3.01e-52	LT
HOOK2	3.36e-56	1.17294	0.711	0.386	8.14e-52	LT
CHCHD5	3.97e-56	1.46334	0.715	0.342	9.63e-52	LT
ZNF626	4.19e-56	1.42238	0.323	0.121	1.02e-51	LT
PHKG2	4.27e-56	2.04704	0.521	0.147	1.04e-51	LT
TMEM14B	8.89e-56	1.54961	0.95	0.72	2.16e-51	LT
CCDC91	1.26e-55	0.856823	0.445	0.243	3.06e-51	LT
DRAM2	1.5e-55	1.01219	0.471	0.237	3.64e-51	LT
SLC16A2	1.65e-55	2.34681	0.371	0.081	4.01e-51	LT
TPCN1	1.78e-55	1.78646	0.332	0.102	4.31e-51	LT
JPT1	2.28e-55	1.69006	0.934	0.636	5.54e-51	LT
TLCD1	2.41e-55	2.50763	0.293	0.059	5.85e-51	LT
COMT	3.2e-55	0.253527	0.729	0.661	7.76e-51	LT
ZNF680	4.01e-55	1.70927	0.407	0.13	9.73e-51	LT
PCYT2	4.08e-55	2.45958	0.555	0.136	9.89e-51	LT
AGRN	9.36e-55	1.54722	0.469	0.183	2.27e-50	LT
PRR13	1.03e-54	2.034	0.906	0.542	2.51e-50	LT
MOCS2	1.11e-54	1.48958	0.733	0.352	2.69e-50	LT
TMEM147	1.18e-54	1.51072	0.916	0.679	2.86e-50	LT
SLC9A3R2	1.73e-54	1.50616	0.506	0.191	4.2e-50	LT
CUTA	2.5e-54	1.56672	0.97	0.864	6.07e-50	LT
MYLIP	4.28e-54	1.51502	0.405	0.137	1.04e-49	LT
CYB5R1	6.96e-54	1.95851	0.594	0.191	1.69e-49	LT
IL13RA1	7.43e-54	1.07928	0.601	0.314	1.8e-49	LT
PRKAR2B	1.44e-53	1.52559	0.324	0.112	3.5e-49	LT
PSENEN	1.64e-53	1.5634	0.728	0.326	3.98e-49	LT
ECM1	1.77e-53	3.57158	0.742	0.132	4.3e-49	LT
LACTB	2.13e-53	2.3259	0.706	0.205	5.18e-49	LT
FDFT1	2.21e-53	0.570946	0.756	0.585	5.37e-49	LT
AFDN	2.82e-53	0.910026	0.634	0.351	6.85e-49	LT
CNDP2	5.89e-53	0.346382	0.273	0.207	1.43e-48	LT
PTGR1	6.31e-53	0.996922	0.707	0.475	1.53e-48	LT
TECR	6.74e-53	1.32939	0.885	0.674	1.64e-48	LT
TXNIP	6.89e-53	1.06709	0.926	0.707	1.67e-48	LT
C11orf54	7.04e-53	1.09875	0.317	0.146	1.71e-48	LT
HCFC1R1	7.16e-53	2.11685	0.86	0.461	1.74e-48	LT
SRP14	1.11e-52	1.38425	0.998	0.989	2.69e-48	LT
NDUFAB1	2.27e-52	1.75681	0.967	0.823	5.5e-48	LT
AKR1C3	2.48e-52	2.91394	0.728	0.338	6.02e-48	LT
F12	3.57e-52	1.82845	0.395	0.13	8.67e-48	LT
HOXB3	4.11e-52	2.79813	0.452	0.076	9.97e-48	LT
COMTD1	4.36e-52	0.969863	0.473	0.259	1.06e-47	LT
H2AFV	4.85e-52	0.654397	0.82	0.627	1.18e-47	LT
NUDT1	5.71e-52	0.390123	0.414	0.292	1.38e-47	LT
NUDT12	6.29e-52	2.03154	0.437	0.122	1.53e-47	LT
ATP5PF	6.81e-52	1.56595	0.985	0.901	1.65e-47	LT
STRBP	8.2e-52	0.545369	0.319	0.208	1.99e-47	LT
PARD6B	9.3e-52	1.62643	0.335	0.118	2.26e-47	LT
IMPACT	1.44e-51	1.62079	0.521	0.199	3.48e-47	LT
HSBP1	2.45e-51	1.41432	0.974	0.893	5.95e-47	LT
CNPY2	3.31e-51	1.62242	0.957	0.823	8.04e-47	LT
MIA2	3.58e-51	1.74222	0.585	0.219	8.68e-47	LT
GJC3	4.46e-51	1.81087	0.265	0.075	1.08e-46	LT
MPV17L	4.6e-51	2.50223	0.467	0.091	1.12e-46	LT
POLB	4.76e-51	0.859428	0.284	0.159	1.16e-46	LT
HNRNPH1	5.19e-51	0.276745	0.748	0.669	1.26e-46	LT
PLEKHB2	5.26e-51	1.66864	0.694	0.268	1.28e-46	LT
SRSF2	6.05e-51	0.481384	0.772	0.655	1.47e-46	LT
ALG13	7.13e-51	1.58055	0.574	0.222	1.73e-46	LT
KDM5B	8.12e-51	1.3727	0.817	0.5	1.97e-46	LT
PCAT6	8.25e-51	3.08064	0.359	0.052	2e-46	LT
ARHGAP18	9.62e-51	1.25672	0.461	0.206	2.33e-46	LT
PCBD1	1.02e-50	1.48804	0.833	0.476	2.48e-46	LT
SDHC	1.07e-50	1.76639	0.893	0.59	2.6e-46	LT
TMEM134	1.1e-50	1.3717	0.828	0.513	2.68e-46	LT
SULT1A1	1.13e-50	3.03241	0.566	0.085	2.75e-46	LT
RAP1GDS1	1.44e-50	1.79255	0.535	0.184	3.49e-46	LT
HSPB8	1.46e-50	2.99057	0.375	0.048	3.54e-46	LT
ALDH3A2	1.51e-50	1.7549	0.738	0.321	3.65e-46	LT
OCLN	1.52e-50	1.53967	0.323	0.118	3.69e-46	LT
SLC25A23	1.83e-50	1.61303	0.363	0.123	4.44e-46	LT
RPS27L	2.02e-50	1.85205	0.981	0.879	4.89e-46	LT
F11R	2.17e-50	1.273	0.613	0.287	5.26e-46	LT
KLHDC9	2.85e-50	2.36308	0.256	0.051	6.9e-46	LT
ARHGAP35	3.6e-50	1.49913	0.662	0.307	8.73e-46	LT
SAMD12	4.05e-50	1.64933	0.326	0.109	9.83e-46	LT
PYM1	4.1e-50	1.4156	0.486	0.194	9.96e-46	LT
AIFM1	4.16e-50	1.23258	0.402	0.175	1.01e-45	LT
GRB2	4.22e-50	1.37774	0.828	0.457	1.02e-45	LT
IBTK	4.31e-50	1.66185	0.654	0.264	1.04e-45	LT
FAAP20	4.94e-50	1.36589	0.826	0.508	1.2e-45	LT
NBEA	6.13e-50	1.64405	0.265	0.085	1.49e-45	LT
YIPF6	6.27e-50	1.41634	0.677	0.306	1.52e-45	LT
HMGN2	6.63e-50	0.272885	0.905	0.815	1.61e-45	LT
PPP2R5A	6.88e-50	1.16654	0.455	0.206	1.67e-45	LT
IPO9	8.03e-50	1.13583	0.464	0.223	1.95e-45	LT
CNN3	8.23e-50	0.693921	0.869	0.726	2e-45	LT
UROS	1.61e-49	1.72716	0.664	0.268	3.91e-45	LT
GOLGA2	1.65e-49	0.553565	0.6	0.433	4e-45	LT
GPX4	1.71e-49	0.79303	0.993	0.964	4.15e-45	LT
DDRGK1	1.82e-49	1.39141	0.737	0.385	4.4e-45	LT
KRTCAP3	1.84e-49	1.76062	0.727	0.341	4.47e-45	LT
CD163L1	1.98e-49	2.11462	0.444	0.11	4.81e-45	LT
MYCBP	2.07e-49	1.32099	0.466	0.204	5.03e-45	LT
CALM2	2.75e-49	0.937557	0.999	0.984	6.66e-45	LT
SEC14L1	3.19e-49	1.87552	0.718	0.306	7.74e-45	LT
ZNF480	3.76e-49	1.66491	0.362	0.106	9.11e-45	LT
SLC25A4	4.03e-49	1.17222	0.779	0.446	9.78e-45	LT
HSD17B8	4.8e-49	1.605	0.321	0.114	1.16e-44	LT
CERS6	4.93e-49	1.76227	0.629	0.227	1.19e-44	LT
NDUFA2	5.4e-49	1.4534	0.929	0.688	1.31e-44	LT
S100A4	5.75e-49	0.351655	0.632	0.404	1.39e-44	LT
CORO1B	6.19e-49	1.69338	0.638	0.251	1.5e-44	LT
GMNN	6.43e-49	1.00103	0.38	0.22	1.56e-44	LT
SORBS2	6.89e-49	0.292745	0.342	0.2	1.67e-44	LT
FAM162A	7.35e-49	1.41928	0.86	0.57	1.78e-44	LT
PLEKHH3	7.67e-49	1.7278	0.465	0.158	1.86e-44	LT
FAM174A	8.16e-49	1.91014	0.542	0.177	1.98e-44	LT
AGPAT3	9.61e-49	0.677636	0.316	0.194	2.33e-44	LT
PTRHD1	1.3e-48	1.54052	0.661	0.296	3.15e-44	LT
CHMP4B	1.5e-48	1.12763	0.554	0.263	3.64e-44	LT
UTRN	1.54e-48	0.697601	0.585	0.374	3.75e-44	LT
SEC23B	1.55e-48	1.72682	0.484	0.161	3.77e-44	LT
H2AFY	1.63e-48	1.3544	0.951	0.754	3.96e-44	LT
COX6A1	1.99e-48	1.72963	0.994	0.969	4.84e-44	LT
DMAC2L	2.34e-48	0.978614	0.352	0.18	5.68e-44	LT
RHPN1	2.5e-48	2.42854	0.271	0.054	6.06e-44	LT
BAIAP2	2.64e-48	1.81136	0.492	0.159	6.4e-44	LT
RNF103	3.8e-48	1.82426	0.405	0.125	9.21e-44	LT
GATA3-AS1	4.03e-48	2.74713	0.31	0.052	9.78e-44	LT
ELMO3	4.3e-48	2.0448	0.271	0.07	1.04e-43	LT
SH3BGRL3	4.75e-48	0.529446	0.963	0.898	1.15e-43	LT
PNPLA4	4.87e-48	1.14771	0.489	0.241	1.18e-43	LT
UBXN4	6.07e-48	0.794549	0.965	0.879	1.47e-43	LT
FKBP4	6.82e-48	1.60679	0.829	0.451	1.65e-43	LT
BRK1	7.28e-48	0.671716	0.942	0.856	1.77e-43	LT
PKM	7.57e-48	1.41392	0.991	0.958	1.84e-43	LT
GOLPH3L	7.92e-48	1.47493	0.345	0.126	1.92e-43	LT
SMAP2	8.12e-48	1.03825	0.513	0.231	1.97e-43	LT
SQSTM1	9.16e-48	2.43929	0.95	0.847	2.22e-43	LT
ALKBH7	9.71e-48	1.12673	0.859	0.607	2.35e-43	LT
SNX4	1.38e-47	1.22181	0.409	0.184	3.35e-43	LT
ZKSCAN1	1.55e-47	1.17141	0.843	0.582	3.76e-43	LT
OLMALINC	1.83e-47	1.54902	0.359	0.131	4.43e-43	LT
SRSF9	1.91e-47	1.549	0.97	0.852	4.62e-43	LT
ABHD16A	1.98e-47	1.41103	0.319	0.119	4.81e-43	LT
YIPF1	1.99e-47	1.86498	0.347	0.1	4.83e-43	LT
CEACAM6	2.24e-47	3.86835	0.402	0.029	5.44e-43	LT
TMCO1	2.41e-47	1.79586	0.916	0.616	5.84e-43	LT
COMMD10	2.45e-47	1.57294	0.404	0.144	5.94e-43	LT
PANK3	2.47e-47	1.21044	0.645	0.312	5.99e-43	LT
MZT1	2.66e-47	1.05431	0.527	0.254	6.46e-43	LT
TAPBP	2.74e-47	1.26504	0.853	0.563	6.64e-43	LT
PARP9	2.89e-47	1.76184	0.438	0.141	7.01e-43	LT
RERG	3.13e-47	1.96103	0.404	0.126	7.59e-43	LT
SEPHS2	3.22e-47	1.85837	0.804	0.37	7.81e-43	LT
FTO	3.38e-47	1.83727	0.502	0.182	8.21e-43	LT
CBR4	3.58e-47	0.75469	0.349	0.207	8.68e-43	LT
FUCA2	5.21e-47	1.90991	0.689	0.23	1.26e-42	LT
TMEM9B	6.08e-47	1.56496	0.646	0.267	1.48e-42	LT
NOL3	6.53e-47	1.94569	0.576	0.197	1.59e-42	LT
PCNA	7.54e-47	0.58175	0.475	0.311	1.83e-42	LT
NSF	1.08e-46	1.80299	0.449	0.142	2.61e-42	LT
BCAS4	1.23e-46	1.72812	0.414	0.134	2.98e-42	LT
ZDHHC24	1.4e-46	2.09707	0.543	0.159	3.41e-42	LT
PIGT	2.85e-46	1.45797	0.643	0.279	6.92e-42	LT
HLTF	2.88e-46	1.45588	0.757	0.364	6.98e-42	LT
CBX5	2.97e-46	0.413363	0.722	0.581	7.2e-42	LT
ECHDC2	3.32e-46	1.02508	0.512	0.261	8.05e-42	LT
KPNA2	4.03e-46	1.1812	0.483	0.192	9.78e-42	LT
HSP90B1	4.83e-46	0.467309	0.994	0.991	1.17e-41	LT
PKN1	5.4e-46	1.23969	0.416	0.17	1.31e-41	LT
PGRMC2	6.5e-46	1.36338	0.734	0.385	1.58e-41	LT
SNHG5	9.2e-46	1.65396	0.843	0.549	2.23e-41	LT
GASK1B	1.16e-45	3.14856	0.629	0.12	2.82e-41	LT
MMP24OS	1.17e-45	1.15627	0.755	0.469	2.84e-41	LT
ETFRF1	1.19e-45	0.598822	0.363	0.234	2.88e-41	LT
DNAJC1	1.19e-45	1.43129	0.808	0.439	2.9e-41	LT
PARM1	1.45e-45	2.54478	0.283	0.046	3.51e-41	LT
MT-ND2	1.68e-45	0.992391	0.999	0.995	4.07e-41	LT
SLC35A3	1.8e-45	1.59349	0.496	0.185	4.37e-41	LT
COX20	1.97e-45	2.33425	0.896	0.533	4.77e-41	LT
APOOL	2.09e-45	1.5771	0.495	0.187	5.07e-41	LT
THSD4	2.27e-45	1.14174	0.337	0.135	5.51e-41	LT
IVD	2.32e-45	1.42932	0.605	0.276	5.63e-41	LT
COPB2	2.65e-45	1.15541	0.853	0.588	6.42e-41	LT
NECAB3	3.52e-45	2.10864	0.259	0.062	8.53e-41	LT
ALAS1	4.64e-45	1.13939	0.326	0.149	1.13e-40	LT
MTHFR	4.65e-45	1.43204	0.278	0.105	1.13e-40	LT
DRAP1	4.79e-45	0.399016	0.909	0.817	1.16e-40	LT
FAM110A	5.93e-45	1.46033	0.262	0.097	1.44e-40	LT
CHCHD1	6.07e-45	1.25497	0.836	0.526	1.47e-40	LT
FLYWCH2	6.1e-45	2.14915	0.674	0.203	1.48e-40	LT
AMN1	9.59e-45	1.77583	0.287	0.084	2.33e-40	LT
PRRG4	9.97e-45	0.910122	0.394	0.211	2.42e-40	LT
C4orf33	1.04e-44	1.56873	0.28	0.096	2.51e-40	LT
COASY	1.12e-44	1.3996	0.422	0.174	2.71e-40	LT
CKAP2	1.24e-44	0.312305	0.303	0.194	3.02e-40	LT
PIP4K2C	1.34e-44	2.45557	0.58	0.137	3.25e-40	LT
NDUFB1	1.38e-44	1.27653	0.879	0.623	3.36e-40	LT
TMEM9	1.42e-44	2.12986	0.796	0.319	3.44e-40	LT
TMEM160	1.63e-44	1.49606	0.821	0.451	3.95e-40	LT
SSH3	1.82e-44	1.46211	0.319	0.122	4.41e-40	LT
TST	1.88e-44	0.564577	0.309	0.205	4.57e-40	LT
GDF15	2.21e-44	2.30647	0.605	0.152	5.36e-40	LT
AFTPH	2.41e-44	1.33316	0.593	0.264	5.85e-40	LT
OCIAD1	3.04e-44	1.06057	0.944	0.792	7.37e-40	LT
MXD4	3.69e-44	1.27278	0.626	0.314	8.95e-40	LT
SUDS3	3.78e-44	1.37418	0.802	0.439	9.18e-40	LT
HOXB-AS1	4.35e-44	2.47708	0.317	0.057	1.05e-39	LT
TMEM179B	5.41e-44	1.41282	0.822	0.475	1.31e-39	LT
MLEC	5.5e-44	1.40715	0.939	0.697	1.33e-39	LT
GOT2	6.09e-44	0.963273	0.466	0.26	1.48e-39	LT
SERPINB1	6.23e-44	0.3334	0.608	0.411	1.51e-39	LT
LMO7	7.16e-44	1.29026	0.29	0.141	1.74e-39	LT
GALNT10	7.54e-44	1.36218	0.311	0.123	1.83e-39	LT
NIT2	8.13e-44	1.90257	0.76	0.337	1.97e-39	LT
PPT1	8.79e-44	0.960109	0.578	0.315	2.13e-39	LT
ZNF675	9.01e-44	1.61168	0.336	0.109	2.19e-39	LT
EEF1E1	1.05e-43	1.48227	0.743	0.362	2.55e-39	LT
ECT2	1.1e-43	1.09086	0.338	0.142	2.67e-39	LT
GLUL	1.21e-43	2.2448	0.818	0.343	2.93e-39	LT
SHTN1	1.33e-43	2.62861	0.679	0.154	3.23e-39	LT
TIMP2	1.5e-43	0.509452	0.679	0.401	3.63e-39	LT
CKLF	1.88e-43	0.495764	0.514	0.361	4.57e-39	LT
FAM111A	1.92e-43	0.933147	0.42	0.202	4.65e-39	LT
MIGA1	2.13e-43	1.23748	0.481	0.217	5.16e-39	LT
HACD4	2.33e-43	2.02485	0.358	0.087	5.66e-39	LT
HDHD3	2.47e-43	1.20136	0.298	0.13	6e-39	LT
SCRN3	2.51e-43	1.45907	0.319	0.119	6.09e-39	LT
ELMSAN1	4.35e-43	0.827006	0.417	0.24	1.06e-38	LT
PDLIM5	4.36e-43	0.999961	0.747	0.505	1.06e-38	LT
DHRS1	6.3e-43	1.70659	0.446	0.159	1.53e-38	LT
AACS	6.85e-43	1.55861	0.448	0.168	1.66e-38	LT
OMA1	7.78e-43	1.31796	0.338	0.139	1.89e-38	LT
FUCA1	1.39e-42	2.46348	0.422	0.085	3.36e-38	LT
MAGED1	1.63e-42	1.81413	0.755	0.378	3.96e-38	LT
NAPA	1.65e-42	1.33556	0.529	0.231	4e-38	LT
COX5A	1.77e-42	1.28814	0.962	0.825	4.29e-38	LT
CSNK1A1	2.04e-42	0.526747	0.981	0.955	4.96e-38	LT
FAM102A	2.13e-42	0.953338	0.394	0.204	5.17e-38	LT
REPIN1	2.27e-42	1.03076	0.354	0.171	5.5e-38	LT
TOMM20	2.33e-42	1.61294	0.99	0.95	5.64e-38	LT
CDC42SE1	2.37e-42	1.36834	0.643	0.305	5.75e-38	LT
LSR	2.4e-42	1.70706	0.748	0.351	5.83e-38	LT
HPN	3.2e-42	3.44519	0.373	0.036	7.75e-38	LT
TUSC2	3.44e-42	1.60002	0.64	0.247	8.36e-38	LT
GNS	3.77e-42	1.9258	0.732	0.279	9.15e-38	LT
PTS	4.24e-42	1.13607	0.629	0.325	1.03e-37	LT
ROGDI	4.45e-42	1.72179	0.427	0.147	1.08e-37	LT
DPP3	4.83e-42	2.14795	0.423	0.108	1.17e-37	LT
PRR15L	5.22e-42	3.02277	0.29	0.039	1.27e-37	LT
HTT	5.25e-42	1.39008	0.528	0.228	1.27e-37	LT
HHLA3	5.26e-42	1.38342	0.344	0.134	1.28e-37	LT
COX14	5.7e-42	0.666255	0.842	0.646	1.38e-37	LT
AC008915.2	5.85e-42	2.13708	0.258	0.061	1.42e-37	LT
PXMP2	7.38e-42	1.78216	0.596	0.212	1.79e-37	LT
SRP9	7.88e-42	1.52574	0.959	0.761	1.91e-37	LT
TOP1	8.39e-42	0.777821	0.915	0.75	2.04e-37	LT
MIF4GD	8.67e-42	1.79567	0.361	0.108	2.1e-37	LT
DDAH1	9.45e-42	2.03594	0.328	0.084	2.29e-37	LT
GPX8	1.21e-41	0.437979	0.366	0.218	2.93e-37	LT
ATOX1	1.62e-41	1.87313	0.927	0.714	3.93e-37	LT
CKS2	1.75e-41	0.605787	0.369	0.197	4.25e-37	LT
GSTO2	2.02e-41	1.3648	0.629	0.3	4.9e-37	LT
DHRS4-AS1	2.56e-41	1.8832	0.529	0.173	6.2e-37	LT
TWF1	2.59e-41	1.01294	0.708	0.416	6.28e-37	LT
DCP2	2.77e-41	0.432979	0.353	0.246	6.71e-37	LT
TUBB	2.79e-41	0.516169	0.888	0.82	6.77e-37	LT
RHOD	2.81e-41	1.54058	0.699	0.348	6.81e-37	LT
ANKRD50	2.85e-41	1.10121	0.317	0.151	6.91e-37	LT
YWHAB	3.37e-41	0.957468	0.986	0.923	8.19e-37	LT
COPG1	3.84e-41	1.61975	0.545	0.202	9.31e-37	LT
JARID2	3.94e-41	0.965489	0.325	0.16	9.55e-37	LT
PEX7	4.39e-41	2.27927	0.369	0.084	1.07e-36	LT
TMEM251	4.52e-41	1.17333	0.336	0.15	1.1e-36	LT
MIA3	4.54e-41	1.50644	0.846	0.493	1.1e-36	LT
ZNF720	4.65e-41	1.87111	0.572	0.187	1.13e-36	LT
CHCHD2	7.15e-41	1.12186	0.998	0.984	1.73e-36	LT
MAP1LC3A	7.61e-41	0.968804	0.494	0.249	1.85e-36	LT
GM2A	1.35e-40	2.03708	0.547	0.165	3.29e-36	LT
ARL1	1.48e-40	1.67072	0.891	0.559	3.59e-36	LT
SLC44A2	1.55e-40	1.02847	0.357	0.179	3.77e-36	LT
MANSC1	1.8e-40	1.47388	0.264	0.096	4.37e-36	LT
NAPG	1.99e-40	1.46721	0.677	0.304	4.82e-36	LT
HSD17B12	2.13e-40	0.828814	0.705	0.487	5.16e-36	LT
CTTN	2.17e-40	1.51606	0.869	0.561	5.26e-36	LT
PNPO	2.41e-40	1.41863	0.417	0.17	5.84e-36	LT
UQCRB	2.47e-40	1.0832	0.996	0.985	6e-36	LT
GHITM	2.59e-40	1.23313	0.895	0.649	6.27e-36	LT
MIR29B2CHG	3.07e-40	2.66204	0.581	0.133	7.44e-36	LT
AP1AR	3.13e-40	1.17078	0.45	0.208	7.59e-36	LT
DPCD	3.18e-40	0.85272	0.41	0.238	7.7e-36	LT
TNFRSF18	3.35e-40	3.08419	0.41	0.048	8.13e-36	LT
ME1	3.39e-40	3.34262	0.683	0.117	8.22e-36	LT
SNX14	3.94e-40	1.34949	0.481	0.206	9.55e-36	LT
GOLGB1	4.03e-40	0.502186	0.892	0.831	9.78e-36	LT
SOD2	4.15e-40	0.587042	0.774	0.677	1.01e-35	LT
NUDT22	4.15e-40	1.6251	0.642	0.273	1.01e-35	LT
LPGAT1	5.03e-40	1.61436	0.705	0.315	1.22e-35	LT
HIST3H2A	5.1e-40	0.990853	0.413	0.211	1.24e-35	LT
VPS13C	5.32e-40	0.428376	0.591	0.43	1.29e-35	LT
UQCC2	6.2e-40	1.6434	0.932	0.69	1.5e-35	LT
GTF3C6	6.46e-40	1.60029	0.811	0.453	1.57e-35	LT
TMEM80	7.12e-40	1.55447	0.353	0.126	1.73e-35	LT
GUK1	7.39e-40	1.35175	0.992	0.941	1.79e-35	LT
C1orf21	1.01e-39	1.55522	0.77	0.42	2.45e-35	LT
SERPINB6	1.24e-39	0.717428	0.648	0.419	3.01e-35	LT
AC068888.1	1.39e-39	2.28405	0.319	0.07	3.37e-35	LT
DDR1	1.4e-39	0.793312	0.616	0.381	3.39e-35	LT
CLMN	1.53e-39	0.305715	0.278	0.206	3.72e-35	LT
IFNGR2	1.67e-39	0.799	0.442	0.262	4.05e-35	LT
RAD23B	1.75e-39	0.696056	0.679	0.478	4.24e-35	LT
TYMP	1.82e-39	1.32623	0.526	0.241	4.41e-35	LT
BHLHE40	1.84e-39	0.627322	0.811	0.596	4.46e-35	LT
UBC	1.91e-39	1.09459	0.998	0.988	4.63e-35	LT
PGP	2.29e-39	1.77223	0.828	0.4	5.56e-35	LT
ARTN	2.56e-39	3.40464	0.388	0.044	6.2e-35	LT
MRPL41	2.62e-39	0.653314	0.911	0.774	6.35e-35	LT
TMEM25	2.74e-39	0.471489	0.264	0.187	6.64e-35	LT
STUB1	3.3e-39	1.52631	0.944	0.736	8.02e-35	LT
STX3	3.42e-39	1.17857	0.486	0.214	8.29e-35	LT
NT5DC1	3.42e-39	1.35557	0.587	0.264	8.29e-35	LT
RANBP9	3.68e-39	1.91364	0.491	0.153	8.93e-35	LT
SRPK2	3.71e-39	1.39147	0.704	0.343	9e-35	LT
SYTL1	3.78e-39	1.0869	0.346	0.165	9.17e-35	LT
NUDT16	4.3e-39	1.24764	0.441	0.193	1.04e-34	LT
CASP6	4.32e-39	1.09079	0.391	0.189	1.05e-34	LT
IDE	5.28e-39	1.52616	0.332	0.119	1.28e-34	LT
PHYH	5.38e-39	2.0002	0.556	0.171	1.31e-34	LT
AGA	5.51e-39	1.70802	0.467	0.162	1.34e-34	LT
ABHD5	5.93e-39	1.052	0.423	0.195	1.44e-34	LT
NUDT16L1	7.03e-39	1.77226	0.61	0.214	1.71e-34	LT
ERLEC1	7.42e-39	1.21608	0.826	0.529	1.8e-34	LT
GSTK1	8.33e-39	0.308824	0.667	0.526	2.02e-34	LT
TMC6	8.88e-39	1.54691	0.29	0.094	2.15e-34	LT
BOLA3	9.32e-39	2.00687	0.83	0.393	2.26e-34	LT
GBP3	1.07e-38	1.22957	0.429	0.193	2.6e-34	LT
AC245407.2	1.46e-38	1.69324	0.315	0.091	3.54e-34	LT
RPN2	1.54e-38	1.40529	0.921	0.683	3.73e-34	LT
CMC2	1.57e-38	0.902786	0.509	0.276	3.82e-34	LT
SELENOM	1.64e-38	0.954969	0.975	0.858	3.98e-34	LT
DENND1B	1.78e-38	1.99353	0.391	0.105	4.31e-34	LT
RNF10	1.96e-38	1.71158	0.699	0.29	4.76e-34	LT
ESRP1	2.08e-38	1.24409	0.48	0.22	5.05e-34	LT
MICU2	2.16e-38	1.09702	0.564	0.28	5.25e-34	LT
RBM8A	2.28e-38	0.490801	0.912	0.853	5.52e-34	LT
PATJ	2.33e-38	0.657298	0.576	0.363	5.64e-34	LT
FTH1	2.33e-38	2.32417	1	1	5.66e-34	LT
BUD23	2.57e-38	1.81591	0.806	0.41	6.23e-34	LT
JPT2	2.89e-38	1.90067	0.59	0.192	7.02e-34	LT
HDDC3	2.99e-38	1.2462	0.402	0.173	7.25e-34	LT
HPS3	3.01e-38	1.61679	0.417	0.139	7.29e-34	LT
LGALS3BP	3.2e-38	1.91014	0.86	0.543	7.76e-34	LT
MAPK9	3.36e-38	1.51993	0.483	0.184	8.14e-34	LT
SCOC	3.38e-38	1.4165	0.877	0.574	8.19e-34	LT
SEC23IP	3.39e-38	1.13113	0.386	0.178	8.24e-34	LT
S100A13	3.65e-38	1.46685	0.933	0.845	8.86e-34	LT
FUNDC1	4.73e-38	1.61514	0.531	0.2	1.15e-33	LT
CFAP298	5.11e-38	0.756223	0.634	0.408	1.24e-33	LT
BPNT1	5.38e-38	2.1867	0.438	0.108	1.31e-33	LT
ARFGEF2	5.96e-38	0.837207	0.347	0.191	1.45e-33	LT
SH3YL1	6.73e-38	0.921449	0.783	0.51	1.63e-33	LT
TAX1BP1	6.92e-38	0.912014	0.962	0.845	1.68e-33	LT
TRIM37	7.13e-38	1.4704	0.483	0.198	1.73e-33	LT
HDHD2	7.16e-38	0.865397	0.372	0.201	1.74e-33	LT
LYSMD3	7.39e-38	0.795328	0.255	0.134	1.79e-33	LT
CAP2	7.67e-38	2.67897	0.329	0.053	1.86e-33	LT
C5orf30	7.92e-38	2.31522	0.295	0.062	1.92e-33	LT
SLC35E1	9.7e-38	1.19019	0.482	0.223	2.35e-33	LT
CLDN12	1.13e-37	1.24092	0.263	0.108	2.74e-33	LT
CHI3L2	1.16e-37	1.23892	0.262	0.124	2.82e-33	LT
CELSR2	1.27e-37	2.16134	0.567	0.183	3.07e-33	LT
POLR3K	1.29e-37	2.03811	0.715	0.247	3.14e-33	LT
PGGT1B	1.35e-37	0.980349	0.354	0.177	3.28e-33	LT
LCP1	1.79e-37	2.04755	0.625	0.12	4.35e-33	LT
AC010168.2	1.83e-37	3.35638	0.301	0.034	4.43e-33	LT
MVP	1.85e-37	1.86878	0.639	0.233	4.5e-33	LT
FKBP3	2.02e-37	1.3561	0.887	0.596	4.91e-33	LT
NDUFS2	2.14e-37	1.29195	0.809	0.497	5.19e-33	LT
STAT1	2.31e-37	1.60346	0.763	0.371	5.61e-33	LT
SIPA1	2.31e-37	1.55853	0.416	0.153	5.61e-33	LT
BCL2L1	2.58e-37	1.1346	0.334	0.15	6.26e-33	LT
ANXA2	2.82e-37	0.547754	0.999	0.99	6.83e-33	LT
ZBTB7B	2.93e-37	2.36208	0.396	0.085	7.1e-33	LT
DBP	3e-37	2.45588	0.401	0.083	7.29e-33	LT
KCNK1	3.03e-37	2.40593	0.615	0.149	7.34e-33	LT
BROX	3.06e-37	1.75722	0.766	0.327	7.43e-33	LT
TENT5C	3.14e-37	2.37525	0.335	0.058	7.62e-33	LT
TPRN	3.18e-37	1.83624	0.253	0.07	7.71e-33	LT
RAB18	3.21e-37	1.23145	0.751	0.413	7.8e-33	LT
ZNF33A	3.64e-37	0.629866	0.415	0.244	8.83e-33	LT
DMPK	3.78e-37	2.1103	0.264	0.065	9.17e-33	LT
SNRNP35	3.97e-37	1.54091	0.599	0.25	9.63e-33	LT
NFKBIA	4.27e-37	0.894944	0.693	0.499	1.04e-32	LT
NBDY	4.62e-37	1.56809	0.904	0.626	1.12e-32	LT
H2AFZ	4.64e-37	0.792875	0.978	0.918	1.13e-32	LT
GSTM4	7.07e-37	2.02101	0.367	0.102	1.72e-32	LT
ORAI3	9.31e-37	1.09675	0.299	0.14	2.26e-32	LT
TNFSF10	9.54e-37	0.323909	0.383	0.307	2.31e-32	LT
C8orf76	9.97e-37	1.48491	0.437	0.164	2.42e-32	LT
BCL3	1.08e-36	1.52413	0.372	0.144	2.62e-32	LT
TRAPPC2B	1.17e-36	1.25134	0.397	0.165	2.84e-32	LT
PPP1R9A	1.26e-36	1.71238	0.297	0.092	3.05e-32	LT
SLC38A1	1.57e-36	0.529768	0.734	0.537	3.82e-32	LT
MAP4K3-DT	1.7e-36	1.80892	0.623	0.232	4.12e-32	LT
YY1	1.93e-36	0.539798	0.865	0.751	4.68e-32	LT
SRP19	2.13e-36	1.09938	0.871	0.598	5.17e-32	LT
PON3	2.18e-36	3.52117	0.396	0.039	5.28e-32	LT
GMDS	2.37e-36	1.28912	0.382	0.167	5.74e-32	LT
NIPSNAP1	2.38e-36	0.422304	0.306	0.225	5.77e-32	LT
CBX4	2.46e-36	1.43016	0.586	0.239	5.98e-32	LT
NPNT	2.48e-36	3.36872	0.546	0.068	6.01e-32	LT
DYNLT3	2.64e-36	1.27393	0.7	0.325	6.4e-32	LT
LAGE3	2.97e-36	2.30087	0.87	0.458	7.21e-32	LT
RELA-DT	3.01e-36	1.90493	0.276	0.075	7.3e-32	LT
SNRPD1	3.17e-36	0.455868	0.844	0.729	7.69e-32	LT
ASCC3	3.85e-36	1.13391	0.671	0.373	9.34e-32	LT
COQ10B	6.03e-36	0.970962	0.466	0.222	1.46e-31	LT
TNIP1	6.96e-36	1.039	0.373	0.185	1.69e-31	LT
LAMTOR5	6.96e-36	1.17367	0.964	0.816	1.69e-31	LT
ATPAF1	7.03e-36	1.29521	0.438	0.183	1.71e-31	LT
SLC38A10	8.24e-36	1.78312	0.47	0.156	2e-31	LT
INF2	8.59e-36	1.81	0.466	0.159	2.09e-31	LT
PSME1	1.04e-35	1.33264	0.918	0.692	2.53e-31	LT
CACYBP	1.12e-35	0.97543	0.788	0.527	2.71e-31	LT
CASK	1.13e-35	1.64611	0.695	0.306	2.75e-31	LT
TLCD4	1.18e-35	2.23071	0.313	0.066	2.87e-31	LT
MAP2K4	1.2e-35	0.970686	0.367	0.191	2.92e-31	LT
TMCO3	1.22e-35	1.2145	0.514	0.238	2.95e-31	LT
LARP1B	1.46e-35	1.05003	0.397	0.194	3.54e-31	LT
SLC12A7	1.48e-35	2.98147	0.445	0.097	3.59e-31	LT
ACOT13	1.57e-35	1.40544	0.632	0.305	3.8e-31	LT
ZNF292	2.32e-35	0.362536	0.659	0.559	5.63e-31	LT
AP1G2	2.32e-35	1.21763	0.27	0.115	5.63e-31	LT
MRPS28	2.52e-35	1.45983	0.647	0.288	6.11e-31	LT
UQCRC2	2.62e-35	1.20302	0.805	0.498	6.36e-31	LT
ZBTB41	3.25e-35	1.66232	0.562	0.208	7.87e-31	LT
LBR	3.8e-35	0.259054	0.335	0.239	9.23e-31	LT
TSPAN9	3.84e-35	0.917222	0.272	0.142	9.31e-31	LT
BORCS8	3.91e-35	1.61044	0.351	0.118	9.48e-31	LT
ANAPC11	4.57e-35	1.21018	0.982	0.896	1.11e-30	LT
CST3	4.92e-35	1.30394	0.976	0.886	1.19e-30	LT
AC244090.1	4.94e-35	1.75652	0.261	0.076	1.2e-30	LT
TRIM16L	6.19e-35	2.40221	0.327	0.068	1.5e-30	LT
TMEM41B	6.23e-35	1.03624	0.47	0.237	1.51e-30	LT
NANS	6.25e-35	0.656284	0.469	0.296	1.52e-30	LT
AGL	6.58e-35	0.873663	0.362	0.194	1.6e-30	LT
KIAA0232	6.63e-35	1.54218	0.602	0.244	1.61e-30	LT
DEAF1	7.08e-35	0.761565	0.27	0.155	1.72e-30	LT
TMEM87A	7.74e-35	1.08957	0.72	0.417	1.88e-30	LT
ITGAV	8.45e-35	1.30465	0.548	0.248	2.05e-30	LT
BLVRA	8.48e-35	1.50282	0.631	0.271	2.06e-30	LT
ZNF652	8.57e-35	1.13864	0.595	0.293	2.08e-30	LT
DYNC2LI1	8.58e-35	1.19163	0.311	0.137	2.08e-30	LT
INSIG2	1.12e-34	0.8745	0.322	0.172	2.72e-30	LT
ARHGEF12	1.2e-34	0.41163	0.526	0.393	2.92e-30	LT
PGAM2	1.26e-34	4.26946	0.318	0.018	3.05e-30	LT
SELENOT	1.56e-34	1.52389	0.796	0.413	3.79e-30	LT
TFDP1	1.57e-34	0.708459	0.358	0.213	3.8e-30	LT
TSTA3	1.65e-34	1.6927	0.549	0.205	4.01e-30	LT
PIGX	1.7e-34	1.5962	0.564	0.213	4.13e-30	LT
TSC22D2	1.72e-34	0.78147	0.271	0.147	4.17e-30	LT
GMPR2	1.88e-34	0.874869	0.441	0.247	4.56e-30	LT
GFM1	2.08e-34	1.32331	0.406	0.166	5.04e-30	LT
BZW2	2.17e-34	1.20677	0.684	0.38	5.27e-30	LT
HDGF	2.26e-34	0.787052	0.743	0.505	5.49e-30	LT
CLSTN3	2.31e-34	1.91231	0.262	0.072	5.6e-30	LT
RAB2A	2.31e-34	1.17452	0.96	0.818	5.61e-30	LT
KIF3A	2.44e-34	0.805527	0.434	0.246	5.92e-30	LT
HIGD2A	2.49e-34	0.607056	0.873	0.739	6.04e-30	LT
ATP5F1A	2.5e-34	0.578773	0.92	0.832	6.07e-30	LT
RAN	2.53e-34	0.827671	0.972	0.928	6.15e-30	LT
UHMK1	2.54e-34	1.54936	0.767	0.368	6.16e-30	LT
ARSA	2.82e-34	1.49484	0.356	0.136	6.84e-30	LT
ATP13A3	2.84e-34	0.571556	0.462	0.289	6.88e-30	LT
TSPAN6	2.93e-34	0.684679	0.349	0.214	7.12e-30	LT
TYRP1	3e-34	4.12198	0.434	0.027	7.29e-30	LT
GOLT1B	3.1e-34	0.521055	0.336	0.204	7.53e-30	LT
SEC11C	3.2e-34	1.1383	0.767	0.463	7.77e-30	LT
DUS1L	3.34e-34	1.51167	0.584	0.24	8.1e-30	LT
DNAJC15	3.57e-34	1.52504	0.817	0.435	8.66e-30	LT
CCNC	3.85e-34	0.608883	0.505	0.331	9.34e-30	LT
CHDH	3.87e-34	0.96038	0.323	0.165	9.4e-30	LT
TOMM70	3.95e-34	1.19207	0.555	0.268	9.59e-30	LT
ELF1	3.95e-34	0.891871	0.63	0.333	9.59e-30	LT
KCTD3	4.09e-34	1.59086	0.53	0.216	9.92e-30	LT
UFC1	4.38e-34	1.38857	0.881	0.581	1.06e-29	LT
TMEM106C	5.33e-34	1.17517	0.709	0.391	1.29e-29	LT
MEF2D	5.52e-34	2.04224	0.452	0.125	1.34e-29	LT
MXD1	5.63e-34	1.65066	0.371	0.129	1.37e-29	LT
COX8A	5.84e-34	0.970819	0.988	0.928	1.42e-29	LT
ECI2	6.42e-34	1.36309	0.757	0.411	1.56e-29	LT
ODR4	6.68e-34	1.5447	0.51	0.19	1.62e-29	LT
COG2	8.11e-34	1.97258	0.592	0.185	1.97e-29	LT
SMCO4	8.4e-34	0.35325	0.25	0.186	2.04e-29	LT
TOPBP1	8.66e-34	0.467772	0.333	0.222	2.1e-29	LT
MAN2B1	9.08e-34	1.73888	0.445	0.153	2.2e-29	LT
DPY30	9.53e-34	1.59224	0.885	0.555	2.31e-29	LT
CUX1	1.02e-33	1.01394	0.437	0.217	2.46e-29	LT
ZMPSTE24	1.17e-33	1.46713	0.55	0.231	2.84e-29	LT
PMEPA1	1.21e-33	0.286995	0.319	0.205	2.93e-29	LT
SNAP23	1.25e-33	1.32117	0.513	0.215	3.03e-29	LT
PEX13	1.3e-33	1.48318	0.427	0.163	3.16e-29	LT
FCGRT	1.37e-33	1.1316	0.809	0.537	3.31e-29	LT
TMCC1	1.42e-33	1.50363	0.35	0.132	3.45e-29	LT
CYB561D2	1.46e-33	1.51962	0.26	0.088	3.53e-29	LT
PARP1	1.53e-33	1.49659	0.882	0.555	3.72e-29	LT
KIAA0319L	1.66e-33	0.813507	0.449	0.262	4.02e-29	LT
ATG4A	1.91e-33	2.13048	0.289	0.068	4.63e-29	LT
NDUFB10	1.92e-33	1.68639	0.96	0.828	4.66e-29	LT
HK1	1.98e-33	0.848587	0.531	0.315	4.8e-29	LT
COPE	2.01e-33	1.24084	0.94	0.782	4.88e-29	LT
OLA1	2.04e-33	1.05312	0.843	0.592	4.95e-29	LT
RABIF	2.07e-33	2.09707	0.538	0.148	5.02e-29	LT
MORN2	2.24e-33	1.22958	0.481	0.226	5.43e-29	LT
TNKS1BP1	2.34e-33	0.928268	0.401	0.217	5.67e-29	LT
VAPB	2.45e-33	0.503532	0.37	0.245	5.95e-29	LT
BUB3	2.52e-33	0.791362	0.671	0.424	6.1e-29	LT
CCDC151	2.55e-33	3.59602	0.289	0.025	6.2e-29	LT
ZNF138	2.56e-33	1.09294	0.31	0.143	6.21e-29	LT
TMEM8A	2.79e-33	2.10061	0.478	0.127	6.77e-29	LT
MRPS30	3.23e-33	2.34387	0.651	0.226	7.84e-29	LT
GNPNAT1	3.46e-33	1.33513	0.57	0.254	8.39e-29	LT
ADSSL1	3.56e-33	3.37359	0.253	0.025	8.63e-29	LT
TSEN15	3.75e-33	2.18051	0.537	0.144	9.09e-29	LT
NDUFAF6	3.77e-33	1.53657	0.321	0.114	9.14e-29	LT
C12orf49	4.01e-33	1.73247	0.51	0.169	9.73e-29	LT
SLC39A7	4.96e-33	0.877704	0.604	0.336	1.2e-28	LT
RAB1B	5.88e-33	1.63127	0.749	0.346	1.43e-28	LT
ZNF226	5.93e-33	1.40268	0.404	0.161	1.44e-28	LT
CYBC1	6.11e-33	1.49498	0.493	0.188	1.48e-28	LT
VPS13D	7.31e-33	0.650026	0.317	0.194	1.77e-28	LT
HEBP2	7.38e-33	0.74315	0.906	0.796	1.79e-28	LT
KIAA0100	7.68e-33	1.18329	0.482	0.226	1.86e-28	LT
GLRX	8.19e-33	2.19823	0.808	0.334	1.99e-28	LT
PPA1	1e-32	0.795731	0.958	0.858	2.44e-28	LT
ATF6	1.03e-32	1.51648	0.611	0.259	2.5e-28	LT
KITLG	1.07e-32	2.14585	0.486	0.124	2.6e-28	LT
PRSS8	1.09e-32	1.66652	0.527	0.189	2.63e-28	LT
SLC35A1	1.36e-32	0.735066	0.255	0.144	3.3e-28	LT
PTPMT1	1.42e-32	1.357	0.488	0.213	3.44e-28	LT
ACSS3	1.45e-32	2.65472	0.39	0.064	3.51e-28	LT
COX7B	1.67e-32	1.51615	0.959	0.813	4.05e-28	LT
SLC49A3	1.74e-32	3.51331	0.483	0.051	4.22e-28	LT
KRAS	1.84e-32	1.20693	0.644	0.317	4.47e-28	LT
BECN1	1.91e-32	1.35191	0.566	0.249	4.63e-28	LT
CASC4	2.29e-32	1.1481	0.764	0.462	5.56e-28	LT
MZT2A	2.31e-32	1.0326	0.942	0.816	5.61e-28	LT
PLPP5	2.8e-32	0.876365	0.509	0.286	6.8e-28	LT
SERTAD3	3.28e-32	1.83305	0.487	0.156	7.96e-28	LT
WBP1L	3.74e-32	1.12435	0.276	0.121	9.08e-28	LT
AKR1B10	3.76e-32	3.9158	0.372	0.028	9.12e-28	LT
ACO2	4.14e-32	0.334725	0.322	0.242	1e-27	LT
RIDA	4.59e-32	1.34517	0.349	0.144	1.11e-27	LT
CTNNA1	4.74e-32	0.723425	0.895	0.774	1.15e-27	LT
BORCS7	4.76e-32	0.793047	0.565	0.332	1.15e-27	LT
AKTIP	4.78e-32	1.4173	0.338	0.121	1.16e-27	LT
MARVELD2	5.08e-32	1.40747	0.3	0.118	1.23e-27	LT
ATP5MC3	5.28e-32	1.40503	0.992	0.954	1.28e-27	LT
ORMDL2	5.52e-32	1.47316	0.658	0.299	1.34e-27	LT
HSD17B10	6.44e-32	1.63558	0.756	0.38	1.56e-27	LT
CMTM8	6.45e-32	1.49848	0.556	0.204	1.56e-27	LT
RAB26	6.78e-32	3.31443	0.258	0.027	1.64e-27	LT
GK	6.8e-32	1.56625	0.254	0.086	1.65e-27	LT
NDUFA5	6.81e-32	0.469067	0.692	0.524	1.65e-27	LT
PHF11	7.14e-32	1.54669	0.578	0.222	1.73e-27	LT
CHD3	7.22e-32	0.322321	0.299	0.207	1.75e-27	LT
C1orf43	7.73e-32	1.66637	0.847	0.467	1.88e-27	LT
ZFAND3	8.11e-32	1.10995	0.429	0.205	1.97e-27	LT
UBR1	8.14e-32	0.880578	0.353	0.187	1.98e-27	LT
ELMOD2	8.22e-32	1.5601	0.446	0.159	2e-27	LT
B2M	8.53e-32	1.8915	1	0.998	2.07e-27	LT
PTMS	8.55e-32	0.526584	0.967	0.94	2.08e-27	LT
ARF3	8.76e-32	1.3384	0.731	0.384	2.13e-27	LT
DDA1	9.05e-32	1.24691	0.519	0.237	2.2e-27	LT
C6orf132	9.07e-32	1.30392	0.278	0.112	2.2e-27	LT
ACADM	9.27e-32	1.44598	0.672	0.312	2.25e-27	LT
ZNF24	1.01e-31	0.836268	0.705	0.442	2.44e-27	LT
TEX264	1.02e-31	1.09539	0.59	0.305	2.47e-27	LT
PTPN11	1.05e-31	0.8546	0.735	0.502	2.56e-27	LT
HMGCR	1.05e-31	0.953185	0.654	0.397	2.56e-27	LT
FBXL15	1.2e-31	1.17441	0.445	0.201	2.91e-27	LT
ACAT1	1.5e-31	0.541432	0.388	0.252	3.63e-27	LT
CKAP4	1.69e-31	0.618532	0.612	0.423	4.09e-27	LT
CETN2	1.7e-31	1.14044	0.605	0.313	4.13e-27	LT
GAA	1.77e-31	1.51591	0.599	0.256	4.29e-27	LT
CCPG1	1.86e-31	1.22786	0.736	0.419	4.52e-27	LT
TMEM33	1.95e-31	1.46505	0.635	0.279	4.74e-27	LT
VPS37A	2.01e-31	0.855024	0.388	0.21	4.88e-27	LT
MT1G	2.08e-31	3.00199	0.609	0.177	5.04e-27	LT
SYNCRIP	2.32e-31	0.313007	0.742	0.648	5.64e-27	LT
PDXDC1	2.36e-31	1.51979	0.634	0.272	5.72e-27	LT
MACO1	2.39e-31	1.00736	0.376	0.188	5.81e-27	LT
ZDHHC20	2.51e-31	0.911274	0.397	0.204	6.1e-27	LT
VEZT	2.55e-31	1.6672	0.669	0.282	6.19e-27	LT
MAST4	2.57e-31	1.7489	0.576	0.201	6.23e-27	LT
COMMD7	2.85e-31	0.983449	0.544	0.286	6.92e-27	LT
NDUFB4	3.2e-31	1.37358	0.959	0.838	7.77e-27	LT
TPMT	3.66e-31	2.37307	0.566	0.152	8.87e-27	LT
MDM2	4.24e-31	1.05973	0.7	0.381	1.03e-26	LT
CPT2	4.25e-31	1.37329	0.313	0.124	1.03e-26	LT
SUB1	4.7e-31	1.68113	0.989	0.94	1.14e-26	LT
BABAM2	4.97e-31	1.56995	0.397	0.138	1.21e-26	LT
C1orf35	5.23e-31	0.847729	0.569	0.335	1.27e-26	LT
PEX2	5.29e-31	1.30236	0.425	0.178	1.28e-26	LT
IFI6	5.99e-31	3.16625	0.805	0.301	1.45e-26	LT
DUSP3	6.03e-31	0.878576	0.396	0.213	1.46e-26	LT
XPO1	6.1e-31	0.325901	0.654	0.519	1.48e-26	LT
AP1S1	6.11e-31	1.11165	0.737	0.433	1.48e-26	LT
CISD2	6.49e-31	1.21681	0.757	0.418	1.58e-26	LT
CLTC	6.67e-31	1.3176	0.916	0.681	1.62e-26	LT
C11orf1	7.81e-31	1.10606	0.479	0.236	1.89e-26	LT
NMD3	7.84e-31	0.717423	0.414	0.249	1.9e-26	LT
TTC9	8.1e-31	0.661147	0.256	0.144	1.97e-26	LT
MARK2	8.6e-31	0.652426	0.423	0.262	2.09e-26	LT
GNPTG	8.88e-31	2.22761	0.659	0.193	2.15e-26	LT
TFPT	9.38e-31	1.3132	0.302	0.128	2.28e-26	LT
CSE1L	9.74e-31	0.601608	0.44	0.277	2.36e-26	LT
LIMS1	9.83e-31	0.361903	0.542	0.392	2.38e-26	LT
CHMP3	9.85e-31	1.28399	0.861	0.573	2.39e-26	LT
ATP6V1D	1.11e-30	1.49946	0.799	0.434	2.68e-26	LT
SDF2L1	1.13e-30	0.880381	0.678	0.421	2.73e-26	LT
MAN2B2	1.14e-30	1.71945	0.317	0.099	2.75e-26	LT
SMAP1	1.14e-30	1.41387	0.64	0.288	2.77e-26	LT
TFRC	1.52e-30	0.793438	0.487	0.287	3.68e-26	LT
SUCLG1	1.57e-30	0.825234	0.724	0.5	3.81e-26	LT
PEX1	1.6e-30	0.828637	0.317	0.17	3.87e-26	LT
MRPL19	1.67e-30	1.17436	0.643	0.326	4.04e-26	LT
PDZD11	1.77e-30	1.53314	0.596	0.247	4.29e-26	LT
COA5	1.83e-30	0.911773	0.491	0.271	4.45e-26	LT
SIGIRR	1.94e-30	0.874462	0.394	0.202	4.71e-26	LT
RABGAP1L	1.98e-30	1.76198	0.451	0.154	4.79e-26	LT
ANKRD28	1.99e-30	0.623603	0.338	0.201	4.82e-26	LT
DAP3	2.19e-30	1.25188	0.636	0.312	5.32e-26	LT
LHPP	2.36e-30	1.47224	0.335	0.128	5.72e-26	LT
OTUD7B	2.39e-30	1.66474	0.378	0.128	5.8e-26	LT
RHBDD2	2.4e-30	1.27229	0.344	0.144	5.83e-26	LT
SNX27	2.64e-30	1.29324	0.463	0.203	6.41e-26	LT
C8orf82	2.87e-30	1.11543	0.421	0.204	6.96e-26	LT
CPB1	2.94e-30	4.60124	0.412	0.031	7.14e-26	LT
HLA-E	2.99e-30	0.472908	0.838	0.732	7.26e-26	LT
ZNF43	3.04e-30	1.25553	0.321	0.13	7.37e-26	LT
LRRC1	3.1e-30	0.970088	0.266	0.133	7.52e-26	LT
WIPI1	3.51e-30	1.4339	0.466	0.174	8.51e-26	LT
LAMTOR2	3.53e-30	0.827326	0.804	0.581	8.56e-26	LT
HSD3B7	3.76e-30	2.59926	0.345	0.063	9.12e-26	LT
PDCD6IP	3.85e-30	0.949915	0.681	0.426	9.34e-26	LT
PPP6C	3.88e-30	0.453781	0.274	0.182	9.42e-26	LT
MTA3	4.27e-30	1.41979	0.429	0.173	1.04e-25	LT
NMRAL1	5.09e-30	2.13059	0.546	0.158	1.24e-25	LT
ACBD5	5.16e-30	1.28624	0.411	0.178	1.25e-25	LT
SAT1	5.18e-30	0.265648	0.888	0.814	1.26e-25	LT
ADCY6	5.28e-30	1.20873	0.279	0.122	1.28e-25	LT
NSD2	5.44e-30	0.464475	0.274	0.175	1.32e-25	LT
TKT	5.59e-30	0.748313	0.984	0.956	1.36e-25	LT
GTF2I	5.74e-30	0.696647	0.909	0.808	1.39e-25	LT
DNAJC4	7.15e-30	1.54375	0.599	0.256	1.74e-25	LT
MYO1C	7.64e-30	0.941729	0.561	0.313	1.85e-25	LT
MTIF3	8.24e-30	0.864583	0.693	0.432	2e-25	LT
HSPH1	8.56e-30	0.997233	0.735	0.43	2.08e-25	LT
PTGR2	8.65e-30	1.88981	0.301	0.086	2.1e-25	LT
AHCTF1	9.61e-30	0.932053	0.549	0.301	2.33e-25	LT
KCNS3	1.12e-29	1.76905	0.33	0.1	2.73e-25	LT
BCAP31	1.15e-29	1.43508	0.938	0.75	2.79e-25	LT
SPTLC2	1.17e-29	0.983007	0.396	0.207	2.83e-25	LT
WSB2	1.27e-29	2.14232	0.566	0.161	3.09e-25	LT
MDH2	1.4e-29	0.804303	0.872	0.714	3.4e-25	LT
DNAH14	1.62e-29	2.40046	0.466	0.101	3.93e-25	LT
ATXN1	1.66e-29	0.806062	0.413	0.232	4.04e-25	LT
TMEM144	1.73e-29	1.81188	0.323	0.092	4.2e-25	LT
SMIM29	1.77e-29	1.29709	0.646	0.297	4.29e-25	LT
ZDHHC21	1.79e-29	0.880459	0.261	0.143	4.34e-25	LT
SSX2IP	1.83e-29	0.69425	0.285	0.168	4.44e-25	LT
NEAT1	1.97e-29	2.14278	0.998	0.992	4.79e-25	LT
RIT1	2.04e-29	1.21526	0.511	0.232	4.94e-25	LT
SMUG1	2.14e-29	1.15314	0.423	0.2	5.18e-25	LT
TMEM50B	2.15e-29	1.23746	0.526	0.231	5.21e-25	LT
CAT	2.19e-29	1.16624	0.544	0.265	5.31e-25	LT
CANT1	2.33e-29	1.90196	0.478	0.146	5.66e-25	LT
LRP10	2.46e-29	0.896954	0.696	0.435	5.97e-25	LT
ITPRIPL2	2.64e-29	0.745793	0.58	0.361	6.4e-25	LT
UNG	2.73e-29	1.11878	0.336	0.151	6.63e-25	LT
RTN3	2.99e-29	0.916268	0.831	0.58	7.26e-25	LT
ZNF207	3.03e-29	0.282826	0.697	0.59	7.36e-25	LT
TPBG	3.24e-29	1.23471	0.554	0.256	7.86e-25	LT
SPG11	3.41e-29	1.20538	0.416	0.191	8.28e-25	LT
EEF1A1	3.43e-29	0.288725	1	1	8.33e-25	LT
RAB4A	3.8e-29	1.59129	0.854	0.5	9.23e-25	LT
TAPT1	4.22e-29	1.24038	0.296	0.123	1.02e-24	LT
YEATS4	5.31e-29	0.979381	0.365	0.185	1.29e-24	LT
SLC17A5	5.36e-29	2.03481	0.416	0.111	1.3e-24	LT
ELP2	6.25e-29	0.34497	0.331	0.265	1.52e-24	LT
SIRT7	6.51e-29	1.45875	0.43	0.154	1.58e-24	LT
MPZL1	6.9e-29	0.354257	0.756	0.68	1.67e-24	LT
EBP	7.28e-29	1.20844	0.72	0.427	1.77e-24	LT
MGAT1	8.02e-29	0.31993	0.294	0.205	1.95e-24	LT
POLD3	8.39e-29	0.521666	0.271	0.18	2.04e-24	LT
ATP5MF	9.41e-29	1.13304	0.943	0.8	2.28e-24	LT
RAB5B	1e-28	1.16577	0.453	0.217	2.43e-24	LT
RABL3	1.08e-28	1.26705	0.27	0.109	2.61e-24	LT
C1orf56	1.14e-28	1.36008	0.398	0.156	2.78e-24	LT
KDELR1	1.29e-28	0.93379	0.968	0.878	3.14e-24	LT
PRELID3B	1.37e-28	1.28719	0.666	0.321	3.32e-24	LT
RAP1B	1.39e-28	0.648033	0.856	0.695	3.37e-24	LT
NDUFB5	1.49e-28	1.09937	0.84	0.574	3.63e-24	LT
MUC20	1.54e-28	2.87961	0.326	0.055	3.74e-24	LT
TSKU	1.64e-28	2.94462	0.448	0.084	3.98e-24	LT
FAM83H	1.74e-28	1.49244	0.279	0.106	4.22e-24	LT
SLC30A9	1.75e-28	1.11732	0.54	0.274	4.25e-24	LT
ROMO1	2.36e-28	1.33514	0.901	0.657	5.71e-24	LT
GALNT1	2.44e-28	1.03757	0.646	0.356	5.91e-24	LT
WBP2	2.8e-28	1.56799	0.756	0.372	6.79e-24	LT
GRTP1	2.86e-28	1.92591	0.365	0.106	6.94e-24	LT
AL450345.2	2.96e-28	3.87159	0.261	0.018	7.17e-24	LT
HSPB11	3e-28	1.59463	0.752	0.355	7.29e-24	LT
SUPT16H	3.41e-28	0.326458	0.721	0.6	8.27e-24	LT
SLC39A8	3.45e-28	1.14322	0.28	0.119	8.36e-24	LT
IMMT	3.45e-28	0.810992	0.663	0.422	8.38e-24	LT
TMEM30B	3.54e-28	1.45979	0.373	0.146	8.58e-24	LT
DNASE2	3.59e-28	1.51625	0.498	0.194	8.7e-24	LT
SLC25A29	3.84e-28	1.65508	0.389	0.131	9.33e-24	LT
LTC4S	3.85e-28	2.08214	0.38	0.106	9.35e-24	LT
ARPC1A	4.04e-28	1.20155	0.858	0.583	9.8e-24	LT
NUDT9	4.25e-28	0.81742	0.429	0.242	1.03e-23	LT
RMDN3	4.33e-28	0.530122	0.25	0.165	1.05e-23	LT
KLF2	4.4e-28	0.504922	0.515	0.292	1.07e-23	LT
UBE2F	4.48e-28	0.48629	0.301	0.201	1.09e-23	LT
ING2	4.61e-28	1.45458	0.534	0.215	1.12e-23	LT
TTF2	4.74e-28	1.02606	0.347	0.164	1.15e-23	LT
KRTCAP2	4.99e-28	1.65617	0.965	0.834	1.21e-23	LT
LYPLA1	5e-28	0.98186	0.645	0.37	1.21e-23	LT
PTPN18	5.23e-28	1.05081	0.338	0.163	1.27e-23	LT
IARS2	6.08e-28	1.68944	0.828	0.448	1.48e-23	LT
MAP3K13	6.14e-28	0.716136	0.648	0.439	1.49e-23	LT
CAST	6.41e-28	0.464388	0.988	0.958	1.55e-23	LT
ZNF281	6.52e-28	1.28091	0.518	0.228	1.58e-23	LT
MRPS33	6.58e-28	0.667406	0.707	0.502	1.6e-23	LT
PHF20	6.85e-28	0.922932	0.615	0.352	1.66e-23	LT
MSI2	7.31e-28	1.08136	0.582	0.313	1.77e-23	LT
ELOB	8.25e-28	1.68727	0.988	0.948	2e-23	LT
VMP1	9.03e-28	0.466621	0.919	0.845	2.19e-23	LT
ATIC	9.49e-28	0.736201	0.43	0.256	2.3e-23	LT
ACYP2	1.04e-27	1.6168	0.476	0.178	2.51e-23	LT
TMED4	1.05e-27	1.15729	0.786	0.485	2.54e-23	LT
EFCAB14	1.07e-27	1.32579	0.634	0.3	2.6e-23	LT
GABARAPL2	1.18e-27	1.2806	0.932	0.755	2.85e-23	LT
DRAM1	1.23e-27	1.77864	0.369	0.113	2.99e-23	LT
STYXL1	1.29e-27	1.25601	0.305	0.129	3.14e-23	LT
SRXN1	1.48e-27	2.36733	0.417	0.099	3.59e-23	LT
FDPS	1.57e-27	1.01199	0.88	0.71	3.8e-23	LT
GCA	1.62e-27	1.53646	0.435	0.162	3.93e-23	LT
RHEB	1.63e-27	0.368046	0.745	0.598	3.96e-23	LT
GNG5	1.65e-27	1.20658	0.977	0.886	4e-23	LT
LSS	1.66e-27	1.51508	0.298	0.114	4.02e-23	LT
NOP56	1.67e-27	0.385276	0.596	0.442	4.05e-23	LT
ATF5	1.71e-27	0.768865	0.275	0.148	4.14e-23	LT
GCAT	1.72e-27	1.33581	0.265	0.108	4.17e-23	LT
TMEM14A	1.75e-27	1.54005	0.719	0.336	4.25e-23	LT
ERGIC3	1.78e-27	1.08287	0.866	0.638	4.31e-23	LT
MLF2	1.8e-27	1.19761	0.922	0.731	4.37e-23	LT
AGPS	1.97e-27	1.6942	0.471	0.172	4.78e-23	LT
PBDC1	2.19e-27	0.609397	0.585	0.384	5.32e-23	LT
RITA1	2.62e-27	2.19653	0.432	0.106	6.36e-23	LT
RAB31	2.92e-27	0.728995	0.434	0.233	7.08e-23	LT
FAM114A1	2.92e-27	0.992908	0.763	0.474	7.09e-23	LT
DYNLL1	2.97e-27	1.25928	0.993	0.971	7.2e-23	LT
TRADD	2.97e-27	1.05776	0.417	0.194	7.21e-23	LT
SPECC1	3.01e-27	1.28762	0.437	0.186	7.3e-23	LT
SECISBP2	3.06e-27	0.370844	0.384	0.28	7.41e-23	LT
PGPEP1	3.43e-27	1.26285	0.309	0.128	8.33e-23	LT
GIPC1	3.44e-27	1.15782	0.57	0.288	8.36e-23	LT
RSRC1	3.62e-27	0.603168	0.553	0.339	8.79e-23	LT
PTER	3.96e-27	1.61353	0.323	0.11	9.6e-23	LT
TADA2B	4.19e-27	1.21171	0.258	0.108	1.02e-22	LT
TANC1	4.27e-27	0.672824	0.317	0.196	1.04e-22	LT
FAH	4.6e-27	1.84179	0.448	0.124	1.12e-22	LT
SNAP47	4.73e-27	1.74536	0.458	0.154	1.15e-22	LT
SNHG14	4.93e-27	0.402117	0.43	0.307	1.2e-22	LT
GLO1	5.08e-27	0.946445	0.821	0.576	1.23e-22	LT
SNAPIN	5.32e-27	1.67924	0.577	0.217	1.29e-22	LT
MTX2	5.76e-27	1.67782	0.602	0.23	1.4e-22	LT
SPRYD4	5.78e-27	1.39092	0.327	0.13	1.4e-22	LT
OSBPL2	6.06e-27	0.809895	0.299	0.169	1.47e-22	LT
KIF3B	6.13e-27	0.787733	0.376	0.22	1.49e-22	LT
ZDHHC4	6.22e-27	1.04611	0.397	0.196	1.51e-22	LT
PSORS1C1	6.23e-27	1.4965	0.291	0.1	1.51e-22	LT
CENPX	6.85e-27	1.29739	0.83	0.527	1.66e-22	LT
APEH	6.85e-27	1.25012	0.484	0.229	1.66e-22	LT
CHMP2B	6.94e-27	1.02162	0.743	0.457	1.68e-22	LT
C1orf122	7.74e-27	1.04565	0.842	0.577	1.88e-22	LT
STAM2	7.75e-27	0.697534	0.322	0.191	1.88e-22	LT
ARPP19	7.83e-27	1.13329	0.803	0.492	1.9e-22	LT
MED10	8.36e-27	0.400446	0.559	0.404	2.03e-22	LT
SHLD2	8.74e-27	1.08692	0.305	0.139	2.12e-22	LT
TMEM54	8.77e-27	0.863523	0.641	0.396	2.13e-22	LT
HNRNPA3	8.82e-27	0.307695	0.956	0.927	2.14e-22	LT
SUCLG2	8.94e-27	0.951281	0.463	0.25	2.17e-22	LT
FAM120AOS	9.76e-27	1.14622	0.593	0.302	2.37e-22	LT
VDAC1	9.86e-27	0.894102	0.964	0.858	2.39e-22	LT
EFCAB2	9.9e-27	2.85251	0.476	0.073	2.4e-22	LT
UBE2I	1e-26	0.767505	0.856	0.69	2.43e-22	LT
UCHL3	1.04e-26	0.940029	0.653	0.39	2.51e-22	LT
PIK3CB	1.1e-26	1.225	0.311	0.134	2.67e-22	LT
STN1	1.21e-26	0.782434	0.317	0.183	2.93e-22	LT
SRP54	1.24e-26	0.904169	0.725	0.452	3.01e-22	LT
PAF1	1.28e-26	0.865374	0.344	0.188	3.12e-22	LT
CD27-AS1	1.32e-26	1.15457	0.457	0.218	3.19e-22	LT
NDUFB3	1.4e-26	1.98229	0.876	0.514	3.4e-22	LT
ZFYVE21	1.65e-26	1.13567	0.575	0.289	4e-22	LT
NTPCR	1.73e-26	2.00497	0.706	0.257	4.2e-22	LT
TNNT1	1.78e-26	3.32554	0.742	0.112	4.31e-22	LT
TUBA1C	1.85e-26	0.854425	0.771	0.553	4.49e-22	LT
HINT2	1.86e-26	0.748283	0.579	0.358	4.5e-22	LT
PSME4	1.88e-26	0.438234	0.442	0.311	4.55e-22	LT
ZSCAN18	1.95e-26	0.302673	0.277	0.208	4.74e-22	LT
UAP1	2e-26	1.97037	0.585	0.253	4.86e-22	LT
TMEM192	2.23e-26	1.5833	0.431	0.155	5.4e-22	LT
HMGN1	2.5e-26	0.994122	0.99	0.929	6.08e-22	LT
TBL1XR1	2.53e-26	1.23404	0.771	0.467	6.15e-22	LT
TCEA3	2.98e-26	2.69547	0.587	0.119	7.23e-22	LT
DMXL1	3.05e-26	0.554508	0.277	0.178	7.41e-22	LT
RAB8A	3.08e-26	0.730845	0.524	0.307	7.48e-22	LT
RALB	3.11e-26	0.567214	0.324	0.212	7.54e-22	LT
OSBP	3.23e-26	0.932142	0.452	0.242	7.83e-22	LT
DICER1	3.23e-26	0.720003	0.526	0.33	7.84e-22	LT
SAE1	3.37e-26	0.903787	0.372	0.193	8.17e-22	LT
GET3	3.44e-26	1.25475	0.604	0.286	8.34e-22	LT
SLC27A5	3.59e-26	0.636211	0.26	0.164	8.7e-22	LT
SIVA1	3.85e-26	0.551706	0.825	0.698	9.33e-22	LT
UBA5	4.18e-26	0.697539	0.335	0.202	1.01e-21	LT
BSDC1	4.24e-26	0.720106	0.392	0.23	1.03e-21	LT
HSPA4	4.37e-26	1.03129	0.801	0.533	1.06e-21	LT
SYCP2	4.71e-26	1.57143	0.26	0.085	1.14e-21	LT
CCDC115	4.98e-26	1.35901	0.415	0.164	1.21e-21	LT
SLITRK6	5.04e-26	3.55189	0.523	0.065	1.22e-21	LT
PHPT1	5.18e-26	0.533479	0.941	0.88	1.26e-21	LT
AMOTL2	5.6e-26	0.488516	0.27	0.173	1.36e-21	LT
GFER	5.61e-26	1.5559	0.479	0.181	1.36e-21	LT
AIDA	5.91e-26	1.13033	0.662	0.364	1.43e-21	LT
GPN3	6.02e-26	1.14815	0.584	0.282	1.46e-21	LT
LRRC61	6.2e-26	2.86919	0.293	0.065	1.5e-21	LT
ZNF107	6.24e-26	0.401801	0.25	0.162	1.51e-21	LT
KIF16B	6.32e-26	1.29387	0.284	0.118	1.53e-21	LT
ABHD14B	6.37e-26	1.11574	0.349	0.164	1.55e-21	LT
TIMM10B	6.42e-26	1.00744	0.489	0.253	1.56e-21	LT
ATP5F1B	6.93e-26	1.33043	0.948	0.779	1.68e-21	LT
MRPS14	7.71e-26	1.25416	0.691	0.355	1.87e-21	LT
BTF3	7.78e-26	0.715508	0.998	0.993	1.89e-21	LT
RNPS1	8.21e-26	0.407837	0.667	0.525	1.99e-21	LT
ACSS2	8.33e-26	0.77107	0.348	0.205	2.02e-21	LT
CYBA	8.41e-26	1.42926	0.895	0.758	2.04e-21	LT
EI24	8.7e-26	0.493742	0.66	0.5	2.11e-21	LT
SCARB2	8.7e-26	0.867394	0.825	0.592	2.11e-21	LT
TMEM167B	8.96e-26	0.778321	0.36	0.199	2.17e-21	LT
TIMM17B	9.13e-26	1.51791	0.662	0.299	2.21e-21	LT
HSPA1A	9.45e-26	1.57596	0.854	0.524	2.29e-21	LT
PIAS1	9.7e-26	0.729365	0.425	0.246	2.35e-21	LT
KLHDC2	1.04e-25	0.840478	0.547	0.309	2.52e-21	LT
KIF1C	1.05e-25	0.368917	0.286	0.207	2.55e-21	LT
PTPRK	1.06e-25	0.83768	0.344	0.186	2.56e-21	LT
TMEM254	1.13e-25	1.86187	0.337	0.1	2.74e-21	LT
GAK	1.21e-25	0.864108	0.33	0.177	2.93e-21	LT
TBC1D9B	1.31e-25	0.959372	0.408	0.214	3.17e-21	LT
TMEM120A	1.34e-25	1.07533	0.339	0.158	3.24e-21	LT
MSH3	1.38e-25	1.33872	0.416	0.181	3.34e-21	LT
TOLLIP	1.4e-25	1.14109	0.435	0.205	3.4e-21	LT
LINC00665	1.41e-25	0.973014	0.423	0.223	3.42e-21	LT
ANAPC13	1.46e-25	1.07529	0.504	0.24	3.54e-21	LT
ABCC3	1.48e-25	1.06031	0.342	0.167	3.59e-21	LT
DHTKD1	1.54e-25	1.18012	0.282	0.119	3.72e-21	LT
NTAN1	1.56e-25	0.596237	0.47	0.299	3.78e-21	LT
SWI5	1.57e-25	0.356422	0.449	0.324	3.81e-21	LT
ADIPOR1	1.59e-25	1.91923	0.717	0.256	3.87e-21	LT
DENND10	1.6e-25	1.58034	0.547	0.215	3.89e-21	LT
CBX1	1.62e-25	0.312932	0.611	0.482	3.93e-21	LT
PSMB5	1.62e-25	1.05414	0.948	0.847	3.94e-21	LT
MMADHC	1.69e-25	0.925133	0.797	0.552	4.1e-21	LT
NXPE3	1.72e-25	1.7012	0.303	0.096	4.16e-21	LT
DIP2B	1.77e-25	0.834914	0.267	0.148	4.29e-21	LT
SPR	1.77e-25	1.6522	0.305	0.097	4.29e-21	LT
PPP4C	1.84e-25	1.54354	0.765	0.394	4.46e-21	LT
TMEM230	1.88e-25	1.16576	0.733	0.412	4.57e-21	LT
UBR3	1.92e-25	0.946042	0.402	0.215	4.65e-21	LT
ABHD12	1.99e-25	1.72525	0.477	0.165	4.83e-21	LT
MRPL57	2.18e-25	1.01085	0.92	0.73	5.28e-21	LT
SCAND1	2.32e-25	0.645329	0.828	0.646	5.62e-21	LT
LYPLAL1	2.36e-25	2.00447	0.597	0.195	5.73e-21	LT
SLC48A1	2.49e-25	1.89597	0.428	0.133	6.03e-21	LT
AMIGO2	2.55e-25	1.08477	0.316	0.165	6.18e-21	LT
POLR2H	2.59e-25	1.26438	0.832	0.526	6.29e-21	LT
EIF2B5	2.72e-25	0.473911	0.277	0.187	6.59e-21	LT
EIF4E	2.88e-25	1.15058	0.644	0.326	6.98e-21	LT
ATP5ME	3.12e-25	1.25658	0.964	0.848	7.56e-21	LT
RALGAPA1	3.12e-25	0.768868	0.461	0.269	7.57e-21	LT
CBWD1	3.26e-25	0.504766	0.3	0.202	7.92e-21	LT
HNRNPUL2	3.59e-25	0.267572	0.497	0.383	8.71e-21	LT
VRK2	3.86e-25	2.17382	0.445	0.143	9.37e-21	LT
ALDOA	4.27e-25	1.88859	0.41	0.127	1.04e-20	LT
ANXA7	4.62e-25	0.85347	0.785	0.543	1.12e-20	LT
WFS1	4.8e-25	2.07833	0.284	0.068	1.17e-20	LT
ICMT	4.83e-25	0.988841	0.484	0.251	1.17e-20	LT
G3BP1	5.02e-25	0.445829	0.755	0.63	1.22e-20	LT
SCML1	5.68e-25	1.20885	0.337	0.136	1.38e-20	LT
GRIPAP1	5.96e-25	1.16853	0.441	0.201	1.45e-20	LT
C20orf204	6.15e-25	3.8529	0.279	0.02	1.49e-20	LT
NAA50	6.97e-25	0.817084	0.649	0.4	1.69e-20	LT
TINCR	7.04e-25	3.22665	0.332	0.042	1.71e-20	LT
OGFOD3	7.11e-25	1.1446	0.418	0.201	1.72e-20	LT
ZFYVE19	7.56e-25	0.890356	0.286	0.152	1.84e-20	LT
SNRNP25	7.89e-25	1.527	0.645	0.278	1.91e-20	LT
ACP5	8e-25	0.816657	0.272	0.134	1.94e-20	LT
SNX24	8.01e-25	1.36864	0.323	0.135	1.94e-20	LT
WBP11	8.24e-25	0.834803	0.656	0.399	2e-20	LT
AKR1C2	8.57e-25	3.81979	0.604	0.119	2.08e-20	LT
ARSG	8.95e-25	1.54195	0.258	0.079	2.17e-20	LT
RABEP2	9.19e-25	1.7933	0.281	0.082	2.23e-20	LT
NUP62	9.78e-25	0.563857	0.307	0.194	2.37e-20	LT
SDC2	9.9e-25	0.528881	0.347	0.218	2.4e-20	LT
RFXANK	1.01e-24	1.23717	0.416	0.19	2.46e-20	LT
KCNK6	1.03e-24	1.92476	0.277	0.083	2.49e-20	LT
CITED2	1.1e-24	1.98947	0.672	0.234	2.68e-20	LT
SLC22A17	1.12e-24	1.80661	0.548	0.189	2.73e-20	LT
LARP4	1.15e-24	0.995831	0.558	0.297	2.78e-20	LT
TPD52L1	1.17e-24	1.21585	0.769	0.483	2.84e-20	LT
ARV1	1.22e-24	1.39809	0.389	0.157	2.96e-20	LT
MTFR1	1.27e-24	0.982897	0.266	0.132	3.07e-20	LT
LCOR	1.35e-24	0.81347	0.494	0.28	3.28e-20	LT
C6orf62	1.37e-24	1.33317	0.741	0.407	3.32e-20	LT
HOMER3	1.55e-24	0.453403	0.39	0.262	3.77e-20	LT
UBAC2	1.99e-24	0.497416	0.33	0.217	4.83e-20	LT
KMT5B	2e-24	0.943712	0.509	0.278	4.84e-20	LT
FEM1C	2.02e-24	0.869472	0.277	0.145	4.89e-20	LT
ARFIP1	2.06e-24	1.2054	0.571	0.282	4.99e-20	LT
LDOC1	2.06e-24	1.72214	0.37	0.13	5.01e-20	LT
MTURN	2.07e-24	0.893487	0.272	0.146	5.01e-20	LT
BAZ1B	2.07e-24	0.292933	0.565	0.442	5.03e-20	LT
ERCC4	2.15e-24	1.39688	0.382	0.148	5.21e-20	LT
MCM3	2.23e-24	0.28827	0.29	0.221	5.4e-20	LT
NME7	2.23e-24	1.30688	0.331	0.135	5.42e-20	LT
SCO2	2.74e-24	0.677215	0.399	0.247	6.65e-20	LT
MT-ATP8	2.78e-24	0.867649	0.718	0.492	6.75e-20	LT
BAZ2A	2.82e-24	1.34984	0.622	0.292	6.83e-20	LT
VPS72	2.93e-24	1.17422	0.336	0.147	7.12e-20	LT
TXNDC9	2.96e-24	1.10027	0.507	0.254	7.18e-20	LT
RBBP7	2.98e-24	0.668383	0.764	0.583	7.22e-20	LT
HYOU1	3.23e-24	0.47449	0.374	0.258	7.84e-20	LT
SAMD1	3.27e-24	0.930778	0.448	0.241	7.93e-20	LT
PINK1	3.31e-24	0.692065	0.375	0.232	8.02e-20	LT
WDR61	3.31e-24	1.41027	0.584	0.261	8.02e-20	LT
CKAP5	3.31e-24	0.421358	0.389	0.271	8.03e-20	LT
CDK2AP1	3.36e-24	0.629344	0.894	0.812	8.14e-20	LT
DESI2	3.88e-24	1.27294	0.633	0.303	9.41e-20	LT
ILF3	3.88e-24	0.323934	0.668	0.542	9.41e-20	LT
KPNA6	4.02e-24	1.15494	0.546	0.273	9.76e-20	LT
LAMC1	4.26e-24	0.495013	0.542	0.365	1.03e-19	LT
HIST1H4H	5.05e-24	2.25501	0.253	0.056	1.22e-19	LT
SUZ12	5.1e-24	0.645114	0.673	0.465	1.24e-19	LT
DCAF11	5.15e-24	1.16144	0.342	0.16	1.25e-19	LT
VPS53	5.3e-24	0.357606	0.262	0.192	1.28e-19	LT
USF3	5.46e-24	1.24965	0.389	0.174	1.32e-19	LT
LRP11	5.5e-24	1.43687	0.399	0.155	1.33e-19	LT
MAN2A1	5.54e-24	0.834508	0.388	0.212	1.34e-19	LT
MT1X	5.91e-24	1.23722	0.689	0.436	1.43e-19	LT
BOLA1	6.44e-24	0.908147	0.328	0.167	1.56e-19	LT
DIAPH1	7.01e-24	0.424466	0.494	0.342	1.7e-19	LT
MMAB	7.08e-24	1.33382	0.665	0.339	1.72e-19	LT
2024-03-05	7.63e-24	1.10524	0.541	0.268	1.85e-19	LT
AURKAIP1	7.68e-24	0.95111	0.958	0.833	1.86e-19	LT
EMP2	7.72e-24	1.16823	0.821	0.536	1.87e-19	LT
CCS	7.77e-24	1.66305	0.565	0.216	1.88e-19	LT
CASP7	7.87e-24	1.09259	0.319	0.142	1.91e-19	LT
UBA1	8.31e-24	0.857961	0.578	0.347	2.02e-19	LT
HM13	8.31e-24	1.00953	0.72	0.436	2.02e-19	LT
SEC22B	8.39e-24	1.07336	0.563	0.274	2.04e-19	LT
ZNF580	8.58e-24	0.699725	0.454	0.284	2.08e-19	LT
SKA2	8.68e-24	0.65999	0.412	0.243	2.11e-19	LT
ULK1	8.93e-24	1.6164	0.311	0.102	2.17e-19	LT
ANAPC16	9.25e-24	0.850301	0.949	0.831	2.24e-19	LT
ZDHHC7	9.88e-24	1.30796	0.306	0.126	2.4e-19	LT
POLR2K	1.01e-23	1.68329	0.896	0.554	2.45e-19	LT
APPBP2	1.01e-23	0.698709	0.376	0.222	2.46e-19	LT
OS9	1.05e-23	1.26242	0.812	0.493	2.54e-19	LT
COQ5	1.08e-23	1.55058	0.38	0.143	2.63e-19	LT
POP5	1.13e-23	1.72001	0.773	0.387	2.74e-19	LT
SFPQ	1.24e-23	0.527379	0.866	0.772	3.01e-19	LT
ETNK1	1.33e-23	0.508263	0.534	0.353	3.23e-19	LT
TMEM121	1.39e-23	1.8961	0.43	0.137	3.37e-19	LT
TSG101	1.4e-23	1.33325	0.712	0.364	3.39e-19	LT
TFDP2	1.4e-23	1.20742	0.583	0.302	3.39e-19	LT
ZDHHC12	1.45e-23	0.601434	0.409	0.259	3.52e-19	LT
VTI1B	1.49e-23	1.14732	0.762	0.453	3.61e-19	LT
STAU1	1.52e-23	0.823396	0.856	0.655	3.68e-19	LT
GALE	1.63e-23	1.47728	0.385	0.153	3.95e-19	LT
PRORP	1.71e-23	1.35436	0.36	0.145	4.15e-19	LT
AZIN1	1.74e-23	0.669686	0.518	0.322	4.22e-19	LT
RABL6	1.75e-23	0.4538	0.472	0.333	4.24e-19	LT
SEC22C	1.81e-23	1.00541	0.391	0.194	4.39e-19	LT
MRPL58	1.82e-23	1.30644	0.58	0.27	4.42e-19	LT
WTAP	1.82e-23	0.562517	0.654	0.473	4.43e-19	LT
TMX2	1.86e-23	0.536043	0.357	0.229	4.51e-19	LT
PHKB	1.87e-23	1.35026	0.574	0.263	4.53e-19	LT
SMG1	1.88e-23	0.352063	0.537	0.404	4.55e-19	LT
FCHO2	1.94e-23	0.828094	0.303	0.165	4.7e-19	LT
BRI3	1.95e-23	0.988345	0.918	0.823	4.73e-19	LT
IFT22	2.05e-23	0.614998	0.404	0.259	4.96e-19	LT
HTATSF1	2.08e-23	0.796433	0.614	0.379	5.04e-19	LT
MINPP1	2.1e-23	1.15998	0.278	0.129	5.09e-19	LT
MCTS1	2.23e-23	1.30758	0.708	0.38	5.4e-19	LT
CPE	2.25e-23	0.581748	0.735	0.469	5.45e-19	LT
ECI1	2.28e-23	1.54672	0.747	0.386	5.52e-19	LT
CCSAP	2.41e-23	0.768528	0.261	0.144	5.85e-19	LT
RAB4B	2.45e-23	1.5077	0.39	0.149	5.95e-19	LT
SCAMP2	2.48e-23	1.45016	0.553	0.232	6.03e-19	LT
INTS6	2.52e-23	0.563991	0.434	0.278	6.12e-19	LT
PDK3	2.86e-23	0.776053	0.348	0.181	6.93e-19	LT
AL390294.1	3.1e-23	3.86769	0.32	0.023	7.52e-19	LT
DNAJC10	3.18e-23	1.71992	0.761	0.378	7.72e-19	LT
TSPAN31	3.19e-23	1.34953	0.555	0.245	7.73e-19	LT
RRM2B	3.46e-23	1.10083	0.411	0.19	8.39e-19	LT
TBC1D8B	3.48e-23	0.929761	0.269	0.142	8.45e-19	LT
SP3	3.66e-23	0.393569	0.479	0.346	8.87e-19	LT
EFR3A	3.84e-23	1.40118	0.593	0.262	9.33e-19	LT
SERP1	3.86e-23	1.0002	0.963	0.837	9.36e-19	LT
BDH2	4.19e-23	1.3973	0.553	0.252	1.02e-18	LT
LNPEP	4.33e-23	0.297064	0.436	0.326	1.05e-18	LT
MIS18A	4.35e-23	0.696561	0.296	0.176	1.06e-18	LT
BCL7C	4.42e-23	0.551745	0.571	0.408	1.07e-18	LT
CDV3	4.52e-23	0.294803	0.774	0.692	1.1e-18	LT
BET1	4.81e-23	0.518688	0.278	0.176	1.17e-18	LT
RABAC1	4.84e-23	1.39918	0.953	0.822	1.17e-18	LT
DAP	5.02e-23	0.997051	0.474	0.245	1.22e-18	LT
LRPAP1	5.25e-23	1.20867	0.923	0.735	1.27e-18	LT
OCRL	5.33e-23	1.36656	0.265	0.106	1.29e-18	LT
TOR1AIP2	5.37e-23	1.12082	0.741	0.449	1.3e-18	LT
C17orf75	5.39e-23	1.01404	0.319	0.159	1.31e-18	LT
MED29	5.51e-23	1.22236	0.46	0.207	1.34e-18	LT
NFE2L2	5.54e-23	0.263397	0.781	0.728	1.34e-18	LT
MRPS15	5.59e-23	0.89017	0.798	0.555	1.36e-18	LT
GPBP1L1	5.61e-23	0.95236	0.509	0.27	1.36e-18	LT
UQCC3	6.14e-23	1.27405	0.71	0.374	1.49e-18	LT
NDUFS7	6.19e-23	0.305902	0.663	0.548	1.5e-18	LT
TMEM45A	7.15e-23	1.36891	0.364	0.177	1.73e-18	LT
PNO1	7.38e-23	0.847404	0.357	0.185	1.79e-18	LT
MFSD11	7.49e-23	1.90061	0.434	0.128	1.82e-18	LT
POMGNT1	8.04e-23	1.08735	0.367	0.184	1.95e-18	LT
DHX30	8.38e-23	0.877184	0.444	0.243	2.03e-18	LT
STX12	8.66e-23	0.646821	0.52	0.327	2.1e-18	LT
DCTN6	9.61e-23	0.636663	0.48	0.297	2.33e-18	LT
CYHR1	9.95e-23	0.7901	0.461	0.27	2.41e-18	LT
NEDD8	1.02e-22	1.2611	0.977	0.882	2.48e-18	LT
ADK	1.05e-22	1.32701	0.678	0.34	2.56e-18	LT
QARS	1.07e-22	0.336313	0.343	0.26	2.6e-18	LT
METRNL	1.12e-22	1.13382	0.427	0.162	2.72e-18	LT
STT3B	1.12e-22	0.938308	0.63	0.362	2.72e-18	LT
PFN2	1.13e-22	1.85426	0.681	0.285	2.74e-18	LT
PEX19	1.15e-22	1.60436	0.368	0.128	2.78e-18	LT
SEMA3F	1.15e-22	1.54965	0.268	0.093	2.78e-18	LT
TM9SF2	1.18e-22	1.66915	0.767	0.373	2.87e-18	LT
PSMD14	1.2e-22	1.64728	0.802	0.413	2.91e-18	LT
CTCF	1.2e-22	0.671696	0.539	0.33	2.91e-18	LT
PYROXD1	1.28e-22	0.854411	0.28	0.146	3.1e-18	LT
RREB1	1.3e-22	0.943836	0.307	0.159	3.17e-18	LT
METTL9	1.37e-22	0.810885	0.736	0.507	3.33e-18	LT
UBE2G1	1.42e-22	0.256322	0.293	0.218	3.45e-18	LT
MZT2B	1.43e-22	1.16583	0.987	0.942	3.47e-18	LT
FH	1.46e-22	1.36369	0.503	0.22	3.54e-18	LT
SPAG16	1.47e-22	0.290913	0.304	0.237	3.55e-18	LT
GPI	1.59e-22	1.1793	0.644	0.356	3.85e-18	LT
RNPEP	1.61e-22	2.09238	0.746	0.287	3.9e-18	LT
LSM3	1.7e-22	1.1246	0.874	0.653	4.12e-18	LT
MRPL49	1.71e-22	0.659816	0.294	0.169	4.14e-18	LT
EIF4E3	1.8e-22	0.910694	0.263	0.137	4.36e-18	LT
U2SURP	1.82e-22	0.314136	0.793	0.702	4.4e-18	LT
APOO	1.83e-22	1.50445	0.296	0.109	4.45e-18	LT
EPN2	1.96e-22	0.671194	0.395	0.243	4.76e-18	LT
SEC24A	1.96e-22	1.03095	0.293	0.143	4.77e-18	LT
CRNKL1	1.97e-22	0.783774	0.356	0.205	4.79e-18	LT
PI15	1.99e-22	2.65375	0.711	0.27	4.82e-18	LT
MARVELD3	2e-22	1.17885	0.255	0.115	4.86e-18	LT
MAGOH	2.24e-22	0.45263	0.54	0.379	5.43e-18	LT
LAPTM4B	2.32e-22	0.950569	0.712	0.477	5.64e-18	LT
LGALS8	2.37e-22	1.57068	0.532	0.205	5.75e-18	LT
PPP1R35	2.43e-22	1.35681	0.665	0.33	5.9e-18	LT
MTHFS	2.45e-22	1.43799	0.531	0.226	5.95e-18	LT
CCDC167	2.76e-22	1.26547	0.542	0.244	6.7e-18	LT
PDCD6	2.78e-22	1.44686	0.908	0.68	6.74e-18	LT
EPS8L2	2.79e-22	1.07356	0.484	0.239	6.77e-18	LT
SLC11A2	2.83e-22	1.17796	0.395	0.185	6.86e-18	LT
CDC73	2.84e-22	1.64793	0.743	0.332	6.88e-18	LT
CRYBG1	2.92e-22	0.966225	0.53	0.303	7.08e-18	LT
ATP6V1H	2.98e-22	1.03833	0.421	0.214	7.24e-18	LT
P2RX4	2.99e-22	1.33574	0.264	0.102	7.26e-18	LT
SCRN2	3.03e-22	1.14216	0.261	0.121	7.36e-18	LT
SLBP	3.06e-22	0.799851	0.545	0.327	7.42e-18	LT
ARL8A	3.09e-22	1.34446	0.554	0.243	7.5e-18	LT
PGM3	3.12e-22	1.06013	0.393	0.185	7.56e-18	LT
AKT1	3.15e-22	1.42489	0.558	0.237	7.65e-18	LT
MCUR1	3.46e-22	1.36458	0.685	0.33	8.39e-18	LT
PRKRIP1	3.59e-22	0.691141	0.305	0.179	8.7e-18	LT
NAAA	3.78e-22	1.29257	0.285	0.113	9.17e-18	LT
PGK1	3.85e-22	0.976068	0.903	0.721	9.33e-18	LT
FLII	3.93e-22	1.31399	0.599	0.289	9.53e-18	LT
CMAS	4.01e-22	1.22238	0.703	0.38	9.73e-18	LT
CEP70	4.38e-22	1.01365	0.303	0.144	1.06e-17	LT
SNAP29	4.6e-22	0.721525	0.418	0.247	1.12e-17	LT
RMDN1	4.76e-22	0.942134	0.51	0.281	1.16e-17	LT
LAMTOR3	4.77e-22	1.11132	0.468	0.218	1.16e-17	LT
KPNA4	4.93e-22	0.268779	0.47	0.361	1.2e-17	LT
CCDC186	5.05e-22	0.724455	0.646	0.419	1.22e-17	LT
FBXW4	5.12e-22	0.89916	0.254	0.132	1.24e-17	LT
RPS26	5.22e-22	1.4376	0.993	0.962	1.27e-17	LT
AL445524.1	5.29e-22	2.29549	0.465	0.111	1.28e-17	LT
WDR6	5.61e-22	1.10054	0.412	0.199	1.36e-17	LT
MTERF2	6.05e-22	1.40941	0.326	0.126	1.47e-17	LT
DTNBP1	6.37e-22	1.19039	0.371	0.16	1.55e-17	LT
STX8	6.54e-22	0.650253	0.399	0.244	1.59e-17	LT
DPM2	6.63e-22	0.360269	0.34	0.245	1.61e-17	LT
ISG15	6.83e-22	2.06607	0.706	0.212	1.66e-17	LT
MALAT1	6.98e-22	1.15674	1	0.999	1.69e-17	LT
COA6	7.75e-22	1.68364	0.747	0.346	1.88e-17	LT
MAP4K3	7.97e-22	0.727103	0.341	0.201	1.93e-17	LT
SLC39A3	7.98e-22	0.665925	0.27	0.167	1.94e-17	LT
IMMP1L	8.2e-22	1.34963	0.452	0.193	1.99e-17	LT
RMND5A	8.3e-22	0.826184	0.304	0.164	2.01e-17	LT
MRPS34	8.41e-22	1.35096	0.938	0.735	2.04e-17	LT
KIF5B	8.46e-22	0.75186	0.953	0.845	2.05e-17	LT
PFDN2	9.34e-22	0.756298	0.92	0.793	2.27e-17	LT
ERVK3-1	1.01e-21	0.693253	0.456	0.262	2.44e-17	LT
ATP6V0C	1.01e-21	1.47521	0.958	0.795	2.45e-17	LT
FADS1	1.03e-21	2.6188	0.662	0.197	2.5e-17	LT
HDAC2	1.03e-21	0.39521	0.532	0.399	2.5e-17	LT
TMED5	1.03e-21	0.59853	0.472	0.292	2.5e-17	LT
CHID1	1.05e-21	1.26117	0.76	0.464	2.55e-17	LT
HMOX2	1.09e-21	1.23139	0.498	0.229	2.63e-17	LT
SLC30A1	1.11e-21	2.56081	0.495	0.101	2.7e-17	LT
MTOR	1.11e-21	1.09329	0.315	0.149	2.7e-17	LT
AMFR	1.13e-21	1.4788	0.415	0.158	2.74e-17	LT
CCDC28A	1.15e-21	1.04156	0.305	0.144	2.8e-17	LT
TBC1D16	1.24e-21	1.61198	0.353	0.124	3e-17	LT
SCAMP3	1.27e-21	1.41278	0.457	0.182	3.09e-17	LT
MPV17	1.33e-21	0.35233	0.478	0.352	3.23e-17	LT
SRA1	1.33e-21	0.817151	0.635	0.386	3.24e-17	LT
B4GALT1	1.44e-21	0.295325	0.404	0.297	3.49e-17	LT
GALM	1.45e-21	2.53017	0.367	0.064	3.51e-17	LT
FGD6	1.46e-21	1.57667	0.326	0.119	3.55e-17	LT
CDK4	1.48e-21	0.644055	0.616	0.426	3.58e-17	LT
RAC3	1.5e-21	1.64852	0.268	0.09	3.63e-17	LT
MVD	1.51e-21	1.50162	0.456	0.197	3.66e-17	LT
RTCA	1.56e-21	1.2284	0.43	0.193	3.78e-17	LT
DNPH1	1.61e-21	1.18009	0.765	0.517	3.91e-17	LT
NNT	1.64e-21	0.829357	0.295	0.159	3.99e-17	LT
WWC2	1.71e-21	0.757525	0.26	0.147	4.15e-17	LT
CST6	1.74e-21	0.836439	0.27	0.138	4.23e-17	LT
DTX3L	1.86e-21	1.07158	0.319	0.149	4.51e-17	LT
PDZK1IP1	1.9e-21	1.26395	0.314	0.147	4.61e-17	LT
NVL	2.09e-21	1.68572	0.335	0.11	5.06e-17	LT
NAA20	2.12e-21	1.63374	0.854	0.536	5.14e-17	LT
GLRX2	2.12e-21	1.99267	0.768	0.301	5.15e-17	LT
AMACR	2.19e-21	2.19867	0.278	0.063	5.32e-17	LT
RAP2C	2.39e-21	1.12229	0.273	0.126	5.8e-17	LT
DCTPP1	2.46e-21	1.28946	0.67	0.34	5.98e-17	LT
PMVK	2.52e-21	1.32759	0.676	0.334	6.11e-17	LT
DMKN	2.56e-21	0.465033	0.661	0.473	6.2e-17	LT
UBQLN1	2.61e-21	0.545182	0.474	0.31	6.32e-17	LT
ASPSCR1	2.63e-21	2.11309	0.445	0.116	6.38e-17	LT
C5orf15	2.68e-21	0.833605	0.389	0.216	6.5e-17	LT
LSM4	2.84e-21	0.585766	0.792	0.588	6.89e-17	LT
SSR1	2.96e-21	1.47715	0.841	0.501	7.17e-17	LT
COPB1	2.99e-21	1.06846	0.814	0.552	7.24e-17	LT
FAM136A	3.02e-21	0.905633	0.47	0.256	7.33e-17	LT
CTNND1	3.12e-21	0.35245	0.522	0.4	7.58e-17	LT
ADAM15	3.32e-21	1.82565	0.647	0.247	8.05e-17	LT
HNRNPUL1	3.39e-21	0.657339	0.586	0.381	8.22e-17	LT
GNA12	3.4e-21	0.74085	0.252	0.137	8.25e-17	LT
EFHD2	3.46e-21	1.42166	0.45	0.176	8.4e-17	LT
PKP4	3.5e-21	0.845693	0.414	0.236	8.49e-17	LT
IFT43	3.51e-21	0.611686	0.43	0.276	8.51e-17	LT
RALGAPB	3.55e-21	0.730768	0.273	0.159	8.62e-17	LT
DESI1	3.57e-21	0.406746	0.351	0.259	8.66e-17	LT
ATP5PD	3.75e-21	1.52659	0.957	0.805	9.09e-17	LT
EMC4	3.81e-21	1.17369	0.746	0.44	9.24e-17	LT
A1BG	3.82e-21	1.56895	0.63	0.252	9.28e-17	LT
YKT6	3.82e-21	0.989209	0.347	0.173	9.28e-17	LT
MYO10	3.88e-21	0.419206	0.292	0.201	9.41e-17	LT
PDIA6	3.96e-21	0.814023	0.978	0.94	9.61e-17	LT
TMED2	4.1e-21	1.41948	0.924	0.67	9.96e-17	LT
CHKA	4.14e-21	1.48946	0.325	0.117	1.01e-16	LT
NDUFV3	4.16e-21	1.12245	0.754	0.456	1.01e-16	LT
CCDC92	4.25e-21	0.95529	0.296	0.15	1.03e-16	LT
TAF11	4.48e-21	0.833573	0.413	0.225	1.09e-16	LT
SMC6	4.52e-21	0.440441	0.323	0.223	1.1e-16	LT
AP2A1	4.58e-21	0.867089	0.395	0.217	1.11e-16	LT
UFSP2	4.62e-21	0.841875	0.401	0.216	1.12e-16	LT
DDX3X	4.62e-21	0.430183	0.871	0.787	1.12e-16	LT
OSER1	4.66e-21	0.627627	0.441	0.261	1.13e-16	LT
KDM4A	5.03e-21	0.686208	0.262	0.159	1.22e-16	LT
MRPL54	5.21e-21	0.255258	0.481	0.368	1.26e-16	LT
ETAA1	5.23e-21	0.651182	0.26	0.159	1.27e-16	LT
VPS25	5.25e-21	0.885618	0.519	0.289	1.27e-16	LT
PSME3	5.46e-21	1.09281	0.379	0.179	1.33e-16	LT
TRIM25	5.47e-21	1.28875	0.423	0.186	1.33e-16	LT
LRRFIP2	5.76e-21	0.608598	0.537	0.357	1.4e-16	LT
PAWR	5.78e-21	1.03985	0.825	0.598	1.4e-16	LT
OAZ1	5.92e-21	0.634794	0.998	0.985	1.44e-16	LT
YTHDC2	6.17e-21	0.460503	0.32	0.222	1.5e-16	LT
SLF2	6.34e-21	0.41939	0.337	0.229	1.54e-16	LT
PMS2	7.28e-21	0.993308	0.333	0.171	1.77e-16	LT
GLUD1	7.72e-21	0.712086	0.513	0.318	1.87e-16	LT
ZNF106	8.06e-21	0.485715	0.729	0.59	1.96e-16	LT
ZNF622	8.12e-21	0.516017	0.342	0.217	1.97e-16	LT
ATP6V0D1	8.26e-21	1.30599	0.614	0.284	2e-16	LT
CCNI	8.72e-21	0.711527	0.996	0.973	2.12e-16	LT
MRTFB	8.81e-21	0.801953	0.344	0.195	2.14e-16	LT
ZC3H6	9.07e-21	0.312	0.353	0.255	2.2e-16	LT
CIAO2A	9.11e-21	1.34141	0.515	0.219	2.21e-16	LT
EIF4G3	9.17e-21	1.06418	0.654	0.379	2.23e-16	LT
TMEM60	9.28e-21	1.00761	0.374	0.182	2.25e-16	LT
LMBRD2	9.42e-21	1.55307	0.288	0.1	2.28e-16	LT
YIPF3	9.43e-21	0.833934	0.609	0.373	2.29e-16	LT
STIM1	9.7e-21	0.966686	0.334	0.174	2.35e-16	LT
SLC44A1	9.85e-21	0.553148	0.57	0.382	2.39e-16	LT
WDR13	9.96e-21	0.468878	0.339	0.239	2.42e-16	LT
PDHX	1.09e-20	0.749618	0.28	0.159	2.65e-16	LT
TLK1	1.15e-20	0.830104	0.514	0.295	2.79e-16	LT
C2orf76	1.2e-20	1.9555	0.393	0.112	2.9e-16	LT
XAB2	1.21e-20	1.08504	0.255	0.117	2.94e-16	LT
PGAM1	1.22e-20	0.463382	0.544	0.373	2.95e-16	LT
SMIM12	1.22e-20	1.05965	0.534	0.264	2.96e-16	LT
MANF	1.24e-20	0.281479	0.751	0.674	3.01e-16	LT
MRPL14	1.25e-20	1.20988	0.902	0.685	3.02e-16	LT
C4orf3	1.25e-20	0.556819	0.903	0.838	3.03e-16	LT
PSMD2	1.26e-20	1.36706	0.831	0.506	3.06e-16	LT
UBE2R2	1.3e-20	0.400396	0.559	0.413	3.16e-16	LT
TDG	1.35e-20	1.28579	0.547	0.242	3.28e-16	LT
YIPF2	1.36e-20	1.3408	0.472	0.214	3.3e-16	LT
RRNAD1	1.36e-20	1.52118	0.29	0.102	3.3e-16	LT
DPH3	1.37e-20	0.634254	0.372	0.219	3.31e-16	LT
NABP2	1.39e-20	1.46333	0.417	0.158	3.36e-16	LT
BRCC3	1.42e-20	1.17229	0.39	0.18	3.43e-16	LT
PPM1G	1.48e-20	0.271231	0.757	0.642	3.58e-16	LT
CXorf38	1.5e-20	1.06493	0.309	0.139	3.63e-16	LT
RARS2	1.6e-20	1.0106	0.388	0.194	3.89e-16	LT
MANBA	1.65e-20	1.11823	0.279	0.127	4.01e-16	LT
TSNAX	1.66e-20	1.8018	0.794	0.375	4.02e-16	LT
RTL8C	1.69e-20	0.264	0.377	0.282	4.11e-16	LT
HCCS	1.73e-20	0.885113	0.287	0.147	4.2e-16	LT
TMEM127	1.83e-20	1.0017	0.287	0.14	4.43e-16	LT
SCYL2	1.83e-20	1.22683	0.471	0.217	4.45e-16	LT
HYAL2	1.85e-20	0.811956	0.375	0.219	4.48e-16	LT
RSPH3	1.86e-20	0.613319	0.283	0.182	4.52e-16	LT
NDUFS1	1.93e-20	0.779644	0.569	0.344	4.68e-16	LT
CASD1	2e-20	0.717831	0.255	0.148	4.86e-16	LT
VAPA	2.06e-20	0.783737	0.969	0.886	4.99e-16	LT
SIAH2	2.13e-20	1.62552	0.291	0.102	5.16e-16	LT
KRR1	2.21e-20	0.681546	0.746	0.558	5.35e-16	LT
SDHA	2.22e-20	0.484263	0.397	0.267	5.39e-16	LT
MAPKAPK2	2.24e-20	0.863408	0.562	0.299	5.44e-16	LT
SELENOK	2.27e-20	0.632125	0.801	0.591	5.5e-16	LT
QDPR	2.27e-20	1.15967	0.539	0.258	5.51e-16	LT
ATL3	2.31e-20	0.816259	0.501	0.288	5.6e-16	LT
SDCBP	2.31e-20	0.856994	0.774	0.519	5.6e-16	LT
TWSG1	2.31e-20	0.824937	0.305	0.164	5.61e-16	LT
NCOA2	2.43e-20	0.696952	0.274	0.161	5.9e-16	LT
COPRS	2.48e-20	0.713452	0.734	0.514	6.01e-16	LT
BRWD1	2.58e-20	1.05143	0.581	0.307	6.27e-16	LT
BAZ2B	2.62e-20	0.813125	0.495	0.289	6.34e-16	LT
PRADC1	2.66e-20	1.51272	0.391	0.148	6.44e-16	LT
ATP6V1E1	2.75e-20	0.965361	0.668	0.383	6.66e-16	LT
RRP36	2.88e-20	1.08858	0.538	0.267	6.98e-16	LT
SETD3	2.88e-20	1.36025	0.497	0.213	6.98e-16	LT
MPP5	2.96e-20	0.732855	0.289	0.171	7.17e-16	LT
ASB8	3.03e-20	0.991407	0.394	0.197	7.36e-16	LT
NAPRT	3.15e-20	2.34166	0.487	0.115	7.65e-16	LT
RNF167	3.3e-20	0.619864	0.335	0.208	8.02e-16	LT
GLB1	3.33e-20	1.55456	0.524	0.212	8.08e-16	LT
UBE4A	3.4e-20	0.367772	0.289	0.211	8.25e-16	LT
LUC7L	3.4e-20	0.421189	0.433	0.301	8.25e-16	LT
USP22	3.43e-20	0.827862	0.664	0.419	8.32e-16	LT
NBR1	3.45e-20	0.832014	0.577	0.349	8.36e-16	LT
ENOPH1	3.49e-20	1.44042	0.503	0.205	8.46e-16	LT
GMPS	3.53e-20	0.572671	0.543	0.378	8.55e-16	LT
BLOC1S1	3.53e-20	0.658448	0.801	0.624	8.57e-16	LT
MANBAL	3.54e-20	0.414486	0.318	0.224	8.6e-16	LT
CCNH	3.61e-20	0.328153	0.289	0.202	8.75e-16	LT
SSH2	3.62e-20	0.989794	0.255	0.122	8.78e-16	LT
ATP6V1A	3.65e-20	1.1304	0.578	0.3	8.85e-16	LT
PIK3C2A	3.7e-20	0.95767	0.504	0.274	8.98e-16	LT
PGM2	3.77e-20	1.0673	0.308	0.148	9.14e-16	LT
LMAN2	3.8e-20	1.1519	0.891	0.663	9.22e-16	LT
RBM22	3.97e-20	0.253833	0.397	0.297	9.62e-16	LT
TRIM8	4.14e-20	1.06288	0.393	0.189	1e-15	LT
FKBP2	4.14e-20	1.80651	0.291	0.084	1.01e-15	LT
GPX3	4.24e-20	1.32626	0.323	0.105	1.03e-15	LT
RPF1	4.25e-20	1.14687	0.442	0.202	1.03e-15	LT
ADAM10	4.32e-20	0.443175	0.453	0.321	1.05e-15	LT
CENPS	4.32e-20	1.01399	0.315	0.157	1.05e-15	LT
NFATC2IP	4.34e-20	0.528604	0.336	0.223	1.05e-15	LT
CHMP4C	4.34e-20	0.705496	0.343	0.209	1.05e-15	LT
DLGAP4	4.39e-20	0.787194	0.386	0.222	1.06e-15	LT
TBC1D20	4.43e-20	1.19324	0.387	0.171	1.07e-15	LT
RAB5IF	4.5e-20	1.25477	0.847	0.544	1.09e-15	LT
SDR39U1	4.74e-20	0.791456	0.302	0.17	1.15e-15	LT
NAIP	4.79e-20	1.88177	0.299	0.09	1.16e-15	LT
LONRF2	5e-20	2.36099	0.26	0.052	1.21e-15	LT
AVL9	5.02e-20	0.662615	0.31	0.186	1.22e-15	LT
USP12	5.13e-20	0.366926	0.275	0.19	1.24e-15	LT
UBR4	5.18e-20	0.789429	0.366	0.212	1.26e-15	LT
GTPBP6	5.44e-20	0.827303	0.408	0.227	1.32e-15	LT
HERPUD1	5.54e-20	0.382723	0.76	0.634	1.34e-15	LT
DCTN4	5.57e-20	0.912503	0.461	0.251	1.35e-15	LT
GNG10	5.67e-20	0.593396	0.721	0.516	1.37e-15	LT
OSTM1	5.82e-20	0.996788	0.397	0.184	1.41e-15	LT
USP46	5.87e-20	0.784021	0.338	0.196	1.42e-15	LT
THUMPD3	6.18e-20	0.84305	0.505	0.292	1.5e-15	LT
MAPK14	6.28e-20	0.697164	0.304	0.179	1.52e-15	LT
AIMP2	6.39e-20	0.713032	0.299	0.171	1.55e-15	LT
FAM50A	6.4e-20	0.882943	0.667	0.384	1.55e-15	LT
RPL38	6.47e-20	0.764821	0.998	0.996	1.57e-15	LT
LPIN2	6.48e-20	0.337512	0.344	0.228	1.57e-15	LT
PGRMC1	6.48e-20	1.0634	0.84	0.592	1.57e-15	LT
TIMM9	6.61e-20	0.996678	0.546	0.297	1.6e-15	LT
COMMD1	6.64e-20	1.34265	0.669	0.35	1.61e-15	LT
ARL3	6.94e-20	1.16411	0.8	0.507	1.68e-15	LT
PRXL2B	7.28e-20	1.94436	0.269	0.074	1.77e-15	LT
LRRC59	7.36e-20	0.926952	0.593	0.325	1.79e-15	LT
FHIT	7.49e-20	1.47984	0.272	0.103	1.82e-15	LT
METAP2	7.66e-20	0.52011	0.813	0.691	1.86e-15	LT
CYFIP1	8.05e-20	0.404855	0.526	0.404	1.95e-15	LT
RBBP4	8.1e-20	0.577874	0.644	0.46	1.97e-15	LT
INTS8	8.39e-20	0.916901	0.289	0.15	2.04e-15	LT
GTF2H5	8.56e-20	1.38441	0.903	0.66	2.08e-15	LT
GMFB	8.79e-20	1.10135	0.412	0.201	2.13e-15	LT
TOMM6	8.88e-20	1.29482	0.974	0.863	2.15e-15	LT
ZDHHC5	8.96e-20	0.83869	0.415	0.232	2.17e-15	LT
NAA60	9.21e-20	1.63578	0.425	0.147	2.23e-15	LT
PAIP2	9.46e-20	1.06389	0.804	0.508	2.29e-15	LT
LINC01184	9.74e-20	1.03124	0.529	0.283	2.36e-15	LT
SCGB2A2	9.83e-20	0.618761	0.246	0.329	2.38e-15	LT
SLC25A1	1.02e-19	0.917423	0.414	0.229	2.47e-15	LT
CD151	1.03e-19	0.793172	0.921	0.827	2.51e-15	LT
WASHC4	1.09e-19	0.438313	0.394	0.266	2.65e-15	LT
SCYL1	1.09e-19	1.16469	0.391	0.181	2.65e-15	LT
MRPL34	1.1e-19	0.933242	0.776	0.499	2.68e-15	LT
LSM10	1.15e-19	1.00184	0.621	0.336	2.78e-15	LT
SNRPG	1.15e-19	0.792829	0.905	0.742	2.8e-15	LT
NIPA2	1.19e-19	1.05424	0.393	0.187	2.9e-15	LT
PLOD1	1.2e-19	0.297264	0.332	0.251	2.91e-15	LT
PIGS	1.28e-19	1.29074	0.406	0.18	3.09e-15	LT
ATP5MD	1.31e-19	1.4348	0.958	0.833	3.17e-15	LT
POR	1.39e-19	0.780021	0.311	0.168	3.38e-15	LT
SLC27A2	1.44e-19	3.30384	0.283	0.028	3.49e-15	LT
ACOX1	1.44e-19	1.20692	0.368	0.17	3.49e-15	LT
RAD50	1.46e-19	0.693803	0.78	0.59	3.55e-15	LT
NACA	1.53e-19	0.969454	1	0.999	3.71e-15	LT
PSMA1	1.54e-19	1.28459	0.921	0.74	3.73e-15	LT
UBL3	1.55e-19	1.95288	0.681	0.26	3.75e-15	LT
SRSF1	1.59e-19	0.408516	0.502	0.369	3.85e-15	LT
ZNF655	1.65e-19	0.538518	0.385	0.253	4e-15	LT
HLA-A	1.67e-19	1.48721	0.994	0.987	4.06e-15	LT
CDYL	1.68e-19	0.759496	0.375	0.214	4.07e-15	LT
SLC4A1AP	1.78e-19	0.474271	0.337	0.225	4.31e-15	LT
HHIPL2	1.79e-19	3.87825	0.312	0.02	4.33e-15	LT
SPTY2D1	1.82e-19	1.06599	0.514	0.254	4.42e-15	LT
PSMD10	1.83e-19	1.36978	0.437	0.179	4.45e-15	LT
CHMP4A	1.88e-19	1.08042	0.652	0.365	4.57e-15	LT
RETREG3	1.93e-19	0.834937	0.306	0.166	4.68e-15	LT
EMC9	1.95e-19	1.27378	0.303	0.123	4.72e-15	LT
FAM104B	1.98e-19	0.962453	0.293	0.151	4.81e-15	LT
TTC39C	2.01e-19	0.630433	0.381	0.232	4.87e-15	LT
SUMF1	2.04e-19	1.35667	0.39	0.167	4.95e-15	LT
[truncated: 14,552 more rows]

## Sheet: SupplementaryData3
pathway	pval	padj	log2err	ES	NES	size	leadingEdge	Enrichment
ACEVEDO_LIVER_CANCER_WITH_H3K27ME3_DN	0.00099002	0.0279929	0.209225	0.345482	1.71778	101	c("PPP1R14A", "PHGDH", "AJUBA", "ZFHX4", "TMEM119", "RHPN2", "NOMO1", "LYST", "CDKN2A", "KCNC4", "LAMA3", "BMP4", "SATB2", "ANKRD29", "NBPF14", "PCDHGA9", "YAP1", "ADAMTSL3", "NBPF11", "PIK3C2B", "PCDHGC3", "TTC9", "SCN8A", "TUB", "PCDHGB5", "PCDHGA6", "COL27A1", "IGSF3", "TYRO3", "PDGFRB", "NOMO3", "GPC6", "ZDHHC11", "MBTPS2", "ZNF461", "RAPGEF4", "NPRL3", "COL18A1", "PCDHGB6", "FAM89A", "GOLT1B…	Up-regulated
ACTGTGA_MIR27A_MIR27B	0.00013078	0.00540305	0.518848	0.270694	1.53646	390	c("GREM1", "RBPMS2", "ABCA1", "EPHB2", "DIRAS1", "CLCN5", "FRS3", "GFPT2", "PPARG", "CEMIP", "NRP2", "ZFHX4", "PITPNM2", "MICU3", "SYDE1", "SPRY2", "RNF144A", "PLEKHH1", "PAPPA", "GREB1L", "PPARA", "ACVR1", "CPEB3", "LIFR", "SLC39A13", "LIF", "SV2A", "FBXO33", "FAM126A", "DOT1L", "AMMECR1L", "SS18L1", "SOX11", "CDK18", "HLX", "CBFA2T3", "PPM1E", "BRSK1", "SATB2", "FAM193B", "LZTS3", "RIMS3", "IFF…	Up-regulated
AIZARANI_LIVER_C12_NK_NKT_CELLS_4	1.42e-18	3.81e-16	1.11466	-0.82632	-4.48671	34	c("GZMK", "KLRK1", "IL2RG", "PTPRC", "CD69", "GZMA", "CD3E", "PYHIN1", "IKZF3", "ALOX5AP", "KLRB1", "CD247", "CST7", "CCL5", "HSPA6", "IFITM1", "WIPF1", "TXNIP")	Down-regulated
AIZARANI_LIVER_C18_NK_NKT_CELLS_5	0.00043099	0.0143594	0.498493	-0.390943	-2.45448	75	c("EVI2B", "GPR183", "LAPTM5", "CD37", "HCLS1", "S100A8", "HLA-DRA", "NCF1", "HLA-DPA1", "BCL2A1", "HSPA6", "TGFBI", "CD83", "S100A9", "PHACTR1", "SAMHD1", "MS4A7", "PTPN6", "HLA-DQB1", "KLF2", "POU2F2", "AREG")	Down-regulated
AIZARANI_LIVER_C1_NK_NKT_CELLS_1	1e-50	1.53e-47	NA	-0.802492	-5.09962	103	c("GIMAP7", "SLA", "TRBC2", "GZMK", "KLRK1", "IL2RG", "PTPRC", "CD3G", "CD53", "IKZF1", "LCK", "GZMA", "TIGIT", "TRAC", "CD3E", "CD2", "FYB1", "CD3D", "PCED1B-AS1", "TBC1D10C", "PYHIN1", "CXCR4", "IKZF3", "CYTIP", "TRBC1", "BIN2", "ALOX5AP", "CD247", "CD8A", "CD96", "CD48", "PRKCB", "BCL11B", "CST7", "PTPN22", "ITGB2", "CORO1A", "CCL5", "HCST", "RASAL3", "IL32", "ARHGAP30", "MIAT", "IFITM1", "WIP…	Down-regulated
AIZARANI_LIVER_C21_STELLATE_CELLS_1	0.0006119	0.0192609	0.265531	0.316388	1.66646	161	c("MMP2", "ACTA2", "KAZN", "CPXM2", "DKK3", "SOCS3", "THBS2", "PHLDA1", "DDR2", "MYC", "MYLK", "NEXN", "GEM", "MAFF", "TIMP3", "RGS16", "SRPX", "TSC22D2", "AEBP1", "ADAMTS2", "ACTN1", "ATN1", "MYL9", "COL6A3", "PALLD", "EFEMP1", "COL6A1", "COL1A1", "NFIX", "CAVIN1", "CEBPB", "SERPINE1", "GSN", "PTGDS", "SLC38A2", "COL6A2", "ITGB5", "MATN2", "MKNK2", "CLDN11", "RBPMS", "ITGA9", "LRP1", "FBLN1", "A…	Up-regulated
AIZARANI_LIVER_C23_KUPFFER_CELLS_3	3.56e-06	0.00022972	0.627257	-0.317363	-2.10495	154	c("SLA", "EVI2B", "RIPOR2", "FYB1", "LAPTM5", "WAS", "GMFG", "CD37", "HCLS1", "SAMSN1", "S100A8", "CD52", "PRKCB", "SELL", "ITGB2", "MX2", "MYO1F", "BCL2A1", "S100A9", "CCDC69", "SRGN")	Down-regulated
AIZARANI_LIVER_C25_KUPFFER_CELLS_4	1.83e-05	0.00097078	0.57561	-0.367873	-2.34681	110	c("HLA-DQA1", "EVI2B", "GPR183", "LAPTM5", "CXCR4", "HCLS1", "SAMSN1", "HLA-DRB1", "HLA-DRA", "SELL", "ITGB2", "HLA-DRB5", "HLA-DPA1", "HLA-DMB", "HSPA6", "TGFBI", "CD83", "PHACTR1", "SRGN", "SYK", "SAMHD1", "MS4A7")	Down-regulated
AIZARANI_LIVER_C28_NK_NKT_CELLS_6	5.8e-26	2.68e-23	1.31889	-0.71314	-4.48667	74	c("IL7R", "SLA", "TRBC2", "IL2RG", "PTPRC", "CD69", "GPR171", "CD53", "ITK", "TRAC", "CXCR4", "CYTIP", "SPOCK2", "KLRB1", "SAMSN1", "CD52", "BCL11B", "EVI2A", "PDE4D", "WIPF1", "ARHGDIB", "TXNIP", "SRGN", "SMAP2", "SYTL3", "RNF125", "RGCC", "RASSF5")	Down-regulated
AIZARANI_LIVER_C2_KUPFFER_CELLS_1	6.05e-06	0.00036649	0.610527	-0.360737	-2.31637	114	c("HLA-DQA1", "EVI2B", "GPR183", "CD84", "LAPTM5", "CD37", "HCLS1", "HLA-DRB1", "HLA-DRA", "ITGB2", "HLA-DRB5", "HLA-DPA1", "HLA-DMB", "HSPA6", "TGFBI", "CD83", "PHACTR1", "SRGN", "SYK", "SAMHD1", "MS4A7", "UCP2", "SMAP2", "HLA-DQB1", "RGCC", "ADAM28", "POU2F2", "AREG")	Down-regulated
AIZARANI_LIVER_C34_MHC_II_POS_B_CELLS	8.69e-21	2.72e-18	1.17789	-0.591627	-3.75963	103	c("MS4A1", "HLA-DQA1", "BANK1", "SP140", "EVI2B", "LTB", "CCR7", "RIPOR2", "LAPTM5", "CXCR4", "CD79A", "TNFRSF13C", "PLAC8", "CD37", "LIMD2", "CD52", "PRKCB", "HLA-DRB1", "HLA-DRA", "SELL", "NCF1", "HLA-DRB5", "CORO1A", "CD79B", "CD83", "ISG20", "RCSD1", "CLEC2D", "SYK", "UCP2", "SMAP2", "FCMR", "PTPN6", "HLA-DQB1", "BIRC3", "KLF2", "TTN", "POU2F2")	Down-regulated
AIZARANI_LIVER_C3_NK_NKT_CELLS_2	1e-50	1.53e-47	NA	-0.764808	-4.9344	121	c("GIMAP7", "IL7R", "SLA", "TRBC2", "GZMK", "IL2RG", "PTPRC", "CD3G", "CD69", "GPR171", "LTB", "CD53", "IKZF1", "ITK", "LCK", "GZMA", "TRAC", "CD3E", "CD2", "FYB1", "CD3D", "TRAT1", "LAPTM5", "PCED1B-AS1", "GBP5", "CXCR4", "IKZF3", "CYTIP", "CAMK4", "TRBC1", "SPOCK2", "KLRB1", "PTGER2", "CD8A", "CD96", "CD48", "CD52", "BCL11B", "RHOH", "CORO1A", "IL32", "TAGAP", "TNFAIP8", "WIPF1", "ARHGDIB", "KL…	Down-regulated
AIZARANI_LIVER_C5_NK_NKT_CELLS_3	4.55e-38	3.59e-35	1.60888	-0.789607	-4.96776	74	c("SLA", "TRBC2", "GZMK", "KLRK1", "IL2RG", "PTPRC", "CD69", "CD53", "IKZF1", "GZMA", "TIGIT", "CD3E", "CD2", "FYB1", "PYHIN1", "CXCR4", "IKZF3", "CYTIP", "BIN2", "ALOX5AP", "KLRB1", "CD247", "CD96", "CST7", "PTPN22", "ITGB2", "CORO1A", "CCL5", "HCST", "GNG2", "IFITM1", "TAGAP", "WIPF1", "ARHGDIB", "SRGN", "SYK")	Down-regulated
AIZARANI_LIVER_C6_KUPFFER_CELLS_2	2.63e-05	0.00133843	0.57561	-0.302779	-1.99563	144	c("HLA-DQA1", "SLA", "EVI2B", "FYB1", "CD84", "LAPTM5", "HCLS1", "HLA-DRB1", "HLA-DRA", "ITGB2", "CD4", "IFI44L", "HLA-DPA1", "HLA-DMB", "FILIP1L", "IFIT3", "VCAM1", "TGFBI", "CD83", "OAS1")	Down-regulated
ANASTASSIOU_MULTICANCER_INVASIVENESS_SIGNATURE	9.73e-07	7.23e-05	0.643552	0.511055	2.28963	54	c("MMP2", "GREM1", "ACTA2", "POSTN", "MXRA5", "FAP", "MMP11", "CTSK", "THBS2", "PLAU", "SNAI2", "TMEM158", "COL11A1", "TIMP3", "SUGCT", "RCN3", "AEBP1", "COL6A3", "COL1A1", "ADAM12", "ITGBL1", "COL6A2", "SPOCK1", "PDGFRB", "NUAK1", "FBN1", "C1QTNF3", "COL5A2", "COL1A2", "CDH11", "INHBA", "COL5A1", "SPARC")	Up-regulated
AP2_Q6_01	0.0016012	0.0397182	0.162703	0.285814	1.55005	216	c("ST8SIA2", "SLC17A7", "TSSK3", "MAFB", "EPHB1", "MIR17HG", "HOXA1", "ACVR2B", "CPEB3", "WNK4", "WNT5A", "TACC2", "AMMECR1L", "TMEM59L", "LDB1", "PLCB3", "KCNAB3", "USP49", "PHF1", "SYT7", "PPM1E", "FGF11", "TAB2", "PTK7", "TFAP4", "DTNB", "RAPGEFL1", "ADAMTS5", "SMAD7", "CREBRF", "PFKFB3", "SYMPK", "EFNB3", "MED26", "ARAP1", "CNNM4", "CYB561D1", "TFAP2C", "PCGF1", "SLC37A4", "FAM53C", "FGD1", "…	Up-regulated
BACH1_01	0.00042692	0.0142703	0.318541	0.310723	1.66076	186	c("EPHB2", "DIRAS1", "DLG4", "FAM180A", "NR1D1", "FAP", "FAM81A", "ABCA2", "DDIT3", "BCL9L", "CAMKK1", "LAMB3", "RAP1GAP2", "LAMC2", "HMGA1", "MAMDC2", "COL7A1", "SHC3", "RIN1", "LAMA3", "GTPBP2", "NLK", "S1PR2", "CDH23", "ADGRG1", "MNT", "FAM184A", "RAB34", "CAPN6", "MARK1", "MMP3", "MMP1", "SH3RF2", "MAP2", "LONRF3", "TFE3", "ITGB4", "MAST2", "RIPK4", "HCN3", "BDKRB1", "MRGPRF", "LPP", "AKAP1",…	Up-regulated
BEGUM_TARGETS_OF_PAX3_FOXO1_FUSION_DN	1.49e-05	0.00081202	0.593325	0.513386	2.17107	41	c("MAFB", "EPHB2", "KCNG1", "DKK3", "DHRS3", "EPHA2", "CPEB1", "THBS2", "MYC", "TIMP3", "CARD10", "ITGA3", "BMP4", "BMP1", "PDLIM4", "GADD45B", "F2RL1", "SERPINE1", "ITGB4", "SOX9", "BCL2L1", "JAG2", "SH3BP4")	Up-regulated
BENPORATH_PRC2_TARGETS	0.0003831	0.0131787	0.335317	0.2852	1.58239	283	c("ST8SIA2", "SCNN1G", "POU3F1", "DKK1", "NRG2", "MAFB", "EPHB1", "PKP1", "CLCN5", "CEMIP", "TRIM9", "HOXD8", "ICAM5", "TSLP", "RGS20", "DCLK2", "RTN4RL2", "BMP8A", "HES2", "LRATD1", "HES7", "FAM81A", "CIDEA", "PAPPA", "MYO5B", "CYP27B1", "NTN1", "CORO6", "TMEM59L", "MCOLN3", "HLX", "CLTRN", "EPHB3", "KCNC4", "PDZD2", "PTPRU", "GPAT3", "PPM1E", "ZBTB16", "CDH23", "OAF", "SCD5", "TBX2", "SCN4B", "…	Up-regulated
BERTUCCI_MEDULLARY_VS_DUCTAL_BREAST_CANCER_DN	3.53e-06	0.0002281	0.627257	0.353773	1.86337	161	c("ACTA2", "BOC", "DIPK1B", "LGR6", "TAGLN", "THBS4", "FAP", "HSPG2", "LIMS2", "DACT3", "KCNMB1", "DDR2", "ZNF727", "SNAI2", "ACVR1", "CARMN", "ACTG2", "MYLK", "COL8A1", "TIMP3", "CBR3-AS1", "FLNC", "LAMA2", "SAV1", "PTPN14", "MSRB3", "SPEG", "ACTN1", "TGFB1I1", "MYL9", "ZNF385D", "PTPN21", "ZNF426", "CNIH3", "CAVIN1", "ZBTB43", "ADAMTS12", "ADAM12", "VPS37D", "APBA1", "NPR2", "ITGB5", "SMIM10L2A…	Up-regulated
BIOCARTA_CSK_PATHWAY	9.71e-11	1.41e-08	0.839089	-0.852508	-3.73278	18	c("PTPRC", "CD3G", "LCK", "CD3E", "CD3D", "CD247", "HLA-DRB1", "HLA-DRA", "HLA-DRB5", "CD4")	Down-regulated
BIOCARTA_CTLA4_PATHWAY	5.29e-11	8.25e-09	0.851339	-0.888923	-3.60248	15	c("CD3G", "ITK", "LCK", "CD3E", "CD3D", "CD28", "CD247", "HLA-DRB1", "HLA-DRA", "HLA-DRB5")	Down-regulated
BIOCARTA_IL17_PATHWAY	6.29e-11	9.62e-09	0.839089	-0.926084	-3.15818	10	c("CD3G", "CD3E", "CD2", "CD3D", "CD247", "CD8A", "CD4")	Down-regulated
BIOCARTA_STATHMIN_PATHWAY	3.12e-05	0.00153596	0.557332	-0.745212	-3.26298	18	c("CD3G", "CD3E", "CD2", "CD3D", "CAMK4", "CD247")	Down-regulated
BIOCARTA_TCRA_PATHWAY	2.27e-20	6.53e-18	1.16907	-0.992047	-3.38312	10	c("PTPRC", "CD3G", "LCK", "CD3E", "CD3D", "CD247", "HLA-DRB1", "HLA-DRA", "HLA-DRB5", "CD4")	Down-regulated
BIOCARTA_TCR_PATHWAY	0.0005705	0.0181716	0.477271	-0.532845	-2.99592	38	c("CD3G", "LCK", "CD3E", "CD3D", "PTPN7", "CD247", "PRKCB", "LAT")	Down-regulated
BIOCARTA_TCYTOTOXIC_PATHWAY	5.35e-11	8.29e-09	0.851339	-0.927643	-3.29632	11	c("PTPRC", "CD3G", "CD3E", "CD2", "CD3D", "CD28", "CD247", "CD8A", "ITGB2")	Down-regulated
BIOCARTA_THELPER_PATHWAY	9.19e-11	1.35e-08	0.839089	-0.925194	-3.28762	11	c("PTPRC", "CD3G", "CD3E", "CD2", "CD3D", "CD28", "CD247", "ITGB2", "CD4")	Down-regulated
BLANCO_MELO_COVID19_SARS_COV_2_INFECTION_CALU3_CELLS_UP	0.00047061	0.0154087	0.498493	-0.225264	-1.60527	218	c("CD69", "LTB", "GBP5", "IKZF3", "IL10RA", "PTGER2", "IFI44L", "GBP4", "NDUFA4L2", "CCL5", "GIMAP2", "IFIT2", "IFIT1", "MX2", "OAS2", "BCL2A1", "ISG15", "EPSTI1", "IFIT3", "IFITM1", "TAGAP", "VCAM1", "MX1", "OASL", "RSAD2", "OAS1", "TXNIP", "ISG20", "TMEM140", "OAS3", "SAMD9", "EDN2", "GBP1", "TRAF1", "DDX58", "SAMHD1", "CCN2", "NLRP1", "C1QTNF1", "SP110", "PSMB8-AS1", "PDE4B", "BST2", "IRF1")	Down-regulated
BLANCO_MELO_COVID19_SARS_COV_2_POS_PATIENT_LUNG_TISSUE_UP	4.24e-24	1.67e-21	1.27091	-0.688145	-4.31638	80	c("CCL19", "SP140", "IL2RG", "EVI2B", "CD53", "RIPOR2", "FYB1", "GBP5", "APBB1IP", "ALOX5AP", "WAS", "PLAC8", "CD37", "S100A8", "LCP2", "SELL", "RHOH", "IFI44L", "TCN1", "IFIT2", "IFIT1", "MX2", "OAS2", "BCL2A1", "ISG15", "EPSTI1", "IFIT3", "IFITM1", "TMEM71", "MX1", "OAS1", "SRGN", "OAS3", "SAMD9", "FDCSP")	Down-regulated
BMI1_DN.V1_UP	7.35e-06	0.00043321	0.610527	0.382901	1.94013	116	c("GREM1", "DKK1", "ACTA2", "ABCA1", "SEMA3G", "GAL", "GFPT2", "NRP2", "TAGLN", "TNFSF9", "KRT17", "FAP", "DHRS3", "EPHA2", "PAPPA", "JAG1", "VLDLR", "CPA4", "LAMB3", "LIF", "LHFPL2", "TIMP3", "ANXA3", "COL7A1", "ITGA3", "KCNC4", "SLC7A5", "SLC5A6", "BMP4", "GABRE", "TMEM51", "FGFR1", "BDKRB2", "TRIO", "FZD5", "VEGFC", "C2CD2L", "ADAM12", "MMP3", "SLC29A1", "PIEZO1", "ADRB2", "SLC1A5", "CHST3", "…	Up-regulated
BMI1_DN_MEL18_DN.V1_UP	6.16e-06	0.00037202	0.610527	0.395469	1.97743	105	c("GREM1", "ABCA1", "GAL", "ADM2", "GFPT2", "WNT5B", "PSAT1", "NRP2", "TAGLN", "TNFSF9", "FAP", "RUSC2", "PAPPA", "JAG1", "PLEKHO1", "ADM", "VLDLR", "CPA4", "ARL4C", "LAMB3", "LIF", "LHFPL2", "TIMP3", "ANXA3", "COL7A1", "ITGA3", "MICALL1", "SLC7A5", "TMEM51", "TRIO", "VEGFC", "SCML2", "C2CD2L", "C2CD2", "ADAM12", "PIEZO1", "ADRB2", "CHST3", "PLAUR", "OGFRL1", "SLC6A9", "KCNN4", "NAV2", "FOSL1", "…	Up-regulated
BOQUEST_STEM_CELL_CULTURED_VS_FRESH_UP	0.00030157	0.010976	0.37874	0.271572	1.52634	338	c("GPNMB", "GREM1", "RND1", "OLFML2A", "DKK1", "MAFB", "SEMA3G", "RPS6KA2", "PPARG", "CEMIP", "SLC19A2", "PSAT1", "ASNS", "FMO2", "PLXDC1", "CHI3L1", "SPRY2", "DOK5", "CTSK", "LINC01140", "PAPPA", "CYP1B1", "RAI14", "MYC", "COL11A1", "NACC2", "CDKN1C", "CLMN", "WNT5A", "GEM", "PER3", "SLC43A1", "CES1", "SERPINE2", "ZBTB10", "RGS16", "FLNC", "SLC43A3", "DNM1", "APOE", "SLC7A1", "HLF", "KLHL24", "S…	Up-regulated
BOQUEST_STEM_CELL_UP	1.59e-09	1.92e-07	0.788187	0.382829	2.06516	204	c("GPNMB", "MMP2", "BASP1", "MAFB", "GFPT2", "MFAP2", "IRS2", "MXRA5", "FAP", "CTSK", "MEG3", "LINC01140", "THBS2", "DDR2", "SPON2", "UST", "PTPRG", "GAS1", "BHMT2", "WNT5A", "LIF", "CES1", "SEMA3C", "SERPINE2", "FST", "SGCD", "LAMA2", "APOE", "MME", "RCN3", "SRPX", "SLC39A14", "AEBP1", "ACOX2", "PAMR1", "MAN1C1", "COL6A3", "DCLK1", "FZD7", "EFEMP1", "COL6A1", "NOVA1", "COL1A1", "FMOD", "CAPN6", …	Up-regulated
BOSCO_TH1_CYTOTOXIC_MODULE	6.07e-09	6.67e-07	0.761461	-0.585056	-3.5178	54	c("GIMAP8", "GIMAP7", "GIMAP4", "GIMAP5", "SLAMF1", "GZMK", "GPR171", "TRAT1", "CD28", "PTGER2", "ANXA2R", "STAT4", "ISG15")	Down-regulated
BOWIE_RESPONSE_TO_EXTRACELLULAR_MATRIX	8.24e-07	6.3e-05	0.659444	-0.842659	-3.21987	13	c("IFIT2", "IFIT1", "ISG15", "IFIT3", "IFITM1", "MX1", "OAS1", "IRF1", "IFI35", "PSMB8", "IFI6")	Down-regulated
BOWIE_RESPONSE_TO_TAMOXIFEN	6.9e-10	8.7e-08	0.801216	-0.873585	-3.54032	15	c("CCL5", "IFIT2", "IFIT1", "OAS2", "ISG15", "IFIT3", "IFITM1", "MX1", "OAS1", "IFI27", "IRF1", "IFI35")	Down-regulated
BOYLAN_MULTIPLE_MYELOMA_C_D_DN	6.57e-12	1.12e-09	0.887075	-0.361987	-2.53706	195	c("GIMAP8", "MS4A1", "GIMAP4", "TRBC2", "KLRK1", "GPR183", "CD3G", "LTB", "ITK", "GZMA", "CD3E", "FYB1", "CD3D", "LAX1", "CD28", "GPR174", "SLFN12L", "S100A8", "PTPN22", "STAT4", "CCL5", "ST8SIA6", "MYO1F", "VCAM1", "TGFBI", "ISG20", "IL18R1", "S100A9")	Down-regulated
BOYLAN_MULTIPLE_MYELOMA_PCA1_UP	3.14e-06	0.00020561	0.627257	-0.456871	-2.87437	74	c("GIMAP8", "GIMAP4", "TRBC2", "LTB", "ITK", "FYB1", "CD3D", "SLFN12L", "S100A8", "STAT4", "CCL5", "TGFBI", "ISG20", "IL18R1", "S100A9")	Down-regulated
BUSSLINGER_ESOPHAGEAL_DENDRITIC_CELLS	4.78e-11	7.54e-09	0.851339	-0.392181	-2.6309	157	c("HLA-DQA1", "SLA", "IL2RG", "EVI2B", "GPR183", "PTPRC", "LTB", "LAPTM5", "ALOX5AP", "CD37", "CD52", "PRKCB", "HLA-DRB1", "HLA-DRA", "ITGB2", "HLA-DRB5", "CD4", "HLA-DPA1", "HLA-DMB", "LSP1", "CD74", "CD83", "CRIP1", "ARHGDIB", "TXNIP", "SRGN", "ANKRD44")	Down-regulated
BUSSLINGER_GASTRIC_REG3A_POSITIVE_CELLS	0.00064316	0.0199371	0.477271	-0.599591	-2.91335	24	c("HLA-DQA1", "HLA-DRB1", "HLA-DRA", "HLA-DPA1", "CD74", "IFI27", "HLA-DQB1", "BIRC3", "HSPA8", "ID1", "TMSB10", "IFITM3", "SULT1C2", "HLA-A", "HLA-B")	Down-regulated
CAATGCA_MIR33	0.00108696	0.0300393	0.200928	0.373486	1.77011	74	c("PPARGC1A", "ABCA1", "IRS2", "CALML4", "PAPPA", "HMGA2", "FBXO33", "PARP6", "SGCD", "SOX11", "PTGFRN", "SATB2", "ANKRD29", "BTBD2", "MAP4K4", "NFIX", "NAA30", "RAP2A", "MMP16", "SCN8A", "ZCCHC14", "CAMK2G", "KCNS3", "MAP3K7", "CACNA1C", "CNNM1", "HIPK2", "CASC3", "SETD7", "CDK6", "ZNF281", "USP32", "CDR2L", "PURB", "HIPK1")	Up-regulated
CAGCCTC_MIR4855P	0.00041045	0.0139423	0.326607	0.341887	1.74073	120	c("PPARGC1A", "LRP4", "HIC2", "NGEF", "POU6F1", "TRMT9B", "HMGA2", "ESYT3", "KIAA1522", "CDK18", "FZD1", "KDSR", "LZTS3", "RNF165", "ITPRIP", "NOVA1", "CREBRF", "PAK4", "FAM53C", "GBA2", "STRN4", "RBPMS", "SLC23A2", "CAMK2N2", "IER5L", "TTYH2", "INPP5A", "RASL10A", "NRF1", "PANK3", "TBKBP1", "COPS7B", "CBX6", "ZBTB39", "WDTC1", "ELMO2", "CTDNEP1", "MAN1A1", "BAHD1", "MPZ", "TAOK2", "DCHS1", "QKI"…	Up-regulated
CAIRO_HEPATOBLASTOMA_DN	0.00093721	0.0267783	0.213778	0.307005	1.62316	166	c("PPARGC1A", "MARCO", "PXDC1", "GNE", "MYOM1", "VIPR1", "TMPRSS2", "LEPR", "EPHA2", "FAM149A", "ADM", "CTH", "CPEB3", "HSD17B6", "ST3GAL6", "SLC43A3", "LCAT", "ACSL1", "KDM8", "DNASE1L3", "ADGRA3", "GRAMD4", "N4BP2L1", "IL4R", "MAN1C1", "FAHD2A", "HPGD", "CYP4F11", "SLC37A4", "AASS", "NFIL3", "SERPINE1", "PEMT", "FAM102A", "GAREM1", "GCH1", "GOT1", "GHR", "ACADS", "CHST7", "HAAO", "SRD5A1", "ETF…	Up-regulated
CEBP_Q2_01	0.0003045	0.011017	0.37874	0.305795	1.64636	200	c("BNC2", "SLC6A15", "HOXA1", "FMO2", "NRP2", "CALML4", "S1PR5", "HOXA5", "FBXL14", "LMO4", "TSHZ3", "LINC00472", "CDKN1C", "WNT5A", "MED12L", "SLC39A13", "TP63", "TCF7L1", "TTC22", "SBSN", "ABHD6", "TNS2", "ADAMTS2", "SPRY4", "WNT3", "PPP1R3D", "EFEMP1", "ADAMTS5", "FOXN3", "PPL", "NFIX", "PCDH7", "C2CD2", "NRXN3", "NFIL3", "LEMD2", "CAVIN2", "ASGR1", "KLF5", "ADRB2", "CEP120", "PCDHGC3", "LONRF…	Up-regulated
CHARAFE_BREAST_CANCER_BASAL_VS_MESENCHYMAL_DN	0.00036547	0.012733	0.355054	0.447136	1.93956	46	c("RBM24", "GULP1", "GFPT2", "GRB10", "BCAT1", "SEMA3A", "FLNC", "SCG2", "TRIO", "AK5", "ADAMTS12", "FZD2", "COL6A2", "MMP16", "ARHGEF40", "ARNT2", "FAM171A1", "KIF3C", "NUAK1", "STRADB", "ZCCHC24", "CCDC74A", "TTC28", "MAP1B", "ZEB1", "TUBB2A", "PNMA2", "CNKSR3", "SH2B3", "EDIL3")	Up-regulated
CHARAFE_BREAST_CANCER_LUMINAL_VS_BASAL_DN	3.24e-05	0.00158305	0.557332	0.274895	1.56517	410	c("MMP14", "PXDC1", "FAM83A", "SLC6A15", "HOXA1", "PSAT1", "IRS2", "RGS20", "KRT17", "FAP", "SPRY2", "DSG3", "HOXA5", "EPHA2", "JAG1", "ADM", "PLAU", "KLHL29", "TOX2", "HMGA2", "SNAI2", "GAS1", "LAMB3", "PTPRM", "P3H2", "DSG2", "TP63", "LAMC2", "COL8A1", "DST", "CLMP", "ANXA3", "TGFA", "SERPINE2", "FST", "ICAM1", "ST3GAL6", "GFOD1", "PRSS12", "IRX1", "ARHGAP23", "FSCN1", "GNAL", "MICALL1", "LAMA3…	Up-regulated
CHARAFE_BREAST_CANCER_LUMINAL_VS_MESENCHYMAL_DN	3.85e-06	0.0002462	0.610527	0.286719	1.63545	422	c("MMP2", "BASP1", "FHOD3", "ACTA2", "GULP1", "BNC2", "GFPT2", "WNT5B", "CMTM7", "RGS20", "FOXC1", "SYDE1", "SPRY2", "DKK3", "PDGFA", "BCAT1", "SEMA3A", "EPHA2", "SOCS3", "PAPPA", "JAG1", "RAI14", "AHNAK2", "PLAU", "KLHL29", "TOX2", "HMGA2", "SNAI2", "TMEM158", "PTPRG", "DHX33", "PTPRM", "P3H2", "MYLK", "GPRC5B", "NEXN", "HEG1", "SV2A", "FAM126A", "CLMP", "SERPINE2", "FLNC", "FST", "ST3GAL6", "DN…	Up-regulated
CHEN_LVAD_SUPPORT_OF_FAILING_HEART_UP	0.00122557	0.0323703	0.188511	0.360092	1.73976	83	c("POSTN", "MYOM1", "IRS2", "CNN1", "SNAI2", "TIMP3", "FLNC", "ZBTB16", "CCNB1IP1", "GADD45B", "NID1", "PLIN2", "NES", "IER5", "NFIL3", "CEBPB", "SERPINE1", "MTHFD2", "SLC38A2", "NCKIPSD", "SH3BGR", "CHST3", "MT2A", "MT1X", "ZFAND5", "BCL6", "AMD1", "RND3", "ZFP36", "FOSL2", "CEBPD", "FNDC3B", "DDIT4", "FHL1", "DDAH1", "LAMB1", "PLPP1")	Up-regulated
CHICAS_RB1_TARGETS_CONFLUENT	0.00017147	0.0067753	0.518848	0.261487	1.49793	455	c("PSG4", "NALCN", "RAB3B", "OLFML2A", "FHOD3", "ACTA2", "EPHB2", "POSTN", "PHGDH", "PPARG", "WNT5B", "PSAT1", "ASNS", "RGMB", "TSLP", "TAGLN", "NUPR1", "FAP", "BACE2", "CNN1", "PRAG1", "CAND2", "FRMD5", "DOK5", "DHRS3", "IL17RD", "LIMS2", "ZNF469", "BAALC", "PLEKHG4", "ARL4C", "LMOD1", "CTHRC1", "MAGI2-AS3", "ACTG2", "MYLK", "GPRC5B", "HEG1", "HMGA1", "CCN4", "SEMA3C", "PRSS35", "SGCD", "CARD10"…	Up-regulated
COLIN_PILOCYTIC_ASTROCYTOMA_VS_GLIOBLASTOMA_UP	0.0020169	0.0470699	0.15236	0.481884	1.85182	27	c("SOX8", "DKK3", "SOX10", "NLGN2", "GPRC5B", "SERPINE2", "ITGA3", "TNFRSF21", "PDZD2", "TSPAN7", "HTRA1", "SPOCK1")	Up-regulated
COWLING_MYCN_TARGETS	0.0002209	0.00846846	0.518848	0.520795	2.03599	29	c("GREM1", "CPXM2", "TAGLN", "CNN1", "CPEB1", "NLRX1", "COL11A1", "PBX3", "B4GALT4", "MYL9", "COX7A1", "MMP3")	Up-regulated
CTACCTC_LET7A_LET7B_LET7C_LET7D_LET7E_LET7F_MIR98_LET7G_LET7I	0.00021107	0.00815532	0.518848	0.282328	1.57921	316	c("HIC2", "HOXA1", "IRS2", "TMPRSS2", "SLC16A14", "ITGB3", "DKK3", "PLEKHH1", "PAPPA", "NRARP", "TEAD3", "CPA4", "HMGA2", "BEGAIN", "CLUH", "HMGA1", "FRAS1", "DOT1L", "AMMECR1L", "DAGLA", "RGS16", "PARP6", "SGCD", "C15orf39", "GNAL", "ACVR1C", "PBX3", "SYT7", "SLC5A6", "PLEKHG6", "PTPRU", "CBFA2T3", "SSH1", "ELF4", "NLK", "SEMA4F", "FGF11", "CLDN12", "GALNT15", "SCN4B", "ARHGAP20", "CRY2", "ACVR1…	Up-regulated
CUI_DEVELOPING_HEART_C7_MAST_CELL	9.52e-08	8.76e-06	0.704976	-0.41987	-2.68261	106	c("CD69", "CD53", "CD84", "LAPTM5", "ARHGAP15", "PTPN7", "BIN2", "ALOX5AP", "GPR65", "GMFG", "CD37", "HCLS1", "SAMSN1", "RHOH", "DOCK10", "LAT", "CD83", "ARHGDIB", "SRGN", "SLC2A3", "BATF", "BST2", "ARHGEF6", "PAG1", "UNC13D", "LPXN", "SYAP1", "MBOAT7", "TENT5A")	Down-regulated
CUI_DEVELOPING_HEART_C8_MACROPHAGE	3.6e-25	1.6e-22	1.30309	-0.497542	-3.42997	178	c("SLA", "EVI2B", "GPR183", "PTPRC", "CD53", "IKZF1", "DOCK2", "FYB1", "LAPTM5", "IL16", "APBB1IP", "CXCR4", "IL10RA", "ALOX5AP", "WAS", "PLAC8", "GMFG", "CD37", "HCLS1", "SAMSN1", "S100A8", "HLA-DRB1", "LCP2", "HLA-DRA", "EVI2A", "ITGB2", "CORO1A", "CD4", "HLA-DPA1", "HLA-DMB", "HCST", "MYO1F", "ARHGAP30", "LSP1", "DOCK8", "CD74", "CD83", "WIPF1", "ARHGDIB", "S100A9", "SRGN", "FMNL1", "SYK", "MS…	Down-regulated
CUI_DEVELOPING_HEART_C9_B_T_CELL	1e-50	1.53e-47	NA	-0.859077	-5.47877	109	c("LINC00861", "GIMAP7", "IL7R", "GIMAP4", "IL2RG", "GPR183", "PTPRC", "CD3G", "CD69", "LTB", "CD53", "ITK", "LCK", "GZMA", "RIPOR2", "CD3E", "FYB1", "CD3D", "LAPTM5", "IL16", "ARHGAP15", "TBC1D10C", "CXCR4", "CYTIP", "BIN2", "SPOCK2", "GPR65", "KLRB1", "CD247", "PLAC8", "GMFG", "ACAP1", "CD96", "CD37", "CD48", "HCLS1", "SAMSN1", "LIMD2", "CD52", "CST7", "PTPN22", "SELL", "ITGB2", "RHOH", "CORO1A…	Down-regulated
DAWSON_METHYLATED_IN_LYMPHOMA_TCL1	0.00167994	0.0410222	0.164819	0.442057	1.84923	39	c("FOXC1", "ISM1", "SPRY2", "TSHZ3", "KLHL29", "GAS1", "SLC24A3", "CDKN2A", "FAM184A", "SAMD5", "PRR16", "TMEM30B", "ADGRL2", "NCAM1", "HOXA2", "PKP4", "RNF180", "STK39", "CLEC16A", "EGR2")	Up-regulated
DESCARTES_FETAL_ADRENAL_CHROMAFFIN_CELLS	2.76e-05	0.00139288	0.57561	0.529845	2.1208	32	c("ST8SIA2", "GREM1", "BASP1", "GAL", "DIRAS1", "KCNG1", "PRKAG2-AS1", "NUDT10", "CADM3", "SLC44A5", "SPHKAP", "TUBB2B", "MAB21L1", "TTLL7-IT1", "LINC02607", "TRIM36")	Up-regulated
DESCARTES_FETAL_ADRENAL_CSH1_CSH2_POSITIVE_CELLS	0.00026517	0.00984244	0.498493	0.3577	1.79507	108	c("PSG4", "S100P", "DUSP9", "LINC01524", "FAM83G", "TNS4", "MMP11", "PAPPA", "TP63", "MAFF", "TACC2", "CBR3-AS1", "ANXA3", "FAM3B", "MCOLN3", "ZBED9", "NDOR1", "ARHGEF5", "NECTIN4", "L1TD1", "GDF15", "TRIM29", "SP6", "FAM184A", "EFEMP1", "CAPN6", "TFAP2C", "ADAM12", "SDC1", "SERPINE1", "RASSF6", "RDH13", "LYPD5", "ITGB4")	Up-regulated
DESCARTES_FETAL_ADRENAL_LYMPHOID_CELLS	1e-50	1.53e-47	NA	-0.905382	-5.64437	70	c("LINC00861", "MS4A1", "IL7R", "SLAMF1", "TRBC2", "CD27", "GZMK", "KLRK1", "IL2RG", "CD3G", "GPR171", "LTB", "ITK", "LCK", "P2RY10", "CCR7", "TRAF3IP3", "GZMA", "TIGIT", "CD3E", "CD2", "CD3D", "TRAT1", "LAX1", "PCED1B-AS1", "IGKC", "GBP5", "TBC1D10C", "PYHIN1", "IKZF3", "CD79A", "CYTIP", "LY9", "SLFN12L", "KLRB1", "CD247", "PLAC8", "ACAP1", "CD8A", "CD96", "CD52", "CST7", "PTPN22", "SELL", "RHOH…	Down-regulated
DESCARTES_FETAL_ADRENAL_STROMAL_CELLS	0.00209639	0.0482714	0.144487	0.367855	1.72695	70	c("ACTA2", "SFRP2", "POSTN", "MXRA5", "TAGLN", "FAP", "THBS2", "CYP1B1", "TMEM119", "CARMN", "MSC-AS1", "ACTG2", "CCN4", "BMP4", "PAMR1", "COL6A3", "ZNF385D", "COL1A1", "FMOD", "ITGA11", "GJB2", "ADAMTSL3", "ITGBL1")	Up-regulated
DESCARTES_FETAL_CEREBELLUM_MICROGLIA	1.57e-19	4.32e-17	1.14219	-0.357381	-2.80514	301	c("IL7R", "SP140", "EVI2B", "GPR183", "PTPRC", "CD69", "CD53", "IKZF1", "DOCK2", "TRAF3IP3", "SPN", "FYB1", "CD84", "LAPTM5", "PCED1B-AS1", "ARHGAP15", "PTPN7", "CD28", "APBB1IP", "CYTIP", "BIN2", "IL10RA", "ALOX5AP", "WAS", "CD37", "HCLS1", "SELPLG", "SAMSN1", "LCP2", "FERMT3", "SELL", "ITGB2", "RHOH", "CORO1A", "CD4", "CYSLTR1", "HLA-DMB", "RASAL3", "MX2", "MYO1F", "ARHGAP30", "JAK3", "BCL2A1",…	Down-regulated
DESCARTES_FETAL_CEREBRUM_MICROGLIA	3.23e-12	5.68e-10	0.898671	-0.347328	-2.46856	213	c("IL7R", "SP140", "EVI2B", "GPR183", "DOCK2", "TRAF3IP3", "PCED1B-AS1", "ARHGAP15", "CD28", "APBB1IP", "CYTIP", "GPR65", "CD37", "CD48", "HCLS1", "SELPLG", "SAMSN1", "S100A8", "PTPN22", "NCF1", "ITGB2", "CORO1A", "CD4", "CYSLTR1", "HLA-DMB", "MYO1F", "ARHGAP30", "BCL2A1", "HSPA6", "DOCK8", "TAGAP", "CD74", "CD83", "SMC1B", "OAS1", "S100A9", "LINC00649", "FMNL1", "TMC8", "LINC01235", "MS4A7", "SM…	Down-regulated
DESCARTES_FETAL_EYE_MICROGLIA	1.62e-20	4.94e-18	1.16907	-0.647933	-4.06967	81	c("BANK1", "SP140", "GPR183", "PTPRC", "IKZF1", "DOCK2", "TRAF3IP3", "SPN", "FYB1", "CD84", "LAPTM5", "ARHGAP15", "APBB1IP", "IL10RA", "CD247", "CD37", "HLA-DRB1", "PTPN22", "HLA-DRA", "ITGB2", "RHOH", "HLA-DPA1", "CYSLTR1", "MYO1F", "ARHGAP30", "DOCK8", "CD74", "CD83", "DOCK11", "FMNL1", "SLC9A9", "FGD3", "MS4A7", "SMAP2")	Down-regulated
DESCARTES_FETAL_EYE_STROMAL_CELLS	0.00038059	0.0131661	0.344763	0.420261	1.91467	59	c("SFRP2", "POSTN", "MXRA5", "ITGB3", "TNFSF9", "THBS2", "ADAMTSL4", "CTHRC1", "ADAMTS2", "COL6A3", "TRABD2B", "COL6A1", "COL1A1", "ADAMTS5", "FMOD", "ITGBL1", "COL6A2", "LMX1B", "IGSF10", "LTBP4", "TWIST2", "FBN1", "COL5A2", "COL1A2", "IL11RA", "INHBA", "COL5A1", "SPARC", "KDELR3", "VASN")	Up-regulated
DESCARTES_FETAL_HEART_EPICARDIAL_FAT_CELLS	0.00219224	0.0499947	0.142353	0.394363	1.76048	53	c("ALKAL2", "CHAC1", "FAM83A", "GFPT2", "LRAT", "PPP4R4", "RHPN2", "CPA4", "GRB7", "HSD17B6", "KRT5", "ATP7B", "C1QL1", "CDH3", "EFEMP1", "CRB2", "BDKRB1", "BNC1")	Up-regulated
DESCARTES_FETAL_HEART_LYMPHOID_CELLS	6.21e-35	4.22e-32	1.53646	-0.912691	-5.09266	37	c("LINC00861", "MS4A1", "SLAMF1", "TRBC2", "CD27", "GZMK", "KLRK1", "CD3G", "GPR171", "ITK", "LCK", "CCR7", "GZMA", "TIGIT", "CD3D", "TRAT1", "IGKC", "IKZF3", "LY9", "KLRB1", "ACAP1", "CD96", "CD52", "CST7", "SELL", "CD79B")	Down-regulated
DESCARTES_FETAL_HEART_SATB2_LRRC7_POSITIVE_CELLS	0.00117727	0.031485	0.200928	0.513901	1.91624	24	c("FUT9", "KAZN", "DOK5", "TMEM158", "B3GAT1", "SOX11", "ZBTB18", "SATB2", "SCD5", "RAPGEFL1", "CACNA1A", "DRAXIN", "ADCY1")	Up-regulated
DESCARTES_FETAL_HEART_SMOOTH_MUSCLE_CELLS	0.0008482	0.0245796	0.238702	0.551118	1.98492	21	c("ACTA2", "LGR6", "TAGLN", "THBS4", "ILDR1", "LMOD1", "CARMN", "ACTG2", "RGS16", "TBX2-AS1", "NOTCH3", "CYGB", "FOXL1", "PDGFRB")	Up-regulated
DESCARTES_FETAL_INTESTINE_LYMPHOID_CELLS	1e-50	1.53e-47	NA	-0.890925	-5.46662	63	c("MS4A1", "IL7R", "SLAMF1", "TRBC2", "GZMK", "KLRK1", "IL2RG", "CD3G", "CD69", "GPR171", "LTB", "ITK", "LCK", "CCR7", "GZMA", "TRGC2", "CD3E", "CD2", "CD3D", "TRAT1", "LAX1", "PCED1B-AS1", "GBP5", "PTPN7", "TBC1D10C", "PYHIN1", "IKZF3", "S1PR4", "CD79A", "LY9", "SLFN12L", "KLRB1", "CD247", "ACAP1", "CD8A", "CD96", "CD52", "CST7", "PTPN22", "STAT4", "SPINK2", "CD79B")	Down-regulated
DESCARTES_FETAL_INTESTINE_MESOTHELIAL_CELLS	5.84e-06	0.00035646	0.610527	0.552888	2.21304	32	c("COL8A2", "GFPT2", "SEMA3D", "CPA4", "COL11A1", "ITGA3", "SPHKAP", "FGF11", "KLHL26", "WNT7B", "TM4SF1-AS1", "PTGDS", "CRB2", "ARL4D", "BNC1", "DSC3", "ANAPC2", "MUC16", "NEK5")	Up-regulated
DESCARTES_FETAL_INTESTINE_MYELOID_CELLS	0.00038151	0.0131787	0.498493	-0.419788	-2.58421	64	c("HLA-DQA1", "GPR183", "TNFRSF13C", "IL10RA", "HLA-DRB1", "HLA-DRA", "NCF1", "HLA-DRB5", "CD4", "HLA-DPA1", "HLA-DMB", "BCL2A1", "CD74", "CD83", "SAMHD1", "MS4A7", "HLA-DQB1")	Down-regulated
DESCARTES_FETAL_INTESTINE_SMOOTH_MUSCLE_CELLS	0.00030627	0.011017	0.498493	0.507793	2.00138	30	c("JPH2", "ACTA2", "TAGLN", "CNN1", "KCNMB1", "LMOD1", "CARMN", "ACTG2", "MYLK", "FST", "POPDC3", "MYL9")	Up-regulated
DESCARTES_FETAL_KIDNEY_LYMPHOID_CELLS	1e-50	1.53e-47	NA	-0.854124	-5.35072	77	c("LINC00861", "MS4A1", "IL7R", "SLAMF1", "TRBC2", "CD27", "GZMK", "IL2RG", "CD3G", "CD69", "GPR171", "LTB", "ITK", "LCK", "P2RY10", "CCR7", "GZMA", "TIGIT", "CD3E", "CD2", "CD3D", "TRAT1", "LAX1", "C16orf54", "IGKC", "PYHIN1", "CXCR4", "IKZF3", "S1PR4", "CD79A", "LY9", "SLFN12L", "KLRB1", "CD247", "ACAP1", "CD8A", "CD52", "BCL11B", "CST7", "PTPN22", "RHOH", "CD79B", "CRIP1", "ISG20")	Down-regulated
DESCARTES_FETAL_KIDNEY_VASCULAR_ENDOTHELIAL_CELLS	0.00013405	0.00551214	0.518848	0.499917	2.00101	32	c("SHANK3", "NRP2", "RFX8", "CEACAM1", "FAM167B", "GPM6A", "MAPK11", "CARD10", "KCNC4", "BDKRB2", "GALNT15", "SP6", "MALL", "MMRN2", "MSX1")	Up-regulated
DESCARTES_FETAL_LIVER_LYMPHOID_CELLS	4.3e-34	2.7e-31	1.51611	-0.864021	-5.02112	45	c("LINC00861", "MS4A1", "IL7R", "TRBC2", "CD3G", "LTB", "ITK", "LCK", "CCR7", "GZMA", "TIGIT", "CD3E", "CD2", "CD3D", "LAX1", "PCED1B-AS1", "IGKC", "PYHIN1", "IKZF3", "CD79A", "LY9", "SLFN12L", "ALOX5AP", "KLRB1", "CD247", "CD8A", "CD96", "BCL11B", "IL32", "CD79B")	Down-regulated
DESCARTES_FETAL_LIVER_MESOTHELIAL_CELLS	3.74e-08	3.66e-06	0.719513	0.378186	2.00834	174	c("COL8A2", "ARHGEF4", "BOC", "BNC2", "GFPT2", "FREM2", "FOXC1", "LINC01140", "LMO4", "PAPPA", "RHPN2", "COL11A1", "GAS1", "MYO5B", "KNDC1", "LAMC2", "COL8A1", "SEMA3C", "ENTPD2", "FLNC", "ITGA3", "PTGFRN", "ARHGAP44", "PLLP", "NBL1", "MAP3K21", "ZBTB47", "LAMA3", "PDPN", "PTPRU", "HSPA1B", "GSDME", "C1QL1", "PPM1E", "SPEG", "CDH3", "PDLIM4", "MIR100HG", "PALLD", "LINC02381", "FZD7", "TRABD2B", "…	Up-regulated
DESCARTES_FETAL_LIVER_STELLATE_CELLS	1.81e-05	0.00096869	0.57561	0.415293	1.9982	81	c("NTF3", "FHOD3", "POSTN", "VSTM4", "VIPR1", "LRAT", "TRMT9B", "DACT3", "ADCY5", "SCARF2", "CARMN", "MSC-AS1", "LIFR", "GEM", "ADAMTS13", "TBX2-AS1", "LAMA2", "FGFR2", "RASL12", "GPR153", "TBX2", "SEPTIN4", "DAAM2", "COL6A3", "RBMS3-AS3", "ITIH5", "NES", "ADAMTS12", "AFAP1L2", "NGFR", "SEMA5A", "FGF1", "PDGFRB", "GPC6", "TWIST2", "RPS6KA6", "FERMT2", "SVEP1", "MXRA8", "LAMB1")	Up-regulated
DESCARTES_FETAL_LUNG_LYMPHOID_CELLS	1e-50	1.53e-47	NA	-0.918618	-5.5087	53	c("LINC00861", "MS4A1", "IL7R", "SLAMF1", "TRBC2", "CD27", "GZMK", "KLRK1", "IL2RG", "CD3G", "GPR171", "LTB", "ITK", "LCK", "CCR7", "GZMA", "TIGIT", "TRGC2", "CD3E", "CD2", "CD3D", "TRAT1", "LAX1", "PCED1B-AS1", "IGKC", "TBC1D10C", "PYHIN1", "IKZF3", "S1PR4", "CD79A", "LY9", "KLRB1", "CD247", "CD8A", "CD52", "CST7", "RHOH", "CORO1A", "STAT4", "CD79B")	Down-regulated
DESCARTES_FETAL_LUNG_MESOTHELIAL_CELLS	1.11e-05	0.00062232	0.593325	0.522624	2.22348	42	c("RND1", "COL8A2", "DKK1", "GFPT2", "UNC5B-AS1", "MST1", "CPA4", "LIF", "GEM", "CCN4", "PLLP", "KLK1", "KRT5", "GSDME", "LINC02381", "ADAMTS5", "CRB2", "CRIM1", "BDKRB1", "BNC1", "CLDN15")	Up-regulated
DESCARTES_FETAL_LUNG_SQUAMOUS_EPITHELIAL_CELLS	0.00176172	0.0424095	0.15589	0.315695	1.62523	131	c("RHCG", "RRAGD", "MARCO", "PKP1", "FAM83A", "KCNG1", "NR1D1", "ZNF555", "KLHL21", "KRT17", "AHNAK2", "ZNF750", "B3GNT3", "CBR3-AS1", "TTC22", "C15orf62", "LINC00958", "NECTIN4", "CSTA", "SGTA", "SDCBP2", "GJB2", "PPL", "IER5", "PRSS22", "TTC9", "RDH13", "NIBAN2", "MT2A", "METRNL", "OSGIN1", "GRHL3", "KLC3", "ADGRF1", "TRIP10", "MT1X", "IL1RL2", "CNGA1", "GCNT3", "SH2D4A", "ETNK2", "ZNF365", "TP…	Up-regulated
DESCARTES_FETAL_LUNG_VISCERAL_NEURONS	4.99e-06	0.0003122	0.610527	0.503461	2.21369	49	c("ST8SIA2", "FUT9", "GAL", "SLC6A15", "MEGF10", "TRIM9", "L1CAM", "B3GAT1", "FST", "SLC44A5", "KIAA1549L", "SATB2", "TUBB2B", "DPF1", "RIMS3", "SYN2", "ASTN2", "DRAXIN", "CHL1", "CADM4", "TTYH1", "NGFR", "ZBED8", "FGF1", "ZNF382", "CDK5R1", "SEPTIN3", "KIF5A", "PRPH", "MAP1B", "TUBB2A")	Up-regulated
DESCARTES_FETAL_MUSCLE_LYMPHOID_CELLS	1.22e-18	3.31e-16	1.11466	-0.65806	-4.10251	70	c("IL7R", "IL2RG", "CD69", "LTB", "ITK", "GZMA", "RIPOR2", "CD3E", "CD2", "PCED1B-AS1", "TBC1D10C", "PYHIN1", "IKZF3", "SLFN12L", "KLRB1", "CD247", "PLAC8", "ACAP1", "CD8A", "CD96", "BCL11B", "PTPN22", "RHOH", "KLRG1", "IL18R1")	Down-regulated
DESCARTES_FETAL_PANCREAS_LYMPHOID_CELLS	4.19e-45	5.12e-42	1.75065	-0.914549	-5.33377	46	c("LINC00861", "MS4A1", "TRBC2", "CD27", "GZMK", "KLRK1", "CD3G", "CD69", "GPR171", "ITK", "LCK", "P2RY10", "CCR7", "GZMA", "TIGIT", "CD3E", "CD2", "CD3D", "TRAT1", "LAX1", "TBC1D10C", "PYHIN1", "IKZF3", "CD79A", "GPR174", "KLRB1", "CD247", "CD8A", "CD96", "BCL11B", "CST7", "RHOH", "CD79B", "LAT")	Down-regulated
DESCARTES_FETAL_PANCREAS_MESOTHELIAL_CELLS	8.12e-05	0.00361744	0.538434	0.515148	2.10432	35	c("CHAC1", "GFPT2", "CPA4", "COL11A1", "GAS1", "COL8A1", "ATP7B", "SPHKAP", "GSDME", "FAM13A-AS1", "CRB2", "KLF5", "BDKRB1", "BNC1", "FGF1", "CLDN15", "MUC16", "NEK5")	Up-regulated
DESCARTES_FETAL_PLACENTA_LYMPHOID_CELLS	1e-50	1.53e-47	NA	-0.880317	-5.41738	65	c("LINC00861", "TRBC2", "CD27", "GZMK", "IL2RG", "CD3G", "CD69", "LTB", "ITK", "LCK", "TRAF3IP3", "GZMA", "TIGIT", "TRGC2", "CD3E", "CD2", "CD3D", "TRAT1", "LAX1", "IGKC", "PTPN7", "TBC1D10C", "IKZF3", "CD79A", "IGHG3", "CAMK4", "SLFN12L", "ALOX5AP", "KLRB1", "CD247", "CD8A", "CD96", "CD52", "BCL11B", "CST7", "RHOH", "RASAL3", "IL32", "CD79B", "TMEM71", "OASL", "KLRG1", "ISG20")	Down-regulated
DESCARTES_FETAL_PLACENTA_STROMAL_CELLS	2.91e-06	0.00019089	0.627257	0.662335	2.35407	20	c("NALCN", "COL8A2", "ASB4", "PKP1", "SLC6A15", "LINC01238", "MSC-AS1", "CLMP", "CADM3", "ITGBL1", "MATN2", "NFASC", "GXYLT2")	Up-regulated
DESCARTES_FETAL_PLACENTA_SYNCYTIOTROPHOBLASTS_AND_VILLOUS_CYTOTROPHOBLASTS	0.00016879	0.00668023	0.518848	0.473232	2.00126	41	c("KCNG1", "TRPV4", "LRATD1", "TTPA", "ANKRD65", "ZNRF3", "SLC13A3", "TP63", "PRSS12", "MCOLN3", "ZBED9", "L1TD1", "KANK1", "NRXN3", "RASSF6", "MAST4-AS1", "CRISPLD1", "DSC3", "TENM3", "AP1S3", "MIR205HG", "FAM41C", "POF1B", "CYP2J2", "ISYNA1", "FRMD6", "GNA12")	Up-regulated
DESCARTES_FETAL_PLACENTA_VASCULAR_ENDOTHELIAL_CELLS	0.00190975	0.0451517	0.15322	0.412946	1.80034	47	c("TMEM178A", "SHANK3", "FUT9", "HS3ST3A1", "PKN3", "VIPR1", "NRARP", "CARD10", "SYN2", "ZNF521", "CGNL1", "IGSF9B", "PCSK5", "CYYR1", "JAM3", "HEY1", "PDE1C", "EGFL7", "ERG", "GRB14", "CDH13", "NTS", "LRP6", "HACE1", "SOX7", "TMEM255B", "CACHD1", "RASIP1", "THSD1", "DLEU1")	Up-regulated
DESCARTES_FETAL_SPLEEN_LYMPHOID_CELLS	5.37e-39	4.69e-36	1.62807	-0.858445	-5.16162	54	c("LINC00861", "MS4A1", "SLAMF1", "CD27", "SP140", "CD3G", "LCK", "P2RY10", "CCR7", "TIGIT", "CD2", "CD3D", "PCED1B-AS1", "IGKC", "PYHIN1", "IKZF3", "CD79A", "TNFRSF13C", "LY9", "ALOX5AP", "CD247", "PLAC8", "ACAP1", "CD8A", "CD96", "CD37", "CD52", "BCL11B", "PTPN22", "NCF1", "RHOH", "TAGAP")	Down-regulated
DESCARTES_FETAL_SPLEEN_MESOTHELIAL_CELLS	2.66e-06	0.00017567	0.627257	0.384992	1.96573	123	c("GPNMB", "SFRP2", "BNC2", "GFPT2", "TNFSF9", "SEMA3D", "SOCS3", "PAPPA", "AHNAK2", "RNF217-AS1", "GAS1", "ADAMTSL4", "WNT5A", "DSG2", "COL8A1", "SEMA3C", "RGS16", "ITGA3", "MCOLN3", "ARHGAP44", "PDPN", "PPP1R3B", "KRT5", "HSPA1B", "BMP4", "CDH3", "FZD7", "EFEMP1", "ADAMTS5", "CAPN6", "EFNB3", "CGNL1", "PPL", "SH3RF2", "CRB2", "KLF5", "SLC34A2", "GJA1", "NFASC", "WWC1", "BNC1", "IGSF9", "CLDN15"…	Up-regulated
DESCARTES_FETAL_STOMACH_LYMPHOID_CELLS	1.54e-50	2.22e-47	1.85405	-0.936112	-5.40767	44	c("MS4A1", "IL7R", "TRBC2", "CD27", "CD3G", "CD69", "LTB", "ITK", "LCK", "CCR7", "TRAF3IP3", "GZMA", "CD3E", "CD2", "CD3D", "TRAT1", "PCED1B-AS1", "PTPN7", "CD28", "TBC1D10C", "PYHIN1", "S1PR4", "CD79A", "KLRB1", "CD247", "CD52", "BCL11B", "SELL", "CORO1A", "STAT4", "RASAL3", "OAS2", "RASGRP2", "CD79B", "LAT")	Down-regulated
DESCARTES_FETAL_STOMACH_MYELOID_CELLS	5.9e-06	0.00035871	0.610527	-0.633572	-3.36056	31	c("HLA-DQA1", "CD84", "S100A8", "HLA-DRB1", "HLA-DRA", "HLA-DRB5", "CD4", "HLA-DPA1", "HLA-DMB", "MYO1F", "CD74", "CD83", "MS4A7", "HLA-DQB1")	Down-regulated
DESCARTES_FETAL_THYMUS_ANTIGEN_PRESENTING_CELLS	2.03e-09	2.4e-07	0.774939	-0.469946	-2.96462	93	c("CCL19", "MS4A1", "P2RY10", "CD84", "IGKC", "IL10RA", "SAMSN1", "HLA-DRB1", "CST7", "HLA-DRA", "HLA-DRB5", "HLA-DPA1", "HLA-DMB", "MYO1F", "EPSTI1", "CD74", "CD83", "IL18R1", "SRGN", "TRAF1")	Down-regulated
DESCARTES_FETAL_THYMUS_STROMAL_CELLS	5.34e-05	0.00248269	0.557332	0.364024	1.83797	113	c("MMP2", "MMP14", "SFRP2", "POSTN", "HTRA3", "MXRA5", "THBS2", "COL5A3", "CCDC8", "TMEM39A", "GAS1", "ADAMTSL4", "SLC39A13", "SEMA3C", "SERPINE2", "FLNC", "PDPN", "RCN3", "SRPX", "TNS2", "COL6A1", "NOVA1", "COL1A1", "ADAMTS5", "FMOD", "ZNF503", "PCDH7", "ADAM12", "ADAMTSL3", "SSC5D", "NCAM1", "LRP1", "FBLN1", "GXYLT2", "METRNL", "LTBP4", "PLAT", "CLEC11A", "FBN1", "MEST", "COL5A2", "COL1A2", "MR…	Up-regulated
DESCARTES_FETAL_THYMUS_THYMIC_EPITHELIAL_CELLS	5.35e-07	4.22e-05	0.659444	0.383443	1.9974	145	c("PPARGC1A", "ACTA2", "CACNB4", "PKP1", "BNC2", "WNK2", "TRPM3", "ANKRD22", "PLXDC1", "ESRRG", "DSG3", "SGSM1", "SLC36A1", "RHPN2", "UST", "EYA2", "MYO5B", "L3MBTL4", "TP63", "DEPTOR", "FRAS1", "PPP1R26-AS1", "SLC46A1", "ZNF483", "FGFR2", "KRT5", "CDH3", "CSRNP3", "HSPA4L", "KANK1", "MTCL1", "ENPP6", "ASTN2", "CGNL1", "COL17A1", "BMP7", "NRXN3", "AFAP1L2", "KCNIP3", "CXXC4", "FAT2", "DANT2", "EG…	Up-regulated
DESCARTES_MAIN_FETAL_LYMPHOID_CELLS	1e-50	1.53e-47	NA	-0.89441	-5.44269	59	c("LINC00861", "GIMAP7", "IL7R", "CD27", "GZMK", "KLRK1", "CD69", "GPR171", "GZMA", "RIPOR2", "TIGIT", "TRGC2", "PCED1B-AS1", "IGKC", "GBP5", "TBC1D10C", "PYHIN1", "CXCR4", "S1PR4", "CD79A", "CYTIP", "GPR174", "IGHG3", "SLFN12L", "KLRB1", "CD37", "CD48", "LIMD2", "CD52", "CORO1A", "STAT4", "GIMAP2", "CD79B", "TAGAP", "ARHGDIB", "ISG20", "CHRM3-AS2", "LIME1", "FMNL1", "SP110", "PSMB8-AS1", "FCMR")	Down-regulated
DESCARTES_MAIN_FETAL_SCHWANN_CELLS	0.00124519	0.032712	0.195314	0.510919	1.90512	24	c("OLFML2A", "SEMA3G", "KIAA1755", "SOX10", "ENTPD2", "PRNP", "CADM4", "NGFR", "PLAT", "GAS2L3", "MPZ", "C1orf198", "PMP22", "RHBDF1", "C12orf76", "GJC3")	Up-regulated
DESCARTES_MAIN_FETAL_SMOOTH_MUSCLE_CELLS	0.00100214	0.0282377	0.216168	0.489069	1.91196	29	c("ACTA2", "CCR10", "RFX8", "TAGLN", "THBS4", "KCNMB1", "CARMN", "ACTG2", "MYLK", "NOTCH3", "RASL12", "TBX2", "SEPTIN4", "COL6A3", "GPAT2", "CYGB", "PDGFRB", "CNTNAP1", "ANO1", "GJC1")	Up-regulated
DESCARTES_MAIN_FETAL_SQUAMOUS_EPITHELIAL_CELLS	0.00050713	0.0164502	0.297513	0.408484	1.86678	60	c("RHCG", "PKP1", "RNASE7", "LY6D", "KRT17", "DSG3", "PART1", "GSDMC", "ZNF750", "ZNF185", "TMPRSS4", "NTN1", "CSTA", "TRIM29", "CALML3-AS1", "RAPGEFL1", "GAN", "DUOX1", "STYK1", "GRHL3", "DSP", "KLC3", "FOSL1", "SLK", "SOX13", "NECTIN1", "KRT16", "KRT80")	Up-regulated
DESCARTES_MAIN_FETAL_THYMOCYTES	3.69e-07	2.98e-05	0.674963	-0.565912	-3.34012	49	c("TRBC2", "CD3G", "LCK", "TRAT1", "CAMK4", "CD247", "CD8A", "CD96", "BCL11B", "RHOH", "PRKCQ-AS1", "RASL11A", "LINC00649", "MZB1")	Down-regulated
DESCARTES_MAIN_FETAL_TROPHOBLAST_GIANT_CELLS	0.00039278	0.0134547	0.335317	0.363324	1.78725	94	c("GPNMB", "PSG4", "SEMA7A", "TRPV6", "ZNF728", "ISM1", "MMP11", "ADM", "ALDH3B2", "ADAMTSL4", "ST3GAL4", "TACC2", "SH3TC2-DT", "SLC5A6", "POGLUT3", "BMP1", "GDF15", "MAN1C1", "PTPN21", "PLIN2", "CAPN6", "STRA6", "SDC1", "CEBPB", "SH3D21", "LYPD5", "ERVE-1", "FBLN1", "CRIM1", "RYBP", "CLIP4", "VGLL3", "ELK1", "BET1", "ZNF703", "ADHFE1", "DAB2", "HSPB8", "EXPH5", "SVEP1", "PGF", "PPP1R15B", "RELL2…	Up-regulated
DEURIG_T_CELL_PROLYMPHOCYTIC_LEUKEMIA_DN	1.41e-10	2.02e-08	0.826657	-0.301088	-2.26247	260	c("TRBC2", "GZMK", "EVI2B", "PTPRC", "P2RY10", "TRAF3IP3", "GZMA", "CD2", "CD84", "CD3D", "CD28", "IKZF3", "TRBC1", "GPR65", "KLRB1", "CD8A", "CD48", "CD52", "PRKCB", "CST7", "LCP2", "HLA-DPA1", "STAT4", "CCL5")	Down-regulated
DOUGLAS_BMI1_TARGETS_UP	7.74e-05	0.00345993	0.538434	0.262099	1.50696	487	c("MMP2", "RBPMS2", "SLC29A4", "BASP1", "SLC17A7", "RBM24", "GAL", "GNAZ", "NOTCH1", "ASIC1", "BOC", "DLG4", "VSTM4", "TRPV4", "IRS2", "CMTM7", "USP31", "CALML4", "LPAR3", "DKK3", "PDGFA", "CERS1", "NPAS2", "GRP", "PAPPA", "ABCA2", "CLCN2", "BAALC", "NXPH4", "TMEFF1", "EYA2", "CYP27B1", "WNT5A", "OSGIN2", "GPRC5B", "TENT4A", "HMGA1", "B3GAT1", "HK2", "PYGB", "TIMP3", "AGAP3", "SS18L1", "HR", "C15…	Up-regulated
DUNNE_TARGETS_OF_AML1_MTG8_FUSION_UP	1.47e-11	2.36e-09	0.863415	-0.72176	-3.95669	35	c("SLA", "TRGC2", "LAPTM5", "CXCR4", "ALOX5AP", "PLAC8", "SELPLG", "SAMSN1", "S100A8", "CST7", "MYO1F", "RASGRP2", "HSPA6", "SRGN")	Down-regulated
DURAND_STROMA_S_UP	3.6e-06	0.00023199	0.627257	0.325752	1.77587	229	c("MMP2", "RBPMS2", "MTSS2", "RAB3IL1", "SFRP2", "POSTN", "HTRA3", "PYGO1", "DCLK2", "ANGEL1", "CORO2A", "PAPPA", "PLEKHG4", "SPON2", "SNAI2", "UST", "CDKN1C", "MOGAT2", "MID2", "SLC43A1", "TCF7L1", "CDK18", "CIB2", "ARC", "FGFR2", "FZD1", "POPDC3", "SPEG", "FZD8", "ADAMTS2", "PDLIM4", "BTBD2", "CABLES1", "IL4R", "TMEM47", "NOVA1", "COL1A1", "CAPN6", "TSPAN7", "NES", "ADAMTS12", "ADAM12", "NPR2",…	Up-regulated
DURANTE_ADULT_OLFACTORY_NEUROEPITHELIUM_B_CELLS	2.19e-38	1.79e-35	1.6153	-0.961877	-4.93134	28	c("MS4A1", "HLA-DQA1", "BANK1", "EVI2B", "GPR183", "CD69", "LTB", "CD53", "LAPTM5", "CXCR4", "CD79A", "TNFRSF13C", "CD37", "LIMD2", "CD52", "HLA-DRB1", "HLA-DRA", "CORO1A", "HLA-DMB", "CD79B", "TAGAP", "CD74", "CD83")	Down-regulated
DURANTE_ADULT_OLFACTORY_NEUROEPITHELIUM_CD4_T_CELLS	1.95e-40	1.9e-37	1.65331	-0.969692	-4.90354	27	c("IL7R", "TRBC2", "GPR183", "PTPRC", "CD3G", "CD69", "LTB", "TRAC", "CD3E", "CD2", "FYB1", "CD3D", "CXCR4", "TRBC1", "KLRB1", "GMFG", "ACAP1", "CD48", "CD52", "CORO1A", "HCST", "IL32", "TAGAP", "ARHGDIB", "CLEC2D")	Down-regulated
DURANTE_ADULT_OLFACTORY_NEUROEPITHELIUM_CD8_T_CELLS	1e-50	1.53e-47	NA	-0.92953	-5.54409	52	c("IL7R", "TRBC2", "IL2RG", "PTPRC", "CD3G", "CD69", "LCK", "TRAF3IP3", "GZMA", "TRGC2", "TRAC", "CD3E", "CD2", "FYB1", "CD3D", "LAPTM5", "TBC1D10C", "CXCR4", "CYTIP", "TRBC1", "ALOX5AP", "KLRB1", "GMFG", "ACAP1", "CD8A", "CD96", "CD48", "SAMSN1", "CD52", "CST7", "PTPN22", "CORO1A", "CCL5", "HCST", "IL32", "LSP1", "TAGAP", "ARHGDIB")	Down-regulated
DURANTE_ADULT_OLFACTORY_NEUROEPITHELIUM_DENDRITIC_CELLS	3.2e-12	5.67e-10	0.898671	-0.586837	-3.653	69	c("EVI2B", "PTPRC", "RIPOR2", "FYB1", "LAPTM5", "GMFG", "CD37", "CD48", "SAMSN1", "S100A8", "CD52", "HLA-DRA", "NCF1", "ITGB2", "CORO1A", "LSP1", "BCL2A1", "S100A9", "PHACTR1", "SRGN")	Down-regulated
DURANTE_ADULT_OLFACTORY_NEUROEPITHELIUM_MACROPHAGES	9.66e-08	8.83e-06	0.704976	-0.608386	-3.48933	42	c("HLA-DQA1", "GPR183", "LAPTM5", "CXCR4", "HLA-DRB1", "HLA-DRA", "ITGB2", "HLA-DRB5", "HLA-DPA1", "HLA-DMB", "CD74", "CD83", "PHACTR1", "SRGN", "MS4A7", "HLA-DQB1")	Down-regulated
DURANTE_ADULT_OLFACTORY_NEUROEPITHELIUM_MONOCYTES	9.79e-07	7.23e-05	0.643552	-0.778322	-3.46806	19	c("HLA-DQA1", "GPR183", "HLA-DRB1", "HLA-DRA", "HLA-DRB5", "HLA-DPA1", "HLA-DMB", "CD74", "CD83", "PHACTR1", "SRGN", "MS4A7", "HLA-DQB1")	Down-regulated
DURANTE_ADULT_OLFACTORY_NEUROEPITHELIUM_NK_CELLS	2.16e-33	1.32e-30	1.50239	-0.840269	-4.99248	51	c("IL2RG", "PTPRC", "CD69", "CD53", "TRAF3IP3", "GZMA", "SPN", "TBC1D10C", "PYHIN1", "CXCR4", "TRBC1", "BIN2", "GPR65", "KLRB1", "CD247", "PLAC8", "CD48", "LIMD2", "CD52", "CST7", "ITGB2", "CORO1A", "CCL5", "HCST", "IL32", "MYO1F", "LSP1", "ARHGDIB", "SRGN")	Down-regulated
DURANTE_ADULT_OLFACTORY_NEUROEPITHELIUM_OLFACTORY_HORIZONTAL_BASAL_CELLS	0.00162751	0.0402078	0.174192	0.57451	1.91475	16	c("BASP1", "KRT17", "MEG3", "MYC", "DST", "KRT5")	Up-regulated
DUTERTRE_ESTRADIOL_RESPONSE_24HR_DN	0.000601	0.0190158	0.265531	0.250853	1.43796	460	c("RND1", "BASP1", "DKK1", "ABCA1", "SEMA7A", "GULP1", "PPARG", "TMPRSS2", "GPR37", "L1CAM", "DMRTA1", "TAGLN", "LRATD1", "SHISA2", "CORO2A", "NPAS2", "SESN2", "DDIT3", "AHNAK2", "ARL4C", "SNAI2", "KIFC3", "ACVR1", "EFNB2", "LHFPL2", "OSGIN2", "TP63", "RAP1GAP2", "TACC1", "GRB7", "FRAS1", "ANXA3", "TCF7L1", "TNFRSF21", "TMEM45B", "NEDD4L", "EPOR", "LYST", "CDKN2A", "KLHL24", "MME", "B4GALT4", "NE…	Up-regulated
ENGELMANN_CANCER_PROGENITORS_DN	0.00038035	0.0131661	0.344763	0.414006	1.89202	60	c("S100P", "MAFB", "HS3ST3A1", "TRPV4", "CORO2A", "RASAL1", "NPIPA1", "PTGFRN", "NBL1", "BMP4", "CEBPA", "IL4R", "GADD45B", "RAPGEFL1", "BMP7", "VPS37D", "OXTR", "GSN", "SCUBE2", "FAM102A", "SLC35C1", "OSGIN1", "ADCY1")	Up-regulated
FAN_EMBRYONIC_CTX_BIG_GROUPS_BRAIN_IMMUNE	1e-50	1.53e-47	NA	-0.778927	-4.96762	109	c("GIMAP7", "GIMAP4", "IL2RG", "EVI2B", "PTPRC", "CD69", "LTB", "LCK", "GZMA", "RIPOR2", "CD3E", "FYB1", "IL16", "ARHGAP15", "TBC1D10C", "CYTIP", "BIN2", "LY9", "PLAC8", "GMFG", "ACAP1", "CD96", "CD37", "CD48", "HCLS1", "LIMD2", "CD52", "HLA-DRB1", "HLA-DRA", "FERMT3", "SELL", "ITGB2", "RHOH", "CORO1A", "HCST", "IL32", "LSP1", "ISG15", "IFITM1", "TAGAP", "CD74", "CRIP1", "ARHGDIB", "TXNIP", "ISG2…	Down-regulated
FAN_EMBRYONIC_CTX_BIG_GROUPS_MICROGLIA	6.17e-14	1.24e-11	0.954542	-0.336851	-2.49169	247	c("GIMAP4", "EVI2B", "GPR183", "PTPRC", "CD53", "IKZF1", "DOCK2", "FYB1", "CD84", "LAPTM5", "APBB1IP", "BIN2", "IL10RA", "ALOX5AP", "GMFG", "CD37", "HCLS1", "SELPLG", "SAMSN1", "EVI2A", "ITGB2", "CORO1A", "CD4", "HCST", "MYO1F", "DOCK8", "TAGAP", "CD74", "CD83", "ARHGDIB", "OAS1", "SRGN", "RCSD1", "SYK", "SLC9A9", "MS4A7", "UCP2", "PTPN6", "BST2", "HHEX")	Down-regulated
FAN_EMBRYONIC_CTX_BRAIN_B_CELL	1.79e-36	1.25e-33	1.56979	-0.786467	-4.92502	73	c("MS4A1", "BANK1", "SP140", "IL2RG", "CD69", "LTB", "RIPOR2", "ARHGAP15", "CXCR4", "IKZF3", "CD79A", "CYTIP", "LY9", "PLAC8", "ACAP1", "CD37", "CD48", "LIMD2", "CD52", "HLA-DRB1", "HLA-DRA", "NCF1", "RHOH", "CORO1A", "HLA-DPA1", "HLA-DMB", "LSP1", "CD79B", "CD74", "CRIP1", "TXNIP", "ISG20", "CLEC2D", "MZB1", "SP110", "FCMR", "PDE4B", "PTPN6", "HLA-DQB1", "BIRC3")	Down-regulated
FAN_EMBRYONIC_CTX_BRAIN_EFFECTOR_T_CELL	7.49e-38	5.55e-35	1.60243	-0.782298	-4.91013	76	c("LINC00861", "GIMAP7", "GIMAP4", "IL2RG", "PTPRC", "CD69", "LCK", "GZMA", "RIPOR2", "CD3E", "TBC1D10C", "PYHIN1", "CYTIP", "GPR65", "KLRB1", "CD247", "PLAC8", "GMFG", "ACAP1", "CD96", "CD48", "LIMD2", "CST7", "CORO1A", "STAT4", "HCST", "LSP1", "IFITM1", "TMEM71", "CRIP1", "TXNIP", "SRGN")	Down-regulated
FAN_EMBRYONIC_CTX_BRAIN_MYELOID	1.13e-05	0.00063152	0.593325	-0.393966	-2.51046	96	c("RIPOR2", "CXCR4", "PLAC8", "CD48", "S100A8", "CD52", "HLA-DRB1", "HLA-DRA", "IFI44L", "HLA-DPA1", "HCST", "MX2", "MYO1F", "LSP1", "BCL2A1", "ISG15", "CD74", "TGFBI", "CRIP1", "TXNIP", "S100A9", "NLRP1", "IRF1", "HLA-DQB1")	Down-regulated
FAN_EMBRYONIC_CTX_BRAIN_NAIVE_LIKE_T_CELL	1e-50	1.53e-47	NA	-0.77675	-4.96967	117	c("LINC00861", "GIMAP7", "IL7R", "GIMAP4", "CD27", "IL2RG", "PTPRC", "CD3G", "CD69", "GPR171", "LTB", "ITK", "LCK", "CCR7", "TRAF3IP3", "RIPOR2", "CD3E", "CD2", "CD3D", "TRAT1", "C16orf54", "IL16", "ARHGAP15", "TBC1D10C", "CXCR4", "CYTIP", "CAMK4", "LY9", "PLAC8", "GMFG", "ACAP1", "CD96", "CD48", "LIMD2", "CD52", "SELL", "RHOH", "CORO1A", "IL32", "LSP1", "PRKCQ-AS1", "IFITM1", "LAT", "TNFAIP8", "…	Down-regulated
FAN_EMBRYONIC_CTX_EX_4_EXCITATORY_NEURON	0.00041278	0.0139637	0.326607	0.360154	1.78544	99	c("TMEM178A", "GNB3", "HIC2", "GULP1", "EXD3", "CAND2", "SGSM1", "LIMS2", "GRP", "MST1", "RAP1GAP2", "RAP1GAP", "TIMP3", "TNK2", "PDZD2", "SLC27A1", "SEC31B", "SPEG", "FOXK1", "RAPGEFL1", "STX3", "SAMD5", "PKD1", "SLC2A13", "PPFIA4", "JAKMIP3", "CACNA1A", "TARBP1", "EEF2K", "SRRM3", "ANKRD18A", "SCN2A", "PTPRK", "LTBP4", "KCNQ1OT1", "JAG2", "DAB2", "CACNA1C", "FADS3", "DGKH", "BICDL1", "NRBP2", "…	Up-regulated
FAN_OVARY_CL10_PUTATIVE_EARLY_ATRESIA_GRANULOSA_CELL	2.21e-07	1.89e-05	0.690132	-0.305332	-2.12227	191	c("IFI27", "ROMO1", "POLR2L", "ATP5ME", "ATP5F1E", "ATP5MF", "PSMB5", "HMGN2", "CALM2", "FDXR", "SSBP1", "PSMC3", "CFL1", "SEM1", "POMP", "MICOS10", "ECHS1", "BEX1", "VPS29", "UROS", "PEBP1", "PSMA4", "ARPC3", "NDUFA7", "NDUFAB1", "VDAC1", "NDUFV2", "MRPL51", "TUBA1B", "PIN1", "DUT", "NDUFB7", "PSMA3", "SELENOH", "NDUFB8", "NDUFS8", "LSM3", "S100A16", "PSMB2", "S100A10", "HMGN1", "PPP1CA", "APRT"…	Down-regulated
FAN_OVARY_CL12_T_LYMPHOCYTE_NK_CELL_2	7.71e-39	6.5e-36	1.6217	-0.668373	-4.33152	126	c("GIMAP7", "IL7R", "TRBC2", "IL2RG", "EVI2B", "GPR183", "PTPRC", "CD69", "LTB", "CD53", "TRAC", "CD2", "CD3D", "TRAT1", "LAPTM5", "CXCR4", "CYTIP", "TRBC1", "SPOCK2", "ALOX5AP", "KLRB1", "SAMSN1", "CD52", "CST7", "EVI2A", "CORO1A", "CCL5", "IL32", "CRIP1", "WIPF1", "ARHGDIB", "ISG20", "SRGN", "CLEC2D")	Down-regulated
FAN_OVARY_CL13_MONOCYTE_MACROPHAGE	1.89e-20	5.71e-18	1.16907	-0.332051	-2.72844	348	c("HLA-DQA1", "IL2RG", "EVI2B", "GPR183", "PTPRC", "CD53", "CCR7", "LAPTM5", "CXCR4", "CYTIP", "IL10RA", "ALOX5AP", "WAS", "GMFG", "CD37", "CD48", "HCLS1", "SAMSN1", "LIMD2", "CD52", "HLA-DRB1", "HLA-DRA", "FERMT3", "EVI2A", "ITGB2", "HLA-DRB5", "CORO1A", "HLA-DPA1", "HLA-DMB", "HCST", "LSP1", "BCL2A1", "HSPA6", "ISG15", "CD74", "CD83", "TNFAIP8", "CRIP1", "WIPF1", "ARHGDIB", "ISG20", "S100A9", "…	Down-regulated
FAN_OVARY_CL18_B_LYMPHOCYTE	3.22e-21	1.02e-18	1.19534	-0.34647	-2.80754	337	c("HLA-DQA1", "IL2RG", "EVI2B", "GPR183", "LTB", "CD53", "CCR7", "LAPTM5", "IGKC", "CXCR4", "CD79A", "CYTIP", "ALOX5AP", "GPR65", "PLAC8", "CD37", "HCLS1", "LIMD2", "HLA-DRB1", "HLA-DRA", "FERMT3", "SELL", "NCF1", "HLA-DRB5", "CORO1A", "CD4", "HLA-DPA1", "HLA-DMB", "HCST", "LSP1", "CD74", "CD83", "CRIP1", "ARHGDIB", "ISG20", "PHACTR1", "SRGN", "FMNL1", "CLEC2D", "MZB1", "UCP2", "HLA-DQB1", "ATP5F…	Down-regulated
FAN_OVARY_CL4_T_LYMPHOCYTE_NK_CELL_1	1e-50	1.53e-47	NA	-0.649594	-4.46695	176	c("GIMAP7", "TRBC2", "GZMK", "IL2RG", "PTPRC", "CD69", "CD53", "GZMA", "TRGC2", "TRAC", "CD3E", "CD2", "CD3D", "LAPTM5", "CXCR4", "S1PR4", "CYTIP", "TRBC1", "SPOCK2", "ALOX5AP", "KLRB1", "CD247", "CD37", "SAMSN1", "LIMD2", "CD52", "HLA-DRB1", "CST7", "ITGB2", "CORO1A", "CCL5", "HCST", "IL32", "GNG2", "LSP1", "ISG15", "IFITM1", "OASL", "CRIP1", "WIPF1", "ARHGDIB", "ISG20", "SRGN", "CLEC2D", "POLR2…	Down-regulated
FARMER_BREAST_CANCER_CLUSTER_1	3.68e-40	3.46e-37	1.64704	-0.96702	-4.9577	28	c("GIMAP4", "TRBC2", "GZMK", "GPR171", "ITK", "LCK", "GZMA", "CD2", "CD3D", "CYTIP", "IL10RA", "GMFG", "CD8A", "CD48", "LCP2", "IFI44L", "IFIT1", "OAS2", "ISG15", "IFIT3", "MX1", "OASL", "RSAD2", "OAS1", "OAS3", "MZB1")	Down-regulated
FERRANDO_TAL1_NEIGHBORS	5.13e-08	4.94e-06	0.719513	-0.864756	-3.3043	13	c("TRBC2", "LCK", "TRAC", "CD3E", "CD2", "ITGB2", "BCL2A1")	Down-regulated
FERRANDO_T_ALL_WITH_MLL_ENL_FUSION_UP	0.00165366	0.0405669	0.45506	-0.398297	-2.45191	64	c("IL2RG", "IKZF1", "CD3E", "LAPTM5", "SPOCK2", "WAS", "LCP2", "SELL", "IL32")	Down-regulated
FINAK_BREAST_CANCER_SDPP_SIGNATURE	0.00145128	0.0366688	0.45506	-0.680123	-3.03051	19	c("GIMAP5", "GZMA", "CD247", "CD8A", "CD48", "CD52", "FRZB")	Down-regulated
FISCHER_DIRECT_P53_TARGETS_META_ANALYSIS	0.00139276	0.0355633	0.174192	0.273461	1.51136	269	c("POU3F1", "ACTA2", "NUPR1", "DHRS3", "EPHA2", "SESN2", "ZMAT3", "TEAD3", "SCRIB", "EDA2R", "SPATA18", "BCL9L", "PRKAB2", "LIF", "SLC46A1", "RGS16", "AGBL5", "COL7A1", "ITGA3", "MICALL1", "RIN1", "ZNF79", "RCBTB1", "GDF15", "RNF19B", "HSPA4L", "TNFRSF10D", "TRIM35", "TNFRSF10B", "CPEB2", "ICOSLG", "ARAP1", "ASTN2", "PANK1", "IER5", "ZNF219", "YAP1", "PIDD1", "SERPINE1", "PLXNB2", "CAVIN2", "EML2…	Up-regulated
FLECHNER_BIOPSY_KIDNEY_TRANSPLANT_REJECTED_VS_OK_UP	3.9e-27	1.91e-24	1.34993	-0.765189	-4.68986	61	c("SLA", "CD27", "PTPRC", "CD53", "LCK", "DOCK2", "GZMA", "CD2", "CD3D", "LAPTM5", "CXCR4", "TRBC1", "IL10RA", "GMFG", "CD8A", "CD48", "HCLS1", "S100A8", "CD52", "PRKCB", "ITGB2", "RHOH", "CORO1A", "CCL5", "IFITM1", "ISG20")	Down-regulated
FOROUTAN_INTEGRATED_TGFB_EMT_UP	9.09e-06	0.00052431	0.593325	0.392078	1.96047	105	c("MMP2", "GREM1", "FHOD3", "EPHB2", "GAL", "HS3ST3A1", "DACT1", "POSTN", "GFPT2", "WNT5B", "MFAP2", "ITGB3", "TAGLN", "SLC26A2", "JAG1", "SNAI2", "WNT5A", "SERPINE2", "COL7A1", "SCG2", "SRPX", "TGFB1I1", "MYL9", "COL6A3", "GADD45B", "COL1A1", "SMAD7", "MMP1", "SERPINE1", "ARHGEF40", "HTRA1", "SCG5", "VGLL3", "SPOCK1", "PTPRK", "ACKR3", "DSE", "NUAK1", "TNS1", "FBN1", "PDGFC", "COL5A2", "RGS4", "…	Up-regulated
FOROUTAN_PRODRANK_TGFB_EMT_UP	1.23e-06	8.77e-05	0.643552	0.363028	1.91212	161	c("MMP2", "GREM1", "FHOD3", "ABCA1", "PXDC1", "EPHB2", "GAL", "HS3ST3A1", "DACT1", "POSTN", "GFPT2", "WNT5B", "MFAP2", "ITGB3", "GRB10", "TAGLN", "PDGFA", "SLC26A2", "JAG1", "HMGA2", "SNAI2", "WNT5A", "LAMC2", "SEMA3C", "SERPINE2", "COL7A1", "TPST1", "SRPX", "BMP1", "ACTN1", "TGFB1I1", "MYL9", "PALLD", "PTPN21", "GADD45B", "AMIGO2", "VEGFC", "COL1A1", "SMAD7", "NRIP3", "ADAM12", "TPST2", "MMP1", …	Up-regulated
FOROUTAN_TGFB_EMT_UP	7.15e-07	5.52e-05	0.659444	0.366498	1.9402	168	c("MMP2", "GREM1", "FHOD3", "ABCA1", "PXDC1", "EPHB2", "GAL", "HS3ST3A1", "DACT1", "POSTN", "GFPT2", "WNT5B", "MFAP2", "ITGB3", "GRB10", "TAGLN", "PDGFA", "SLC26A2", "JAG1", "HMGA2", "SNAI2", "WNT5A", "LAMC2", "SEMA3C", "SERPINE2", "COL7A1", "TPST1", "SCG2", "SRPX", "BMP1", "ACTN1", "TGFB1I1", "MYL9", "COL6A3", "PALLD", "PTPN21", "GADD45B", "AMIGO2", "VEGFC", "COL1A1", "SMAD7", "NRIP3", "ADAM12",…	Up-regulated
FOURNIER_ACINAR_DEVELOPMENT_LATE_UP	0.00186012	0.0442987	0.16702	0.657015	1.90664	10	c("GPNMB", "MAFB", "DSG3", "APOE")	Up-regulated
FULCHER_INFLAMMATORY_RESPONSE_LECTIN_VS_LPS_DN	1.8e-06	0.00012333	0.643552	-0.216442	-1.77689	343	c("CCL19", "GIMAP5", "SPN", "FYB1", "CD84", "LY9", "PTGER2", "CD37", "LCP2", "NCF1", "CD4", "IFI44L", "HLA-DMB", "IFIT2", "IFIT1", "MX2", "OAS2", "PECAM1", "PLCL2", "EPSTI1", "IFIT3", "IFITM1", "MX1", "TGFBI", "OASL", "RSAD2", "DOCK11", "OAS1", "IFI27", "ISG20", "TMEM140", "OAS3", "SAMD9", "GBP1", "DDX58", "MS4A7", "FAM20A", "SP110", "MUCL1")	Down-regulated
FULLER_PBMC_F_TULARENSIS_VACCINE_LVS_AGE_22_54YO_18HR_DN	0.0021174	0.0486044	0.344763	-0.737889	-2.81953	13	c("CCL19", "CCR7", "CD83")	Down-regulated
FULLER_PBMC_F_TULARENSIS_VACCINE_LVS_AGE_22_54YO_18HR_TO_48HR_EARLY_DN	1.62e-08	1.68e-06	0.733762	-0.694065	-3.642	30	c("KLRK1", "CD3G", "CD3E", "CD3D", "CD28", "CD96", "CD37", "RHOH", "CCL5")	Down-regulated
FULLER_PBMC_F_TULARENSIS_VACCINE_LVS_AGE_22_54YO_192HR_DN	0.0002652	0.00984244	0.498493	-0.712882	-3.12142	18	c("CCL19", "CCR7", "CD74", "CD83")	Down-regulated
FULLER_PBMC_F_TULARENSIS_VACCINE_LVS_AGE_22_54YO_336HR_DN	0.00158397	0.039351	0.45506	-0.677864	-3.02044	19	c("CCL19", "CCR7", "CD74", "CD83")	Down-regulated
FULLER_PBMC_F_TULARENSIS_VACCINE_LVS_AGE_22_54YO_48HR_DN	0.0004744	0.015512	0.498493	-0.76589	-2.92653	13	c("CCL19", "CCR7", "CD83")	Down-regulated
GAO_ESOPHAGUS_25W_C4_FGFR1HIGH_EPITHELIAL_CELLS	2.15e-05	0.00112779	0.57561	0.336626	1.77829	165	c("MMP2", "POSTN", "VSTM4", "GPR37", "ZSCAN22", "ZFHX4", "KLHL21", "CTSK", "ZDHHC8", "THBS2", "COL5A3", "CYP1B1", "GAS1", "DAGLA", "LAMA2", "NOMO1", "LCAT", "DDX31", "USP49", "KCTD15", "PKDCC", "ARMH4", "BMP1", "ADAMTS2", "FGFR1", "PAMR1", "TRIO", "SH3PXD2B", "IFFO1", "ATXN1L", "COL17A1", "SLC37A4", "LETMD1", "AFAP1L2", "ZNF628", "ZNF761", "TGFBR3", "CRKL", "ZNF354A", "PLEKHG5", "CADM4", "GHR", "…	Up-regulated
GAO_LARGE_INTESTINE_24W_C11_PANETH_LIKE_CELL	8.22e-17	1.99e-14	1.05746	-0.411966	-2.88553	196	c("HLA-DQA1", "SLA", "EVI2B", "PTPRC", "CD53", "IKZF1", "DOCK2", "FYB1", "CD84", "LAPTM5", "GBP5", "CXCR4", "GPR65", "WAS", "GMFG", "CD37", "CD48", "HCLS1", "SAMSN1", "PRKCB", "HLA-DRB1", "LCP2", "HLA-DRA", "FERMT3", "FLI1", "NCF1", "ITGB2", "CD4", "HLA-DPA1", "HLA-DMB", "HCST", "LSP1", "BCL2A1", "HSPA6", "CD74", "CD83", "RSAD2", "WIPF1", "ARHGDIB", "SRGN", "FMNL1", "TRAF1", "SLC9A9", "MS4A7", "U…	Down-regulated
GAO_LARGE_INTESTINE_24W_C1_DCLK1POS_PROGENITOR	5.62e-07	4.42e-05	0.659444	0.445989	2.15476	83	c("MMP2", "BASP1", "SFRP2", "BOC", "THBS2", "ZNF469", "MYC", "AZIN2", "SPON2", "CTHRC1", "COL8A1", "FAM126A", "ICAM1", "TMEM59L", "LAMA2", "PDPN", "RCN3", "TPST1", "FZD1", "SRPX", "ADAMTS2", "PAMR1", "COL1A1", "SCUBE2", "MATN2", "CLDN11", "HTRA1", "TTYH2", "FBLN1", "NGFR", "CPXM1", "COLEC12", "ADAMTS1", "LPAR1", "GPC6", "CLEC11A", "C1QTNF3", "COL5A2", "COL1A2", "MRC2", "COL16A1", "CCL2", "COL5A1"…	Up-regulated
GAO_LARGE_INTESTINE_ADULT_CA_ENTEROENDOCRINE_CELLS	1.95e-05	0.00103146	0.57561	0.336239	1.78194	170	c("MMP2", "SLC29A4", "CXCL6", "COL8A2", "SEMA3G", "GNAZ", "GULP1", "FAP", "SPRED3", "GPR173", "TDRP", "KLRC2", "B3GAT1", "SLC26A4-AS1", "CES1", "KCNC1", "CDHR3", "MCOLN3", "ARC", "CDKN2A", "PNPLA3", "SCG2", "TUBB2B", "FGFR1", "PTK7", "CALML3-AS1", "AMIGO2", "ARVCF", "MTCL1", "LINC01725", "MARK1", "CCDC40", "APBB1", "GPRASP1", "MAP2", "FRY", "CXXC4", "CACNA1A", "RGS9", "THSD7A", "MLXIPL", "CAMK2N2…	Up-regulated
GAO_LARGE_INTESTINE_ADULT_CE_OLFM4HIGH_STEM_CELL	0.00010683	0.00455202	0.538434	0.303492	1.65011	222	c("TMEM178A", "GREM1", "PKP1", "TRPV6", "MEX3B", "BNC2", "MEX3D", "SLC16A14", "PLXDC1", "CAND2", "B4GALT6", "RBP7", "LIMS2", "ZNF697", "CTIF", "GRIP2", "TOX2", "BEGAIN", "LATS2", "MAPK11", "CDKL2", "HEG1", "CXCL5", "LRRC20", "OXGR1", "GTF2IRD1", "ZNF316", "ANKS1B", "CPT1B", "ZBED9", "DNAH5", "ACSL1", "SKI", "IRAK2", "ZC3H7B", "LIPE", "ALKBH1", "TDRD5", "HSPA4L", "TBX2", "TMEM47", "ZNF25", "CACTIN…	Up-regulated
GAO_LARGE_INTESTINE_ADULT_CI_MESENCHYMAL_CELLS	1e-50	1.53e-47	NA	-0.617359	-4.48528	233	c("IL7R", "GIMAP4", "SLA", "SLAMF1", "CD27", "SP140", "EVI2B", "GPR183", "PTPRC", "CD69", "CD53", "IKZF1", "LCK", "P2RY10", "DOCK2", "TRAF3IP3", "CD3E", "CD2", "FYB1", "CD3D", "LAX1", "LAPTM5", "PCED1B-AS1", "C16orf54", "IL16", "ARHGAP15", "PTPN7", "APBB1IP", "TBC1D10C", "CD79A", "CYTIP", "IL10RA", "SPOCK2", "LY9", "ALOX5AP", "GPR65", "WAS", "GMFG", "ACAP1", "CD37", "CD48", "HCLS1", "SELPLG", "SA…	Down-regulated
GAO_LARGE_INTESTINE_ADULT_CJ_IMMUNE_CELLS	1.43e-07	1.27e-05	0.690132	0.305828	1.73402	384	c("ALKAL2", "MMP2", "SHANK3", "TTC7B", "OLFML2A", "ACTA2", "PPP1R14A", "KIAA1755", "DACT1", "GULP1", "RPS6KA2", "POSTN", "MCTP1", "PHGDH", "LRRC32", "MXRA5", "SYDE1", "DKK3", "MMP11", "MEG3", "LIMS2", "SHC2", "COL5A3", "PAPPA", "TSHZ3", "TSPAN2", "LINC00472", "RAI14", "TMEM119", "PLAU", "SPON2", "SCARF2", "CCDC8", "SNAI2", "KIFC3", "LMOD1", "SNX18", "MSC-AS1", "MAGI2-AS3", "PTPRM", "LIFR", "WNT5A…	Up-regulated
GARCIA_PINERES_PBMC_HPV_16_L1_VLP_AGE_18_25YO_STIMULATED_VS_UNSTIMULATED_0DY_VACCINATION_INDEPENDENT_UP	0.00175944	0.0423963	0.45506	-0.247651	-1.68221	163	c("CCL19", "SP140", "IFI44L", "IFIT1", "MX2", "OAS2", "SLURP1", "ISG15", "IFIT3", "IFITM1", "VCAM1", "MX1", "OASL", "OAS1", "IFI27", "ISG20", "OAS3", "GBP1", "DDX58", "CDC45", "SP110", "BST2", "IRF1")	Down-regulated
GAURNIER_PSMD4_TARGETS	4.92e-10	6.33e-08	0.801216	-0.680442	-3.85422	39	c("CCL19", "HLA-DQA1", "CCR7", "IL16", "HLA-DRB1", "HLA-DRA", "HLA-DRB5", "HLA-DPA1", "HLA-DMB", "CCL5")	Down-regulated
GAUSSMANN_MLL_AF4_FUSION_TARGETS_F_UP	0.00089934	0.0258776	0.218641	0.320651	1.67031	145	c("WNK2", "MFAP2", "CNN1", "DKK3", "MEG3", "IL17RD", "MAPK12", "ZNF185", "GAS1", "ADAMTSL4", "CLMN", "ACTG2", "LIFR", "FAM43A", "FST", "CARD10", "FAM189B", "BMP4", "MME", "ADAMTS2", "IL4R", "COL6A1", "FMOD", "ABLIM1", "F2RL1", "FBLN7", "AFAP1L2", "COL6A2", "GPC4", "MATN2", "DRAM1", "EGFR", "LTBP2", "FBLN1", "CLIP4", "TLE2", "EPN3", "FEZ1", "ZFAND5", "RRAD", "SYNM", "PLAT", "SLC7A2", "NCKAP5", "IL…	Up-regulated
GAUTAM_EYE_IRIS_CILIARY_BODY_ACTIVATED_T_CELLS	0.00062608	0.0195813	0.477271	-0.333147	-2.11069	99	c("SLAMF1", "P2RY10", "RIPOR2", "SPN", "TRAT1", "S1PR4", "PRKCB", "FLI1", "PDE4D", "TMEM71")	Down-regulated
GAUTAM_EYE_IRIS_CILIARY_BODY_MONOCYTES	3.62e-07	2.93e-05	0.674963	-0.387875	-2.45523	100	c("GIMAP7", "GIMAP5", "DOCK2", "IL16", "CXCR4", "PLAC8", "CD48", "LIMD2", "FLI1", "NCF1", "ITGA4", "CD4", "CYSLTR1", "ARHGAP30", "JAK3", "DOCK11", "SYK", "TMC8", "UCP2", "PAG1", "SLFN11")	Down-regulated
GCM_ACTG1	0.00010244	0.00439451	0.538434	-0.355246	-2.26972	106	c("HMGN2", "CFL1", "BCLAF1", "HSP90AA1", "SAP18", "SRSF2", "DUT", "HMGN1", "HSP90AB1", "APRT", "ATP5MC3", "UBA52", "PSMA5", "TMSB10", "YWHAZ", "CLIC1", "SNRPB", "RHOA", "COPS5", "RPL6", "PSMA1", "CSNK2B", "SUMO2", "PPIA", "ATP5F1B", "ILF2", "UFD1", "FRG1", "SSR2", "ATP5F1C", "HNRNPU", "PSMB4", "UQCRH", "SLC25A3", "RPS27A", "KHDRBS1", "DHX9", "SNRPD2", "NACA", "HNRNPA1", "RPL35A", "TBCB", "ATP5PB"…	Down-regulated
GCM_APEX1	9.3e-05	0.00404168	0.538434	-0.320587	-2.0293	100	c("CFL1", "PSMD8", "BCLAF1", "SRSF2", "DUT", "PSMB2", "HMGN1", "PSMA5", "YWHAZ", "CLIC1", "RHOA", "ERH", "COPS5", "RPL6", "MCM3", "PSMA1", "CSNK2B", "SUMO2", "PPIA", "PWP1", "ATP5F1B", "CDC123", "ILF2", "ATP5F1C", "SRSF3", "HNRNPU", "SLC25A3", "ESD", "KHDRBS1", "DHX9", "SNRPD2", "NACA", "HNRNPA1", "PNN", "ATP5PB", "MAZ", "GDI2", "APEX1", "RPL10A", "POLR2G", "RPS24", "RPL19", "SET", "CAPRIN1", "MC…	Down-regulated
GCM_PSME1	0.00014222	0.00577813	0.518848	-0.429502	-2.67361	69	c("ARHGDIB", "CFL1", "SAP18", "SRSF2", "DUT", "HMGN1", "APRT", "ATP5MC3", "PSMA5", "TMSB10", "YWHAZ", "CLIC1", "RHOA", "COPS5", "RPL6", "PSMA1", "CSNK2B", "SUMO2", "PPIA", "ATP5F1B", "ILF2", "ATP5F1C", "HNRNPU", "SLC25A3", "KHDRBS1", "SNRPD2", "NACA", "HNRNPA1", "RPL35A", "PNN", "ATP5PB", "RPL11", "APEX1", "RPL10A", "POLR2G", "RPS24", "MSN", "RPL19", "SET", "HDAC1", "TCEA1", "CAPZA1", "RPL27", "S…	Down-regulated
GINESTIER_BREAST_CANCER_ZNF217_AMPLIFIED_DN	4.44e-05	0.00210721	0.557332	0.292391	1.62967	300	c("MTSS2", "LIMK2", "LLGL1", "LINC02693", "GRIP2", "TEAD3", "SPON2", "SMG9", "KCNK5", "CDK3", "MAPK11", "DHX33", "RAP1GAP2", "ATXN2L", "DOT1L", "TNK2", "DENND4B", "CSNK1E", "ZNF316", "SEMA6B", "TNPO3", "TNPO2", "MICALL1", "SEC31B", "ZC3H7B", "MYPOP", "ZNF598", "PPRC1", "LINC01355", "GRAMD4", "ATN1", "KLF16", "CUL7", "LINC01004", "CACTIN", "TMEM201", "SYMPK", "LTB4R", "FXR2", "SEMA6C", "FBRSL1", "…	Up-regulated
GNF2_ATM	9.78e-05	0.00421497	0.538434	-0.655084	-3.23574	25	c("GZMK", "GPR171", "ITK", "TRAF3IP3", "ACAP1", "RASGRP2", "LAT", "CLEC2D")	Down-regulated
GNF2_CASP8	4.28e-10	5.6e-08	0.814036	-0.78708	-3.72363	22	c("GIMAP4", "PTPRC", "GIMAP6", "TRAF3IP3", "FYB1", "CYTIP", "BIN2", "LCP2", "SEMA4D", "DDX58")	Down-regulated
GNF2_CD48	1.74e-08	1.8e-06	0.733762	-0.728515	-3.64315	26	c("PTPRC", "CD53", "DOCK2", "LAPTM5", "CD48", "HCLS1", "LIMD2", "CORO1A", "TNFAIP8", "ARHGDIB", "SP110", "PTPN6")	Down-regulated
GNF2_CD53	9.21e-11	1.35e-08	0.839089	-0.657121	-3.83242	46	c("PTPRC", "CD53", "DOCK2", "LAPTM5", "CYTIP", "WAS", "CD48", "HCLS1", "LIMD2", "SELL", "CORO1A", "LSP1", "WIPF1", "ARHGDIB", "FMNL1", "SP110", "PTPN6")	Down-regulated
GNF2_CD7	7.2e-06	0.00042639	0.610527	-0.772057	-3.28915	17	c("KLRK1", "GIMAP6", "GZMA", "KLRB1", "CD247", "PTGER2", "CD96", "CST7")	Down-regulated
GNF2_CD97	6.79e-10	8.6e-08	0.801216	-0.758706	-3.79413	26	c("PTPRC", "GIMAP6", "CYTIP", "BIN2", "IL10RA", "GPR65", "PTGER2", "SELPLG", "ITGB2", "MYO1F")	Down-regulated
GNF2_CDH11	0.00126462	0.0330804	0.193545	0.505536	1.90415	25	c("GFPT2", "THBS2", "RAI14", "SRPX", "COL6A1", "COL1A1", "SERPINE1", "COL6A2", "PTX3", "FBN1", "COL5A2", "LAMC1", "COL1A2", "CALU", "CDH11", "COL5A1", "LAMB1", "LOXL1")	Up-regulated
GNF2_CDH3	2.73e-05	0.00138178	0.57561	0.588114	2.19297	24	c("KRT17", "AHNAK2", "LAMB3", "TP63", "LAMC2", "ANXA3", "LAMA3", "UPP1", "CDH3", "AMIGO2", "COL17A1")	Up-regulated
GNF2_CDKN1C	0.0009709	0.0275159	0.229452	0.640377	1.96565	12	c("PSG4", "CDKN1C", "MAFF", "GDF15", "MAN1C1", "CAPN6", "ADAM12", "SVEP1", "TIMP2")	Up-regulated
GNF2_EGFR	0.0006024	0.0190354	0.291377	0.648877	2.03836	13	c("PSG4", "PAPPA", "MAFF", "GDF15", "CAPN6", "ADAM12", "SDC1", "EGFR", "SVEP1", "TIMP2")	Up-regulated
GNF2_HLA_C	3.43e-05	0.00166547	0.557332	-0.611763	-3.32172	34	c("PTPRC", "CD53", "LAPTM5", "CYTIP", "WAS", "CD48", "HCLS1", "CORO1A", "ARHGDIB", "PTPN6", "IRF1")	Down-regulated
GNF2_ICAM3	1.95e-10	2.7e-08	0.826657	-0.732709	-3.94513	33	c("SLA", "EVI2B", "PTPRC", "RIPOR2", "WAS", "GMFG", "HCLS1", "SELL", "ITGB2", "MYO1F", "TXNIP", "FMNL1", "PTPN6", "IRF1")	Down-regulated
GNF2_IGFBP1	0.0018447	0.0439745	0.165909	0.621733	1.90842	12	c("PSG4", "MMP11", "PAPPA", "GDF15", "CAPN6", "ADAM12", "SVEP1", "TIMP2")	Up-regulated
GNF2_INPP5D	0.00074427	0.0220915	0.477271	-0.56634	-3.07508	34	c("CD53", "LAPTM5", "CYTIP", "WAS", "CD48", "HCLS1", "CORO1A", "WIPF1", "ARHGDIB")	Down-regulated
GNF2_ITGAL	1.98e-10	2.73e-08	0.826657	-0.690915	-3.91354	39	c("KLRK1", "PTPRC", "GIMAP6", "TRAF3IP3", "CYTIP", "BIN2", "GPR65", "KLRB1", "CD247", "PTGER2", "CD96", "LCP2", "SEMA4D", "DDX58")	Down-regulated
GNF2_ITGB2	0.0006431	0.0199371	0.477271	-0.541974	-3.02412	37	c("BIN2", "IL10RA", "WAS", "GMFG", "HCLS1", "SELPLG", "ITGB2", "MYO1F", "PECAM1", "FMNL1", "IRF1")	Down-regulated
GNF2_JAK1	0.00060403	0.0190625	0.477271	-0.642823	-3.08507	23	c("PTPRC", "CYTIP", "BIN2", "GPR65", "KLRB1", "CD247", "PTGER2")	Down-regulated
GNF2_KISS1	7.43e-05	0.00333658	0.538434	0.595225	2.14377	21	c("PSG4", "MMP11", "PAPPA", "CDKN1C", "MAFF", "GDF15", "MAN1C1", "CAPN6", "ADAM12", "RHOBTB1", "EGFR", "CRIM1")	Up-regulated
GNF2_MMP11	0.00033759	0.0119489	0.498493	0.6006	2.06933	18	c("PSG4", "MMP11", "PAPPA", "MAFF", "GDF15", "MAN1C1", "CAPN6", "ADAM12", "RHOBTB1", "CRIM1", "SVEP1", "TIMP2")	Up-regulated
GNF2_MYD88	0.00040254	0.0137122	0.498493	-0.496615	-2.89633	46	c("CD53", "DOCK2", "WAS", "HCLS1", "SELPLG", "SELL", "ITGB2", "CORO1A", "MX2", "LSP1")	Down-regulated
GNF2_PAK2	0.00034695	0.0122625	0.498493	-0.599608	-3.0321	27	c("CD53", "DOCK2", "WAS", "GMFG", "HCLS1", "SELL", "ARHGDIB", "FMNL1")	Down-regulated
GNF2_PTPN6	1.37e-12	2.51e-10	0.91012	-0.714858	-4.07856	40	c("EVI2B", "PTPRC", "CD53", "RIPOR2", "LAPTM5", "WAS", "CD48", "HCLS1", "LIMD2", "SELL", "CORO1A", "LSP1", "ARHGDIB", "TXNIP", "FMNL1", "SP110", "PTPN6")	Down-regulated
GNF2_PTPRC	4.74e-18	1.25e-15	1.09593	-0.735432	-4.34066	49	c("PTPRC", "CD53", "GIMAP6", "TRAF3IP3", "RIPOR2", "FYB1", "CYTIP", "BIN2", "IL10RA", "GPR65", "WAS", "CD48", "HCLS1", "LCP2", "FLI1", "CORO1A", "WIPF1", "TXNIP", "SEMA4D", "FMNL1")	Down-regulated
GNF2_PTX3	0.00105687	0.029508	0.209225	0.469216	1.9038	34	c("CXCL6", "GFPT2", "FAP", "THBS2", "RCN3", "SRPX", "EFEMP1", "COL1A1", "MMP1", "SERPINE1", "PTX3", "FBN1", "COL5A2", "LAMC1", "COL1A2", "CALU", "CCL2", "CDH11", "COL5A1", "LAMB1", "LOXL1")	Up-regulated
GNF2_SELL	1.98e-08	2.02e-06	0.733762	-0.639612	-3.64925	40	c("EVI2B", "CD53", "RIPOR2", "LAPTM5", "WAS", "GMFG", "HCLS1", "SELL", "CORO1A", "MX2", "LSP1", "ARHGDIB", "FMNL1", "PTPN6")	Down-regulated
GNF2_SERPINB5	5.29e-05	0.00246997	0.557332	0.56439	2.12583	25	c("KRT17", "AHNAK2", "LAMB3", "TP63", "LAMC2", "ANXA3", "LAMA3", "KRT5", "UPP1", "CDH3", "COL17A1")	Up-regulated
GNF2_SNRK	1.92e-09	2.28e-07	0.774939	-0.775448	-3.6686	22	c("PTPRC", "GIMAP6", "RIPOR2", "CYTIP", "BIN2", "GPR65", "KLRB1", "LCP2", "CCL5", "SEMA4D")	Down-regulated
GNF2_STAT6	2.32e-05	0.00119951	0.57561	-0.467753	-2.88208	66	c("EVI2B", "CD53", "DOCK2", "LAPTM5", "WAS", "CD48", "HCLS1", "SELL", "CORO1A", "LSP1", "ARHGDIB", "FMNL1")	Down-regulated
GNF2_TIMP2	1.11e-05	0.00062232	0.593325	0.636388	2.29202	21	c("PSG4", "MMP11", "PAPPA", "ADM", "CDKN1C", "MAFF", "GDF15", "MAN1C1", "CAPN6", "ADAM12", "RHOBTB1", "EGFR", "CRIM1")	Up-regulated
GNF2_VAV1	2.38e-07	2.02e-05	0.690132	-0.704817	-3.61345	28	c("PTPRC", "CD53", "DOCK2", "LAPTM5", "CYTIP", "WAS", "CD48", "HCLS1", "CORO1A", "ARHGDIB")	Down-regulated
GOBP_ACTIVATION_OF_IMMUNE_RESPONSE	1.07e-22	4.03e-20	1.2295	-0.467803	-3.25362	193	c("MS4A1", "BANK1", "TRBC2", "KLRK1", "PTPRC", "CD3G", "ITK", "LCK", "CCR7", "TRGC2", "TRAC", "CD3E", "FYB1", "CD3D", "TRAT1", "LAX1", "LAPTM5", "IGKC", "CD28", "PYHIN1", "CD79A", "IGHG3", "TRBC1", "CD247", "CD8A", "PRKCB", "HLA-DRB1", "LCP2", "PTPN22", "C4BPA", "CFH", "PLCL2", "PDE4D", "CD79B")	Down-regulated
GOBP_ACTIVIN_RECEPTOR_SIGNALING_PATHWAY	0.0014698	0.0370602	0.178141	0.480394	1.87805	29	c("DACT1", "ACVR2B", "ACVR1", "FST", "NOMO1", "ACVR1C", "SKI", "ACVR1B", "SMAD7", "NOMO3", "MEN1", "SMAD2", "ACVRL1", "MAGI2", "ACVR2A", "INHBA", "TGFBR1", "INHBB")	Up-regulated
GOBP_ADAPTIVE_IMMUNE_RESPONSE	2.22e-34	1.43e-31	1.52292	-0.480768	-3.5671	250	c("CCL19", "IL7R", "HLA-DQA1", "SLAMF1", "TRBC2", "CD27", "KLRK1", "GPR183", "PTPRC", "CD3G", "ITK", "SPN", "TRGC2", "TRAC", "CD3E", "CD84", "CD3D", "TRAT1", "LAX1", "IGKC", "CD28", "CD79A", "TNFRSF13C", "IGHG3", "CAMK4", "TRBC1", "LY9", "CD247", "WAS", "CD8A", "CD48", "SAMSN1", "PRKCB", "HLA-DRB1", "HLA-DRA", "C4BPA", "HLA-DRB5", "CD4", "HLA-DPA1", "HLA-DMB", "JAK3", "CD79B", "CD74", "LAT", "RSA…	Down-regulated
GOBP_ADAPTIVE_IMMUNE_RESPONSE_BASED_ON_SOMATIC_RECOMBINATION_OF_IMMUNE_RECEPTORS_BUILT_FROM_IMMUNOGLOBULIN_SUPERFAMILY_DOMAINS	7.39e-17	1.83e-14	1.05746	-0.426042	-2.93607	179	c("CCL19", "IL7R", "HLA-DQA1", "SLAMF1", "TRBC2", "CD27", "PTPRC", "SPN", "IGKC", "CD28", "IGHG3", "TRBC1", "LY9", "WAS", "CD8A", "HLA-DRB1", "HLA-DRA", "C4BPA", "HLA-DRB5", "CD4", "HLA-DPA1", "HLA-DMB", "JAK3", "CD74", "RSAD2", "RFTN1", "IL18R1")	Down-regulated
GOBP_ALPHA_BETA_T_CELL_ACTIVATION	1.44e-19	4.04e-17	1.14219	-0.569618	-3.63382	110	c("CCL19", "TRBC2", "IL2RG", "GPR183", "PTPRC", "CD3G", "ITK", "DOCK2", "SPN", "TRAC", "CD3E", "CD3D", "CD28", "TRBC1", "LY9", "CD247", "HLA-DRB1", "BCL11B", "PTPN22", "HLA-DRA", "RASAL3", "JAK3", "CD83", "RSAD2", "LGALS7B", "IL18R1")	Down-regulated
GOBP_ALPHA_BETA_T_CELL_DIFFERENTIATION	3.09e-08	3.05e-06	0.719513	-0.49671	-3.11852	75	c("CCL19", "IL2RG", "GPR183", "ITK", "SPN", "LY9", "HLA-DRB1", "BCL11B", "HLA-DRA", "JAK3", "CD83", "RSAD2", "IL18R1", "SYK", "BATF", "IRF1")	Down-regulated
GOBP_AMEBOIDAL_TYPE_CELL_MIGRATION	0.00110555	0.0303815	0.195314	0.261084	1.46855	342	c("SOX8", "GREM1", "S100P", "ACTA2", "SEMA7A", "SEMA3G", "PKN3", "NOTCH1", "EPB41L4B", "PPARG", "VSTM4", "IRS2", "ITGB3", "NRP2", "SYDE1", "FAP", "SEMA3D", "SEMA3A", "EPHA2", "CEACAM1", "CYP1B1", "SOX10", "DDR2", "SMO", "SNAI2", "PTPRG", "ACVR1", "EFNB2", "PTPRM", "WNT5A", "RADIL", "PPM1F", "SRC", "SEMA3C", "ANXA3", "EGF", "SEMA6B", "CARD10", "ITGA3", "AMOTL2", "APOE", "ACVR1C", "BMP4", "SEMA4F",…	Up-regulated
GOBP_ANTERIOR_POSTERIOR_PATTERN_SPECIFICATION	0.00077697	0.0229047	0.235496	0.321802	1.675	144	c("BASP1", "DKK1", "SFRP2", "NOTCH1", "HOXA9", "HOXD8", "HES2", "DLL1", "FOXC1", "HES7", "HOXA4", "HOXA5", "TDRD6", "NRARP", "DDIT3", "SMO", "ACVR2B", "PCGF2", "WNT5A", "DLL3", "SEMA3C", "NLE1", "LDB1", "ARC", "PBX3", "SKI", "BMP4", "ZBTB16", "TDRD5", "FZD5", "WNT3", "CRB2", "MSX2", "CRKL", "MSX1", "MED12", "HOXC6", "HOXC8", "MIB1", "PLD6", "POFUT1", "HOXB2", "HOXC4", "PCSK5", "HOXA3", "BHLHE41",…	Up-regulated
GOBP_ANTIGEN_PROCESSING_AND_PRESENTATION	1.41e-09	1.72e-07	0.788187	-0.535026	-3.33548	70	c("CCL19", "HLA-DQA1", "CCR7", "WAS", "CD8A", "HLA-DRB1", "HLA-DRA", "HLA-DRB5", "HLA-DPA1", "HLA-DMB", "CD74", "RFTN1")	Down-regulated
GOBP_ANTIGEN_PROCESSING_AND_PRESENTATION_OF_EXOGENOUS_PEPTIDE_ANTIGEN_VIA_MHC_CLASS_II	0.00209996	0.0482714	0.37874	-0.671475	-2.94011	18	c("HLA-DQA1", "HLA-DRB1", "HLA-DRA", "HLA-DRB5", "HLA-DPA1", "HLA-DMB", "CD74")	Down-regulated
GOBP_ANTIGEN_RECEPTOR_MEDIATED_SIGNALING_PATHWAY	3.75e-22	1.35e-19	1.22105	-0.55627	-3.60501	126	c("MS4A1", "BANK1", "TRBC2", "PTPRC", "CD3G", "ITK", "LCK", "CCR7", "TRGC2", "TRAC", "CD3E", "FYB1", "CD3D", "TRAT1", "LAX1", "LAPTM5", "IGKC", "CD28", "CD79A", "IGHG3", "TRBC1", "CD247", "CD8A", "PRKCB", "HLA-DRB1", "LCP2", "PTPN22", "PLCL2", "PDE4D", "CD79B", "RFTN1", "GBP1", "LIME1", "SYK")	Down-regulated
GOBP_AXON_DEVELOPMENT	0.00078392	0.0230446	0.232415	0.263664	1.4843	346	c("MMP2", "LRP4", "SEMA7A", "SEMA3G", "EPHB2", "EPHB1", "NOTCH1", "BOC", "SLITRK5", "NRP2", "LGR6", "RTN4RL2", "L1CAM", "NTN5", "LPAR3", "SEMA3D", "B4GALT6", "SEMA3A", "EPHA2", "LLGL1", "TSPAN2", "LAMA1", "TMEFF1", "SMO", "UST", "PARD3", "NTN1", "EFNB2", "PTPRM", "WNT5A", "NEXN", "LAMC2", "UNC5B", "SEMA3C", "DVL1", "SEMA6B", "TNFRSF21", "LAMA2", "APOE", "EPHB3", "FGFR2", "LAMA3", "NOTCH3", "SEMA4…	Up-regulated
GOBP_BLOOD_VESSEL_MORPHOGENESIS	0.00023061	0.00879922	0.518848	0.260213	1.48716	436	c("GPNMB", "MMP2", "GREM1", "MMP14", "COL8A2", "SFRP2", "EPHB2", "ASB4", "EPHB1", "NOTCH1", "ADM2", "HOXA1", "PPARG", "VSTM4", "ARHGAP22", "ITGB3", "NRP2", "DLL1", "FOXC1", "ISM1", "THBS4", "FAP", "PLXDC1", "CHI3L1", "SPRY2", "LEPR", "PDGFA", "HOXA5", "HSPG2", "MINAR1", "EPHA2", "CEACAM1", "THBS2", "JAG1", "CYP1B1", "ADM", "LAMA1", "NRARP", "SMO", "HMGA2", "ACVR1", "SHB", "EFNB2", "PTPRM", "WNT5A…	Up-regulated
GOBP_BONE_TRABECULA_MORPHOGENESIS	0.00037202	0.0129063	0.37874	0.709786	2.05978	10	c("MMP2", "GREM1", "PPARGC1B", "COL1A1", "PLXNB1", "THBS3", "MSX2")	Up-regulated
GOBP_B_CELL_ACTIVATION	1.84e-14	3.89e-12	0.975995	-0.40072	-2.76258	182	c("MS4A1", "IL7R", "BANK1", "TRBC2", "CD27", "IL2RG", "GPR183", "PTPRC", "LAX1", "LAPTM5", "IGKC", "CD28", "TBC1D10C", "IKZF3", "CD79A", "TNFRSF13C", "IGHG3", "TRBC1", "SAMSN1", "PRKCB", "ITGA4", "PLCL2", "JAK3", "CD79B", "DOCK10", "CD74", "VCAM1", "DOCK11")	Down-regulated
GOBP_B_CELL_DIFFERENTIATION	0.00026138	0.00973042	0.498493	-0.359036	-2.28131	95	c("MS4A1", "CD27", "IL2RG", "GPR183", "PTPRC", "IKZF3", "CD79A", "ITGA4", "PLCL2", "JAK3", "CD79B", "DOCK10", "VCAM1", "DOCK11")	Down-regulated
GOBP_B_CELL_MEDIATED_IMMUNITY	3.4e-08	3.34e-06	0.719513	-0.477277	-3.00148	83	c("HLA-DQA1", "TRBC2", "CD27", "PTPRC", "IGKC", "CD28", "IGHG3", "TRBC1", "HLA-DRB1", "HLA-DRA", "C4BPA", "HLA-DRB5", "HLA-DPA1", "HLA-DMB", "CD74")	Down-regulated
GOBP_B_CELL_PROLIFERATION	0.00089215	0.0257618	0.477271	-0.469285	-2.76981	49	c("MS4A1", "IL7R", "GPR183", "PTPRC", "IKZF3", "CD79A", "TNFRSF13C", "PLCL2", "CD74")	Down-regulated
GOBP_B_CELL_RECEPTOR_SIGNALING_PATHWAY	1.58e-15	3.61e-13	1.01754	-0.778043	-4.30037	36	c("MS4A1", "BANK1", "TRBC2", "PTPRC", "ITK", "LCK", "IGKC", "CD79A", "IGHG3", "TRBC1", "PRKCB", "PTPN22", "PLCL2", "CD79B", "RFTN1", "LIME1", "SYK")	Down-regulated
GOBP_CALCIUM_ION_TRANSMEMBRANE_IMPORT_INTO_CYTOSOL	0.00066469	0.0204489	0.477271	-0.335669	-2.12566	98	c("CCL19", "MS4A1", "PTPRC", "LCK", "CCR7", "CORO1A", "PDE4D", "ANK2", "TRPV2", "LIME1", "CCN2")	Down-regulated
GOBP_CALCIUM_ION_TRANSPORT	8.71e-06	0.00050468	0.593325	-0.237494	-1.75674	247	c("CCL19", "MS4A1", "PTPRC", "LCK", "CCR7", "CD84", "IL16", "CXCR4", "PRKCB", "CORO1A", "CD4", "CYSLTR1", "CCL5", "GJA4", "STAC2", "JAK3", "PDE4D", "ANK2", "TRPV2", "CALCRL", "LIME1", "CCN2", "EDNRB")	Down-regulated
GOBP_CARDIAC_SEPTUM_MORPHOGENESIS	0.00191071	0.0451517	0.15236	0.39268	1.77072	56	c("NOTCH1", "MIR17HG", "NRP2", "DHRS3", "JAG1", "SMO", "ACVR1", "WNT5A", "SEMA3C", "SOX11", "SAV1", "FGFR2", "BMP4", "FZD1", "TBX2", "SMAD7", "FZD2", "BMP7", "TGFBR3", "MSX2", "FGFRL1", "RBM15", "HEY1")	Up-regulated
GOBP_CD4_POSITIVE_ALPHA_BETA_T_CELL_ACTIVATION	2.39e-08	2.4e-06	0.733762	-0.511402	-3.20251	73	c("CCL19", "IL2RG", "GPR183", "SPN", "CD3E", "CD28", "LY9", "HLA-DRB1", "HLA-DRA", "JAK3", "CD83", "RSAD2", "LGALS7B", "IL18R1")	Down-regulated
GOBP_CD4_POSITIVE_ALPHA_BETA_T_CELL_DIFFERENTIATION	1.13e-06	8.18e-05	0.643552	-0.526836	-3.21285	58	c("CCL19", "IL2RG", "GPR183", "SPN", "LY9", "HLA-DRB1", "HLA-DRA", "JAK3", "CD83", "RSAD2", "IL18R1")	Down-regulated
GOBP_CELLULAR_COMPONENT_MAINTENANCE	0.00118018	0.031485	0.195314	0.421752	1.83873	47	c("DLG4", "KIFC3", "NLGN2", "ITGA3", "APOE", "WHRN", "PRNP", "C1QL1", "ABHD17B", "SYNGAP1", "KIRREL1", "F2RL1", "CAMSAP3", "INAVA", "PLEKHA7", "CNTNAP1", "FERMT2", "MTMR2", "TANC1", "PICK1", "OPHN1", "TPRN", "HOMER1", "INSR", "CHCHD10", "IGF1R", "SHANK2", "NEDD9", "CLDN1", "DLG1", "PCLO", "CTBP2", "PJVK", "MYADM")	Up-regulated
GOBP_CELLULAR_RESPONSE_TO_INTERFERON_GAMMA	4.73e-05	0.0022228	0.557332	-0.409893	-2.56893	72	c("CCL19", "GBP5", "WAS", "HLA-DPA1", "GBP4", "CCL5")	Down-regulated
GOBP_CELL_ACTIVATION_INVOLVED_IN_IMMUNE_RESPONSE	2.21e-11	3.54e-09	0.863415	-0.368844	-2.54275	178	c("CCL19", "SLAMF1", "GPR183", "PTPRC", "DOCK2", "SPN", "CD84", "CD28", "APBB1IP", "LY9", "HLA-DRB1", "HLA-DRA", "ITGB2", "CORO1A", "HLA-DMB", "PLCL2", "JAK3", "DOCK10", "CD74", "LAT", "DOCK11", "IL18R1")	Down-regulated
GOBP_CELL_CELL_ADHESION_VIA_PLASMA_MEMBRANE_ADHESION_MOLECULES	0.00014493	0.00585905	0.518848	0.334355	1.73484	140	c("LRRC4", "AJUBA", "L1CAM", "DSG3", "CEACAM1", "CLDN23", "SCARF2", "PTPRG", "ACVR1", "PTPRM", "DSG2", "NEXN", "ICAM1", "CDHR3", "TENM2", "CADM3", "HMCN1", "CLDN12", "NECTIN4", "CDH23", "CDH3", "PVR", "PALLD", "AMIGO2", "ARVCF", "PCDHGA9", "MAP2K5", "PKD1", "PCDH7", "PLXNB2", "CRB2", "PCDHGC3", "CDH24", "FAT2", "GPC4", "CLDN11", "PTPRF", "CADM4", "PCDHGB5", "PCDHGA6", "CEACAM19", "IGSF9", "CLDN15…	Up-regulated
GOBP_CELL_CELL_RECOGNITION	0.00032178	0.0114891	0.498493	-0.590048	-3.177	33	c("CCL19", "CCR7", "DOCK2", "CORO1A", "DOCK8")	Down-regulated
GOBP_CELL_CELL_SIGNALING_BY_WNT	0.00106439	0.0296163	0.199003	0.259016	1.46159	358	c("GREM1", "DKK1", "LRP4", "SFRP2", "NOTCH1", "DACT1", "WNK2", "WNT5B", "PYGO1", "LGR6", "GRB10", "SHISA2", "DKK3", "DACT3", "SOX10", "NRARP", "DDIT3", "SNAI2", "BCL9L", "LATS2", "CTHRC1", "ZNRF3", "JRK", "WNT5A", "GPRC5B", "CCN4", "SRC", "PRKAA2", "TCF7L1", "EGF", "DVL1", "CSNK1E", "NLE1", "ITGA3", "AMOTL2", "APOE", "LDB1", "FGFR2", "SKI", "PTPRU", "NLK", "FZD1", "LRRK1", "FZD8", "CDH3", "APCDD1…	Up-regulated
GOBP_CELL_CHEMOTAXIS	9.75e-07	7.23e-05	0.643552	-0.2945	-2.04359	189	c("CCL19", "SLAMF1", "KLRK1", "GPR183", "CCR7", "RIPOR2", "IL16", "CXCR4", "BIN2", "S100A8", "ITGB2", "CORO1A", "CCL5", "S100A7", "CD74", "VCAM1", "S100A9", "SAA1", "EDN2", "SYK", "EDNRB")	Down-regulated
GOBP_CELL_JUNCTION_ASSEMBLY	0.00017696	0.00695817	0.518848	0.283236	1.57865	300	c("ST8SIA2", "GREM1", "SHANK3", "MMP14", "DKK1", "LRP4", "EPHB2", "EPHB1", "PKP1", "SLITRK5", "LRRC4", "TRPV4", "SIX4", "ITGB3", "AJUBA", "SNCA", "FLCN", "EPHA2", "THBS2", "CLDN23", "GPM6A", "SNAI2", "ILDR1", "PARD3", "NTN1", "EFNB2", "WNT5A", "NLGN2", "PTPRJ", "PPM1F", "HEG1", "SRC", "DST", "DVL1", "CDHR3", "FSCN1", "LDB1", "EPHB3", "LAMA3", "CLDN12", "FZD1", "ACTN1", "FZD5", "AMIGO2", "ARVCF", …	Up-regulated
GOBP_CELL_JUNCTION_ORGANIZATION	0.00080111	0.0234371	0.229452	0.24608	1.41554	494	c("ST8SIA2", "GREM1", "SHANK3", "TMEM108", "MMP14", "DKK1", "LRP4", "CACNB4", "EPHB2", "EPHB1", "PKP1", "SLITRK5", "DLG4", "LRRC4", "TRPV4", "ARHGAP22", "SIX4", "ITGB3", "NRP2", "AJUBA", "L1CAM", "NGEF", "SNCA", "FLCN", "EPHA2", "LIMS2", "THBS2", "CLDN23", "GPM6A", "SNAI2", "KIFC3", "ILDR1", "PALM", "PARD3", "NTN1", "EFNB2", "WNT5A", "NLGN2", "PTPRJ", "DSG2", "PPM1F", "HEG1", "SRC", "DST", "DVL1"…	Up-regulated
GOBP_CELL_RECOGNITION	5.04e-07	4e-05	0.659444	-0.451578	-2.85092	84	c("CCL19", "TRBC2", "CCR7", "DOCK2", "IGKC", "CXCR4", "IGHG3", "TRBC1", "C4BPA", "CORO1A", "GAP43", "PECAM1", "DOCK8")	Down-regulated
GOBP_CELL_SURFACE_RECEPTOR_SIGNALING_PATHWAY_INVOLVED_IN_CELL_CELL_SIGNALING	0.00025815	0.00962474	0.498493	0.267795	1.52333	403	c("GREM1", "SHANK3", "TMEM108", "DKK1", "LRP4", "SFRP2", "NOTCH1", "DACT1", "WNK2", "DLG4", "WNT5B", "PYGO1", "LGR6", "GRB10", "SHISA2", "SNCA", "DKK3", "DACT3", "SOX10", "NRARP", "DDIT3", "SMO", "SNAI2", "BCL9L", "LATS2", "CTHRC1", "ZNRF3", "JRK", "WNT5A", "NLGN2", "GPRC5B", "CCN4", "SRC", "PRKAA2", "TCF7L1", "EGF", "DVL1", "CSNK1E", "NLE1", "ITGA3", "AMOTL2", "APOE", "LDB1", "FGFR2", "SKI", "GL…	Up-regulated
GOBP_COLUMNAR_CUBOIDAL_EPITHELIAL_CELL_DIFFERENTIATION	0.00131954	0.0340795	0.182372	0.373642	1.7584	71	c("NOTCH1", "DLL1", "HOXA5", "JAG1", "CLCN2", "SMO", "WNT5A", "TP63", "SRC", "FST", "SOX11", "SAV1", "FGFR2", "BMP4", "SIDT2", "FZD5", "BMP7", "YAP1", "FGF2", "CEBPB", "SERPINE1", "KLF5", "GPAT4", "SOX9", "FAM20C", "RFX3", "PGR", "DLX3", "MEN1", "CBFA2T2", "CDK6", "CLOCK")	Up-regulated
GOBP_COMPLEMENT_ACTIVATION	0.00025093	0.00938427	0.498493	-0.633338	-2.99628	22	c("TRBC2", "IGKC", "IGHG3", "TRBC1", "C4BPA", "CFH")	Down-regulated
GOBP_CYTOKINE_MEDIATED_SIGNALING_PATHWAY	2.64e-05	0.0013432	0.57561	-0.221138	-1.72295	293	c("CCL19", "IL7R", "IL2RG", "PTPRC", "CCR7", "LAPTM5", "CXCR4", "TNFRSF13C", "IL10RA", "CD4", "STAT4", "CCL5", "OAS2", "ANGPT1", "JAK3", "ISG15", "IFITM1", "CD74", "MX1", "OASL", "OAS1", "IFI27", "IL18R1", "OAS3", "EDN2", "SYK", "TRAF1", "SAMHD1")	Down-regulated
GOBP_CYTOKINE_PRODUCTION	8.56e-12	1.41e-09	0.875325	-0.232847	-2.05141	472	c("CCL19", "SLAMF1", "BANK1", "KLRK1", "PTPRC", "LTB", "ITK", "CCR7", "SPN", "TIGIT", "CD3E", "CD2", "CD84", "LAPTM5", "IL16", "GBP5", "CD28", "PYHIN1", "CAMK4", "LY9", "CD96", "HLA-DRB1", "PTPN22", "CD4", "HLA-DPA1", "OAS2", "ANGPT1", "JAK3", "PDE4D", "ISG15", "CD74", "CD83", "RSAD2", "RFTN1", "LGALS7B", "OAS1", "IL18R1", "SAA1", "SRGN", "OAS3", "GBP1")	Down-regulated
GOBP_DEFENSE_RESPONSE_TO_BACTERIUM	0.00013516	0.00554663	0.518848	-0.318331	-2.06713	124	c("IL7R", "TRBC2", "KLRK1", "SPN", "IGKC", "IGHG3", "TRBC1", "PLAC8", "S100A8", "CD4", "GBP4", "OAS2", "MIAT", "S100A7", "ISG15", "DMBT1", "OAS1", "S100A9", "OAS3", "TF", "SYK", "ROMO1", "NLRP1")	Down-regulated
GOBP_DENDRITIC_CELL_CHEMOTAXIS	1.82e-10	2.53e-08	0.826657	-0.871369	-3.43327	14	c("CCL19", "SLAMF1", "GPR183", "CCR7", "CXCR4", "CCL5")	Down-regulated
GOBP_DENDRITIC_CELL_DIFFERENTIATION	0.00058097	0.0184777	0.477271	-0.567829	-3.0332	32	c("CCL19", "CCR7", "CAMK4")	Down-regulated
GOBP_DENDRITIC_CELL_MIGRATION	2.35e-09	2.75e-07	0.774939	-0.826157	-3.68121	19	c("CCL19", "SLAMF1", "GPR183", "CCR7", "CXCR4", "CCL5", "DOCK8")	Down-regulated
GOBP_DIGESTIVE_SYSTEM_DEVELOPMENT	1.07e-05	0.00060735	0.593325	0.414515	2.01682	87	c("RBPMS2", "SFRP2", "NOTCH1", "DACT1", "HOXA5", "SOX10", "SMO", "ACVR2B", "WNT5A", "TP63", "SRC", "CLMP", "SOX11", "HLX", "SAV1", "EPHB3", "FGFR2", "BMP4", "PKDCC", "TBX2", "FZD5", "LGR4", "PKD1", "CCDC40", "STRA6", "YAP1", "OXTR", "KLF5", "CRKL", "MEGF8", "ADA", "EGFR", "SOX9", "RARRES2", "PCSK5", "FOXL1", "CPS1")	Up-regulated
GOBP_DIGESTIVE_TRACT_MORPHOGENESIS	9.03e-06	0.00052208	0.593325	0.568661	2.24128	30	c("RBPMS2", "SFRP2", "NOTCH1", "DACT1", "SOX10", "ACVR2B", "WNT5A", "TP63", "SOX11", "HLX", "EPHB3", "FGFR2", "BMP4", "STRA6", "EGFR")	Up-regulated
GOBP_EMBRYONIC_MORPHOGENESIS	9.17e-07	6.9e-05	0.659444	0.290184	1.65845	436	c("SOX8", "MMP2", "GREM1", "RBPMS2", "MMP14", "DKK1", "LRP4", "MAFB", "SFRP2", "EPHB2", "NOTCH1", "DACT1", "TBX19", "HOXA9", "FREM2", "HOXA1", "WNT5B", "MFAP2", "SIX4", "ITGB3", "DLL1", "FOXC1", "SPRY2", "HOXA4", "HOXA5", "EPHA2", "SOCS3", "LMO4", "ADM", "SCRIB", "SMO", "HMGA2", "ACVR2B", "EYA2", "COL11A1", "ACVR1", "LATS2", "CTHRC1", "LAMB3", "NTN1", "PCGF2", "WNT5A", "TP63", "IRX2", "FRAS1", "C…	Up-regulated
GOBP_EMBRYONIC_ORGAN_DEVELOPMENT	1.08e-05	0.0006125	0.593325	0.30147	1.68175	304	c("RBPMS2", "MMP14", "MAFB", "EPHB2", "NOTCH1", "HOXA9", "HOXA1", "MFAP2", "SIX4", "DLL1", "FOXC1", "SPRY2", "PDGFA", "HOXA4", "HOXA5", "EPHA2", "SOCS3", "ADM", "TTPA", "TEAD3", "SCRIB", "SMO", "COL11A1", "ACVR1", "CTHRC1", "NTN1", "PCGF2", "WNT5A", "LIF", "DVL1", "SOX11", "HLX", "PBX3", "WHRN", "FGFR2", "BMP4", "TBX15", "PKDCC", "CEBPA", "SATB2", "CDH23", "TUBB2B", "SEC24B", "TBX2", "FZD5", "ATF…	Up-regulated
GOBP_EMBRYONIC_ORGAN_MORPHOGENESIS	1.1e-06	8.05e-05	0.643552	0.355996	1.90805	191	c("RBPMS2", "MMP14", "MAFB", "EPHB2", "NOTCH1", "HOXA9", "HOXA1", "MFAP2", "SIX4", "DLL1", "SPRY2", "HOXA4", "HOXA5", "EPHA2", "SCRIB", "SMO", "COL11A1", "ACVR1", "CTHRC1", "NTN1", "PCGF2", "WNT5A", "DVL1", "SOX11", "HLX", "WHRN", "FGFR2", "BMP4", "TBX15", "SATB2", "CDH23", "SEC24B", "TBX2", "FZD5", "PTK7", "EFEMP1", "BBS5", "FZD2", "CCDC40", "STRA6", "BMP7", "YAP1", "SUFU", "CRB2", "MSX1", "BCR"…	Up-regulated
GOBP_EMBRYONIC_SKELETAL_SYSTEM_DEVELOPMENT	0.00051746	0.0166966	0.291377	0.366396	1.78903	89	c("MMP14", "HOXA9", "HOXA1", "SIX4", "HOXA4", "HOXA5", "COL11A1", "PCGF2", "WNT5A", "SOX11", "FGFR2", "BMP4", "TBX15", "SATB2", "COL1A1", "BMP7", "MED12", "MEGF8", "MMP16", "HOXC6", "HOXB2", "HOXC4", "PCSK5", "FLVCR1", "HOXA3", "HOXA2", "SMAD2", "MBTD1", "CDK20", "MTHFD1L", "DEAF1", "ACVR2A", "HAND2", "HOXB4", "HOXB5", "IFT140", "TGFBR1", "ZEB1", "FOXC2", "MDFI", "TGFB3", "TBX1", "SLC39A1", "WDR1…	Up-regulated
GOBP_EMBRYONIC_SKELETAL_SYSTEM_MORPHOGENESIS	8.37e-05	0.00372004	0.538434	0.417499	1.93545	65	c("MMP14", "HOXA9", "HOXA1", "SIX4", "HOXA4", "HOXA5", "COL11A1", "PCGF2", "SOX11", "FGFR2", "BMP4", "TBX15", "SATB2", "BMP7", "MED12", "MEGF8", "MMP16", "HOXB2", "HOXC4", "FLVCR1", "HOXA3", "HOXA2", "SMAD2", "MTHFD1L", "HOXB4", "HOXB5", "IFT140", "TGFBR1", "ZEB1", "FOXC2", "MDFI", "TGFB3", "TBX1", "SLC39A1", "WDR19", "PRRX1", "SIX1", "RUNX2", "DLG1", "HOXA7", "HOXC9", "MTHFD1", "GLI3", "SMAD3", …	Up-regulated
GOBP_EPIDERMAL_CELL_DIFFERENTIATION	0.00139299	0.0355633	0.175479	0.318842	1.64143	131	c("IL20", "POU3F1", "MAFB", "NOTCH1", "MYCL", "KAZN", "DLL1", "FOXC1", "KRT17", "EPHA2", "MAFG", "JAG1", "SCRIB", "CYP27B1", "LATS2", "ETV4", "WNT5A", "TP63", "MAFF", "MCOLN3", "SAV1", "WHRN", "KRT5", "GSDME", "BMP4", "CDH23", "CDH3", "SEC24B", "CSTA", "PALLD", "SGPP1", "LATS1", "PPL", "YAP1", "FGF2", "MSX2", "BCR", "ERCC2", "MAP2K1", "DSP", "CLIC4", "KRT86", "TRIOBP", "DLX3", "JAG2", "EXPH5", "Z…	Up-regulated
GOBP_EPIDERMIS_DEVELOPMENT	0.00164137	0.040387	0.160666	0.284685	1.54619	220	c("IL20", "TGM5", "POU3F1", "DKK1", "LRP4", "MAFB", "GAL", "NOTCH1", "MYCL", "KAZN", "DLL1", "FOXC1", "KRT17", "PDGFA", "EPHA2", "MAFG", "JAG1", "SCRIB", "EDA2R", "SMO", "ZNF750", "CYP27B1", "PPARA", "LATS2", "LAMB3", "ETV4", "WNT5A", "TP63", "LAMC2", "MAFF", "COL7A1", "FST", "MCOLN3", "LDB1", "SAV1", "WHRN", "FGFR2", "LAMA3", "KRT5", "GSDME", "BMP4", "CDH23", "CDH3", "SEC24B", "CSTA", "ACVR1B", …	Up-regulated
GOBP_ERK1_AND_ERK2_CASCADE	0.00200821	0.0470016	0.431708	-0.211979	-1.51011	216	c("CCL19", "SLAMF1", "GPR183", "PTPRC", "CCR7", "TBC1D10C", "HLA-DRB1", "PTPN22", "CD4", "CCL5", "ANGPT1", "S100A7", "CD74", "FGF10", "NTRK3")	Down-regulated
GOBP_ESTABLISHMENT_OF_LYMPHOCYTE_POLARITY	0.00017662	0.006956	0.518848	-0.781473	-2.98607	13	c("CCL19", "CCR7", "DOCK2", "RIPOR2", "DOCK8")	Down-regulated
GOBP_ESTABLISHMENT_OF_PLANAR_POLARITY_INVOLVED_IN_NEURAL_TUBE_CLOSURE	0.00036144	0.0126648	0.37874	0.667971	2.09834	13	c("SFRP2", "CTHRC1", "WNT5A", "DVL1", "FZD1", "SEC24B", "PTK7", "FZD2", "DVL2", "GRHL3")	Up-regulated
GOBP_ESTABLISHMENT_OF_PLANAR_POLARITY_OF_EMBRYONIC_EPITHELIUM	0.0011396	0.0308664	0.209225	0.593002	1.94048	15	c("SFRP2", "CTHRC1", "WNT5A", "DVL1", "FZD1", "SEC24B", "PTK7", "FZD2", "DVL2", "GRHL3")	Up-regulated
GOBP_ESTABLISHMENT_OF_TISSUE_POLARITY	0.00157778	0.0393369	0.16702	0.379394	1.7588	65	c("DKK1", "SFRP2", "DACT1", "CTHRC1", "ZNRF3", "WNT5A", "TP63", "DVL1", "FZD1", "BRSK1", "SEC24B", "SAPCD2", "PTK7", "FZD7", "ASTN2", "FZD2", "GPC4", "MED12", "DVL2", "ANKRD6", "SMURF1", "GRHL3", "WDR1", "VANGL2", "GPC6", "DAB2", "ROR2", "MAGI2", "PRICKLE1", "DVL3", "CELSR1", "ABL1", "JHY", "FZD6", "RYK", "SMURF2", "INTU", "NPHP3", "WDPCP", "TTC8", "EXOC5", "PRICKLE2", "VANGL1", "MKS1", "SFRP1")	Up-regulated
GOBP_EXTERNAL_ENCAPSULATING_STRUCTURE_ORGANIZATION	0.00109527	0.0302007	0.197133	0.292166	1.57928	208	c("MMP2", "GREM1", "OLFML2A", "MMP14", "COL8A2", "COL23A1", "SFRP2", "NOTCH1", "POSTN", "ITGB3", "TMEM38B", "FOXC1", "FAP", "POMT1", "MMP11", "CTSK", "WDR72", "COL5A3", "ZNF469", "HAS3", "CYP1B1", "DDR2", "LAMA1", "COL11A1", "ADAMTSL4", "LAMB3", "COL8A1", "ADAMTS13", "LAMA2", "FSCN1", "HMCN1", "PDPN", "BMP1", "AEBP1", "COL15A1", "ADAMTS2", "SH3PXD2B", "NID1", "ATXN1L", "COL1A1", "ADAMTS5", "FMOD"…	Up-regulated
GOBP_EXTRACELLULAR_MATRIX_DISASSEMBLY	0.00119996	0.0319006	0.195314	0.451583	1.88908	39	c("MMP2", "MMP14", "FAP", "MMP11", "CTSK", "WDR72", "DDR2", "FSCN1", "PDPN", "SH3PXD2B", "ADAMTS5", "MMP3", "MMP1", "GSN", "LRP1", "EXOC8", "MELTF", "LAMC1", "CLASP1")	Up-regulated
GOBP_FORMATION_OF_PRIMARY_GERM_LAYER	5.14e-05	0.00240453	0.557332	0.388823	1.90134	90	c("MMP2", "MMP14", "DKK1", "SFRP2", "TBX19", "ITGB3", "FOXC1", "EPHA2", "HMGA2", "EYA2", "COL11A1", "ACVR1", "LAMB3", "WNT5A", "COL8A1", "POFUT2", "COL7A1", "ITGA3", "FGFR2", "LAMA3", "BMP4", "WNT3", "FZD7", "COL6A1", "BMP7", "CRB2", "SNAI1", "ITGB5", "GJA1", "MAP2K1", "ITGB4", "AHDC1", "AXIN1", "NF2", "SMAD2", "ETS2", "COL5A2", "KIF16B", "EXT2", "INHBA", "COL5A1", "DUSP4", "LAMB1", "ARMC5", "ITG…	Up-regulated
GOBP_GAMMA_DELTA_T_CELL_ACTIVATION	0.00029333	0.0108001	0.498493	-0.73723	-3.06745	16	c("PTPRC", "CD3G", "ITK", "TRGC2", "CD3E", "CD247")	Down-regulated
GOBP_GASTRULATION	0.00200438	0.0469569	0.145964	0.310772	1.6114	139	c("MMP2", "MMP14", "DKK1", "SFRP2", "TBX19", "WNT5B", "ITGB3", "FOXC1", "EPHA2", "HMGA2", "ACVR2B", "EYA2", "COL11A1", "ACVR1", "LAMB3", "WNT5A", "COL8A1", "POFUT2", "COL7A1", "DVL1", "ITGA3", "LDB1", "FGFR2", "LAMA3", "BMP4", "WNT3", "FZD7", "COL6A1", "MAP2K5", "BMP7", "CRB2", "SNAI1", "ITGB5", "HIRA", "DVL2", "MEGF8", "GJA1", "MAP2K1", "ITGB4", "AHDC1", "MAPK7", "AXIN1", "NF2", "SMAD2", "ETS2",…	Up-regulated
GOBP_GRANULOCYTE_CHEMOTAXIS	1.95e-06	0.00013266	0.627257	-0.44647	-2.80048	80	c("CCL19", "SLAMF1", "CCR7", "RIPOR2", "S100A8", "ITGB2", "CCL5", "S100A7", "CD74", "S100A9", "SAA1", "EDN2", "SYK")	Down-regulated
GOBP_GRANULOCYTE_MIGRATION	2.99e-07	2.47e-05	0.674963	-0.425496	-2.7036	95	c("CCL19", "SLAMF1", "CCR7", "RIPOR2", "S100A8", "ITGB2", "RHOH", "CCL5", "PECAM1", "S100A7", "CD74", "S100A9", "SAA1", "EDN2", "SYK")	Down-regulated
GOBP_HEART_DEVELOPMENT	0.00116284	0.0312879	0.190145	0.25162	1.4341	417	c("JPH2", "MMP2", "GREM1", "RYR1", "BASP1", "DKK1", "FHOD3", "SFRP2", "RBM24", "DUSP9", "NOTCH1", "TBX19", "RPS6KA2", "FREM2", "MIR17HG", "NRP2", "DLL1", "FOXC1", "POU6F1", "DHRS3", "LMO4", "GREB1L", "JAG1", "ADM", "SMO", "SMG9", "SNAI2", "ACVR2B", "COL11A1", "PPARA", "ACVR1", "MAPK11", "EFNB2", "WNT5A", "DSG2", "HEG1", "SEMA3C", "SGCD", "ITGA3", "SOX11", "SAV1", "EPOR", "DNAH5", "FGFR2", "SKI", …	Up-regulated
GOBP_HEART_MORPHOGENESIS	0.00144565	0.0365706	0.1717	0.298905	1.58731	174	c("RYR1", "DKK1", "SFRP2", "NOTCH1", "TBX19", "MIR17HG", "NRP2", "DLL1", "FOXC1", "DHRS3", "JAG1", "SMO", "SNAI2", "COL11A1", "ACVR1", "WNT5A", "HEG1", "SEMA3C", "SOX11", "SAV1", "FGFR2", "BMP4", "FZD1", "SEC24B", "TBX2", "SMAD7", "BBS5", "PKP2", "FZD2", "CCDC40", "BMP7", "YAP1", "SUFU", "LEMD2", "TGFBR3", "MSX2", "CRKL", "SNAI1", "MSX1", "DVL2", "MEGF8", "MIB1", "SOX9", "VANGL2", "DSP", "ADAMTS1…	Up-regulated
GOBP_HIPPO_SIGNALING	0.0011106	0.0304519	0.202909	0.44834	1.88562	40	c("AJUBA", "TEAD3", "LATS2", "SRC", "SOX11", "AMOTL2", "SAV1", "AMOTL1", "SCHIP1", "LATS1", "WTIP", "YAP1", "IQCJ-SCHIP1", "WWC1", "TEAD1", "TEAD4", "MOB1B", "CIT", "NF2", "MAP2K3", "DCHS1", "TEAD2", "SHANK2", "LIMD1", "NUAK2", "MAPK14", "WWC3", "CORO7", "DLG5", "WWTR1", "WWC2", "MOB1A", "STK3")	Up-regulated
GOBP_HOMOPHILIC_CELL_ADHESION_VIA_PLASMA_MEMBRANE_ADHESION_MOLECULES	0.00124815	0.0327547	0.186919	0.368515	1.76624	79	c("L1CAM", "DSG3", "CEACAM1", "PTPRG", "PTPRM", "DSG2", "NEXN", "CDHR3", "CADM3", "HMCN1", "NECTIN4", "CDH23", "CDH3", "PVR", "PALLD", "AMIGO2", "PCDHGA9", "PKD1", "PCDH7", "PLXNB2", "PCDHGC3", "CDH24", "FAT2", "CADM4", "PCDHGB5", "PCDHGA6", "IGSF9", "DSC3", "PCDHB4", "TENM3", "ESAM", "CDH8", "SDK2", "ROBO3", "PCDHGB6", "PCDHGA5", "CDH11", "NECTIN1", "DCHS1", "PCDHGA12", "CDH13")	Up-regulated
GOBP_HUMORAL_IMMUNE_RESPONSE	1.68e-06	0.0001172	0.643552	-0.4254	-2.67044	90	c("MS4A1", "TRBC2", "GPR183", "PTPRC", "CCR7", "IGKC", "CD28", "IGHG3", "TRBC1", "HLA-DRB1", "C4BPA", "CFH", "S100A7", "CD83", "DMBT1", "S100A9", "TF", "ROMO1", "PTPN6", "HLA-DQB1", "RGCC", "HMGN2", "POU2F2")	Down-regulated
GOBP_HUMORAL_IMMUNE_RESPONSE_MEDIATED_BY_CIRCULATING_IMMUNOGLOBULIN	0.00081006	0.0236707	0.477271	-0.636478	-3.05462	23	c("TRBC2", "PTPRC", "IGKC", "IGHG3", "TRBC1", "C4BPA")	Down-regulated
GOBP_IMMUNE_EFFECTOR_PROCESS	4.31e-25	1.88e-22	1.29512	-0.356092	-2.9466	359	c("CCL19", "IL7R", "HLA-DQA1", "SLAMF1", "TRBC2", "CD27", "KLRK1", "GPR183", "PTPRC", "DOCK2", "SPN", "CD2", "CD84", "LAPTM5", "IGKC", "CD28", "APBB1IP", "IGHG3", "CAMK4", "TRBC1", "LY9", "KLRB1", "WAS", "CD8A", "CD96", "HLA-DRB1", "PTPN22", "HLA-DRA", "C4BPA", "NCF1", "ITGB2", "HLA-DRB5", "CORO1A", "SERPINB4", "HLA-DPA1", "HLA-DMB", "CFH", "ANGPT1", "PLCL2", "JAK3", "DOCK10", "CD74", "LAT", "RSA…	Down-regulated
GOBP_IMMUNE_RESPONSE_REGULATING_CELL_SURFACE_RECEPTOR_SIGNALING_PATHWAY	1.35e-20	4.18e-18	1.17789	-0.48213	-3.27666	165	c("MS4A1", "BANK1", "TRBC2", "KLRK1", "PTPRC", "CD3G", "ITK", "LCK", "CCR7", "TRGC2", "TRAC", "CD3E", "FYB1", "CD3D", "TRAT1", "LAX1", "LAPTM5", "IGKC", "CD28", "CD79A", "IGHG3", "TRBC1", "CD247", "CD8A", "PRKCB", "HLA-DRB1", "LCP2", "PTPN22", "PLCL2", "PDE4D", "CD79B")	Down-regulated
GOBP_IMMUNE_RESPONSE_REGULATING_SIGNALING_PATHWAY	4.77e-16	1.11e-13	1.02767	-0.339077	-2.62278	284	c("MS4A1", "BANK1", "TRBC2", "KLRK1", "PTPRC", "CD3G", "ITK", "LCK", "CCR7", "TRGC2", "TRAC", "CD3E", "FYB1", "CD3D", "TRAT1", "LAX1", "LAPTM5", "IGKC", "CD28", "CD79A", "IGHG3", "TRBC1", "CD247", "CD8A", "PRKCB", "HLA-DRB1", "LCP2", "PTPN22", "PLCL2", "PDE4D", "CD79B", "OASL", "RSAD2", "RFTN1", "OAS1", "OAS3", "GBP1", "LIME1", "SYK", "DDX58", "NLRP1")	Down-regulated
GOBP_IMMUNOLOGICAL_SYNAPSE_FORMATION	9.87e-06	0.00056479	0.593325	-0.832233	-3.0621	12	c("CCL19", "CCR7", "DOCK2", "CORO1A", "DOCK8")	Down-regulated
GOBP_INFLAMMATORY_RESPONSE	0.00024225	0.00910124	0.518848	-0.16869	-1.4667	455	c("CCL19", "SLAMF1", "PTPRC", "CCR7", "IL16", "GBP5", "CD28", "CXCR4", "CAMK4", "ALOX5AP", "PTGER2", "CD96", "S100A8", "HLA-DRB1", "CST7", "NCF1", "ITGB2", "CYSLTR1", "CCL5", "VCAM1", "LAT", "SAA2", "KLRG1", "TFR2", "IL18R1", "S100A9", "CALCRL", "SAA1")	Down-regulated
GOBP_INNATE_IMMUNE_RESPONSE	5.59e-14	1.13e-11	0.965328	-0.247906	-2.19637	483	c("CCL19", "SLA", "SLAMF1", "TRBC2", "KLRK1", "LCK", "CD2", "CD84", "IGKC", "GBP5", "PYHIN1", "IGHG3", "TRBC1", "LY9", "KLRB1", "WAS", "CD96", "S100A8", "PTPN22", "C4BPA", "NCF1", "CORO1A", "SERPINB4", "HLA-DPA1", "GBP4", "CCL5", "IFIT2", "IFIT1", "MX2", "CFH", "OAS2", "S100A7", "JAK3", "ISG15", "IFIT3", "IFITM1", "CD74", "MX1", "OASL", "RSAD2", "DMBT1", "OAS1", "KLRG1", "IFI27", "ISG20", "S100A9…	Down-regulated
GOBP_INTERFERON_GAMMA_PRODUCTION	0.00012475	0.00521546	0.518848	-0.458259	-2.80884	62	c("SLAMF1", "KLRK1", "CCR7", "CD3E", "CD2", "LAPTM5", "CD96", "HLA-DRB1", "PTPN22", "HLA-DPA1", "PDE4D", "ISG15", "LGALS7B", "IL18R1")	Down-regulated
GOBP_INTERLEUKIN_12_PRODUCTION	3.03e-09	3.46e-07	0.774939	-0.663881	-3.7988	41	c("CCL19", "SLAMF1", "LTB", "CCR7", "TIGIT", "LAPTM5", "IL16", "JAK3")	Down-regulated
GOBP_INTERLEUKIN_1_PRODUCTION	5.59e-05	0.00258484	0.557332	-0.445323	-2.7414	64	c("CCL19", "CCR7", "IL16", "GBP5", "PYHIN1")	Down-regulated
GOBP_KIDNEY_EPITHELIUM_DEVELOPMENT	0.00119506	0.0318397	0.190145	0.337231	1.68787	106	c("SOX8", "GREM1", "BASP1", "HS3ST3A1", "NOTCH1", "SIX4", "DLL1", "FOXC1", "GREB1L", "JAG1", "MYC", "SMO", "EFNB2", "WNK4", "LIF", "IRX2", "TMEM59L", "IRX1", "FGFR2", "BMP4", "LGR4", "SMAD7", "PKD1", "WNT7B", "BMP7", "YAP1", "FGF2", "SDC1")	Up-regulated
GOBP_KIDNEY_MORPHOGENESIS	0.00117398	0.0314838	0.193545	0.375424	1.76248	70	c("SOX8", "GREM1", "BASP1", "HS3ST3A1", "SIX4", "GREB1L", "MYC", "SMO", "WNK4", "LIF", "IRX2", "FRAS1", "TMEM59L", "IRX1", "BMP4", "LGR4", "PKD1", "WNT7B", "BMP7", "FGF2", "SOX9", "FGF1", "HS2ST1", "PDGFRB")	Up-regulated
GOBP_LEUKOCYTE_APOPTOTIC_PROCESS	1.57e-08	1.64e-06	0.733762	-0.472573	-2.96343	87	c("CCL19", "GIMAP8", "IL7R", "CD27", "CD3G", "CCR7", "HCLS1", "BCL11B", "CCL5", "MIAT", "JAK3", "DOCK8", "CD74")	Down-regulated
GOBP_LEUKOCYTE_CELL_CELL_ADHESION	2.82e-24	1.13e-21	1.27903	-0.416574	-3.09909	255	c("CCL19", "IL7R", "HLA-DQA1", "SLAMF1", "CD27", "KLRK1", "IL2RG", "PTPRC", "LCK", "CCR7", "RIPOR2", "SPN", "TIGIT", "CD3E", "LAX1", "LAPTM5", "CD28", "TNFRSF13C", "SELPLG", "S100A8", "HLA-DRB1", "PTPN22", "HLA-DRA", "FERMT3", "SELL", "ITGB2", "HLA-DRB5", "ITGA4", "RHOH", "CORO1A", "CD4", "HLA-DPA1", "HLA-DMB", "CCL5", "RASAL3", "PECAM1", "JAK3", "DOCK8", "CD74", "VCAM1", "CD83", "LGALS7B", "S100…	Down-regulated
GOBP_LEUKOCYTE_CHEMOTAXIS	8.67e-08	8.06e-06	0.704976	-0.364018	-2.38564	141	c("CCL19", "SLAMF1", "KLRK1", "GPR183", "CCR7", "RIPOR2", "IL16", "CXCR4", "S100A8", "ITGB2", "CORO1A", "CCL5", "S100A7", "CD74", "S100A9", "SAA1", "EDN2", "SYK", "EDNRB")	Down-regulated
GOBP_LEUKOCYTE_DIFFERENTIATION	2.01e-20	5.93e-18	1.16907	-0.313473	-2.64104	401	c("CCL19", "MS4A1", "IL7R", "SLAMF1", "CD27", "IL2RG", "EVI2B", "GPR183", "PTPRC", "CD3G", "IKZF1", "ITK", "LCK", "CCR7", "DOCK2", "SPN", "CD3E", "CD2", "CD3D", "CD28", "IKZF3", "CD79A", "CAMK4", "LY9", "CD8A", "HCLS1", "HLA-DRB1", "BCL11B", "PTPN22", "HLA-DRA", "ITGA4", "RHOH", "CD4", "PLCL2", "JAK3", "CD79B", "DOCK10", "CD74", "VCAM1", "CD83", "RSAD2", "DOCK11", "IL18R1")	Down-regulated
GOBP_LEUKOCYTE_MEDIATED_IMMUNITY	3.88e-15	8.71e-13	0.996986	-0.36978	-2.67005	221	c("IL7R", "HLA-DQA1", "SLAMF1", "TRBC2", "CD27", "KLRK1", "PTPRC", "CD2", "CD84", "IGKC", "CD28", "IGHG3", "CAMK4", "TRBC1", "KLRB1", "WAS", "CD8A", "CD96", "HLA-DRB1", "HLA-DRA", "C4BPA", "ITGB2", "HLA-DRB5", "CORO1A", "SERPINB4", "HLA-DPA1", "HLA-DMB", "JAK3", "CD74", "LAT", "RSAD2", "RFTN1", "IL18R1")	Down-regulated
GOBP_LEUKOCYTE_MIGRATION	1.21e-09	1.49e-07	0.788187	-0.295763	-2.16972	245	c("CCL19", "SLAMF1", "KLRK1", "GPR183", "LCK", "CCR7", "RIPOR2", "SPN", "IL16", "CXCR4", "SELPLG", "S100A8", "SELL", "ITGB2", "ITGA4", "RHOH", "CORO1A", "CCL5", "PECAM1", "S100A7", "DOCK8", "CD74", "VCAM1", "S100A9", "SAA1", "EDN2", "SYK", "EDNRB")	Down-regulated
GOBP_LEUKOCYTE_PROLIFERATION	4.45e-13	8.45e-11	0.932595	-0.37336	-2.61512	196	c("CCL19", "MS4A1", "IL7R", "SLAMF1", "GPR183", "PTPRC", "DOCK2", "SPN", "CD3E", "CD28", "IKZF3", "CD79A", "TNFRSF13C", "HLA-DRB1", "PTPN22", "CORO1A", "HLA-DPA1", "HLA-DMB", "CCL5", "RASAL3", "PLCL2", "JAK3", "DOCK8", "CD74", "VCAM1", "FGF10", "LGALS7B")	Down-regulated
GOBP_LYMPHOCYTE_ACTIVATION_INVOLVED_IN_IMMUNE_RESPONSE	1.76e-08	1.82e-06	0.733762	-0.397269	-2.5694	127	c("CCL19", "GPR183", "PTPRC", "SPN", "CD28", "APBB1IP", "LY9", "HLA-DRB1", "HLA-DRA", "CORO1A", "HLA-DMB", "PLCL2", "JAK3", "DOCK10", "CD74", "DOCK11", "IL18R1")	Down-regulated
GOBP_LYMPHOCYTE_CHEMOTAXIS	3.26e-05	0.00159333	0.557332	-0.612165	-3.24701	31	c("CCL19", "KLRK1", "GPR183", "CCL5", "S100A7", "SAA1")	Down-regulated
GOBP_LYMPHOCYTE_COSTIMULATION	1.48e-08	1.56e-06	0.74774	-0.729279	-3.64697	26	c("CCL19", "KLRK1", "LCK", "CCR7", "CD3E", "CD28", "TNFRSF13C")	Down-regulated
GOBP_LYMPHOCYTE_MEDIATED_IMMUNITY	3.43e-14	7.17e-12	0.965328	-0.423905	-2.88208	162	c("IL7R", "HLA-DQA1", "SLAMF1", "TRBC2", "CD27", "KLRK1", "PTPRC", "CD2", "IGKC", "CD28", "IGHG3", "TRBC1", "KLRB1", "WAS", "CD8A", "CD96", "HLA-DRB1", "HLA-DRA", "C4BPA", "HLA-DRB5", "CORO1A", "SERPINB4", "HLA-DPA1", "HLA-DMB", "CD74", "RSAD2", "RFTN1", "IL18R1")	Down-regulated
GOBP_LYMPHOCYTE_MIGRATION	1.79e-08	1.84e-06	0.733762	-0.496881	-3.11411	72	c("CCL19", "KLRK1", "GPR183", "CCR7", "RIPOR2", "SPN", "ITGA4", "CORO1A", "CCL5", "S100A7", "DOCK8", "SAA1")	Down-regulated
GOBP_LYMPH_VESSEL_DEVELOPMENT	0.00073068	0.0218738	0.256959	0.537433	1.95957	22	c("FOXC1", "EPHA2", "ACVR2B", "EFNB2", "HEG1", "PTPN14", "PDPN", "VEGFC", "PKD1", "FGF2", "ACVRL1", "PPP3CB", "SVEP1", "FOXC2", "TBX1", "PROX1")	Up-regulated
GOBP_MESENCHYMAL_CELL_MIGRATION	0.00113379	0.0307771	0.199003	0.415625	1.82748	49	c("SOX8", "SEMA7A", "SEMA3G", "NRP2", "SEMA3D", "SEMA3A", "SOX10", "SMO", "ACVR1", "RADIL", "SEMA3C", "SEMA6B", "BMP4", "SEMA4F", "SEMA6C", "BMP7")	Up-regulated
GOBP_MESENCHYMAL_TO_EPITHELIAL_TRANSITION	0.00014722	0.00594156	0.518848	0.681684	2.09244	12	c("GREM1", "BASP1", "SMO", "LIF", "BMP4", "FZD7")	Up-regulated
GOBP_MESENCHYME_DEVELOPMENT	0.0005066	0.0164502	0.291377	0.297132	1.61379	220	c("SOX8", "GREM1", "BASP1", "ACTA2", "SEMA7A", "SFRP2", "RBM24", "SEMA3G", "NOTCH1", "BNC2", "ZFP64", "SIX4", "NRP2", "FOXC1", "SPRY2", "SEMA3D", "SPRED3", "HOXA5", "SEMA3A", "IL17RD", "DACT3", "JAG1", "SOX10", "MYC", "SMO", "ZNF750", "HMGA2", "SNAI2", "BCL9L", "ACVR1", "ACTG2", "WNT5A", "DLL3", "RADIL", "SEMA3C", "POFUT2", "SEMA6B", "SOX11", "FGFR2", "PDPN", "BMP4", "SEMA4F", "FGFR1", "TGFB1I1",…	Up-regulated
GOBP_MESODERM_MORPHOGENESIS	0.00038311	0.0131787	0.344763	0.420595	1.87758	53	c("DKK1", "SFRP2", "TBX19", "ITGB3", "FOXC1", "EPHA2", "HMGA2", "EYA2", "ACVR1", "WNT5A", "POFUT2", "ITGA3", "FGFR2", "BMP4", "WNT3", "BMP7", "CRB2", "SNAI1", "GJA1", "ITGB4", "AHDC1", "AXIN1", "NF2", "SMAD2")	Up-regulated
GOBP_METANEPHRIC_NEPHRON_DEVELOPMENT	0.00128277	0.0333767	0.191822	0.501183	1.90717	26	c("SOX8", "GREM1", "SMO", "LIF", "IRX2", "IRX1", "BMP4", "LGR4", "PKD1", "SOX9", "PDGFRB")	Up-regulated
GOBP_METANEPHRIC_NEPHRON_MORPHOGENESIS	0.00079635	0.0233258	0.249167	0.583699	1.98103	17	c("SOX8", "GREM1", "SMO", "LIF", "BMP4", "LGR4", "PKD1", "SOX9", "PDGFRB")	Up-regulated
GOBP_METANEPHROS_DEVELOPMENT	0.00071889	0.0215738	0.249167	0.406261	1.85088	59	c("SOX8", "GREM1", "BASP1", "SIX4", "PDGFA", "GREB1L", "MYC", "SMO", "LIF", "IRX2", "FRAS1", "IRX1", "BMP4", "LGR4", "PKD1", "WNT7B", "BMP7", "YAP1")	Up-regulated
GOBP_METANEPHROS_MORPHOGENESIS	4.66e-05	0.00220059	0.557332	0.605239	2.17984	21	c("SOX8", "GREM1", "BASP1", "SMO", "LIF", "FRAS1", "BMP4", "LGR4", "PKD1", "WNT7B", "SOX9", "PDGFRB")	Up-regulated
GOBP_MONONUCLEAR_CELL_DIFFERENTIATION	4.17e-22	1.46e-19	1.22105	-0.364956	-2.93751	318	c("CCL19", "MS4A1", "IL7R", "SLAMF1", "CD27", "IL2RG", "GPR183", "PTPRC", "CD3G", "IKZF1", "ITK", "LCK", "CCR7", "DOCK2", "SPN", "CD3E", "CD2", "CD3D", "CD28", "IKZF3", "CD79A", "CAMK4", "LY9", "CD8A", "HLA-DRB1", "BCL11B", "PTPN22", "HLA-DRA", "ITGA4", "RHOH", "CD4", "PLCL2", "JAK3", "CD79B", "DOCK10", "CD74", "VCAM1", "CD83", "RSAD2", "DOCK11", "IL18R1")	Down-regulated
GOBP_MONONUCLEAR_CELL_MIGRATION	8.84e-08	8.19e-06	0.704976	-0.399487	-2.5597	120	c("CCL19", "SLAMF1", "KLRK1", "GPR183", "CCR7", "RIPOR2", "SPN", "CXCR4", "ITGA4", "CORO1A", "CCL5", "PECAM1", "S100A7", "DOCK8")	Down-regulated
GOBP_MORPHOGENESIS_OF_AN_EPITHELIUM	3.91e-05	0.00187632	0.557332	0.273212	1.55165	393	c("SOX8", "MMP2", "GREM1", "MMP14", "DKK1", "SFRP2", "HS3ST3A1", "NOTCH1", "DACT1", "FREM2", "WNT5B", "SIX4", "AJUBA", "DLL1", "KRT17", "SPRY2", "PDGFA", "HOXA5", "EPHA2", "CEACAM1", "SOCS3", "LMO4", "GREB1L", "JAG1", "ADM", "SOX10", "LAMA1", "MYC", "NRARP", "SCRIB", "SMO", "SNAI2", "ACVR1", "CTHRC1", "NTN1", "ZNRF3", "EFNB2", "WNK4", "WNT5A", "LIF", "TP63", "IRX2", "FRAS1", "SRC", "SEMA3C", "EGF…	Up-regulated
GOBP_MORPHOGENESIS_OF_A_BRANCHING_STRUCTURE	0.00096063	0.02732	0.211465	0.318152	1.65844	146	c("SOX8", "GREM1", "MMP14", "SFRP2", "HS3ST3A1", "NOTCH1", "SIX4", "SPRY2", "PDGFA", "HOXA5", "EPHA2", "SOCS3", "GREB1L", "ADM", "SOX10", "LAMA1", "MYC", "NRARP", "SMO", "SNAI2", "ACVR1", "WNT5A", "TP63", "SRC", "SEMA3C", "EGF", "TMEM59L", "FGFR2", "BMP4", "TBX2", "FZD5", "LGR4", "PLXNA1", "PKD1", "BMP7", "YAP1", "FGF2")	Up-regulated
GOBP_MORPHOGENESIS_OF_A_POLARIZED_EPITHELIUM	0.00120434	0.0319825	0.190145	0.356868	1.72726	84	c("DKK1", "SFRP2", "DACT1", "LAMA1", "SCRIB", "CTHRC1", "ZNRF3", "WNT5A", "TP63", "DVL1", "LAMA3", "FZD1", "BRSK1", "SEC24B", "SAPCD2", "PTK7", "FZD7", "ASTN2", "FZD2", "RAP2A", "GPC4", "MED12", "DVL2", "ANKRD6", "CAMSAP3", "SMURF1", "GRHL3", "WDR1", "VANGL2", "GPC6", "DAB2", "ROR2", "MAGI2", "OPHN1", "PRICKLE1", "SH3BP1", "DVL3", "CELSR1", "ABL1", "JHY", "FZD6", "RYK", "SMURF2", "INTU", "NPHP3",…	Up-regulated
GOBP_MYELOID_CELL_DIFFERENTIATION	0.00144272	0.0365706	0.45506	-0.19317	-1.49918	292	c("CCL19", "EVI2B", "GPR183", "GPR171", "IKZF1", "CCR7", "CAMK4", "HCLS1", "HLA-DRB1", "FLI1", "CD4", "JAK3", "ADGRF5", "ISG15", "CD74")	Down-regulated
GOBP_MYELOID_LEUKOCYTE_DIFFERENTIATION	0.00112604	0.0306415	0.45506	-0.265541	-1.75599	152	c("CCL19", "EVI2B", "GPR183", "CCR7", "CAMK4", "HCLS1", "HLA-DRB1", "CD4")	Down-regulated
GOBP_MYELOID_LEUKOCYTE_MIGRATION	0.00016849	0.00667911	0.518848	-0.295332	-1.94425	145	c("CCL19", "SLAMF1", "CCR7", "RIPOR2", "S100A8", "ITGB2", "RHOH", "CCL5", "PECAM1", "S100A7", "CD74", "S100A9", "SAA1", "EDN2", "SYK", "EDNRB")	Down-regulated
GOBP_NEGATIVE_CHEMOTAXIS	0.00219537	0.0499947	0.143765	0.427999	1.80997	41	c("SEMA7A", "SEMA3G", "ITGB3", "NRP2", "LGR6", "SEMA3D", "PDGFA", "SEMA3A", "NTN1", "WNT5A", "SEMA3C", "SEMA6B", "SEMA4F")	Up-regulated
GOBP_NEGATIVE_REGULATION_OF_BMP_SIGNALING_PATHWAY	0.00169543	0.0411885	0.163751	0.435643	1.8423	41	c("GREM1", "RBPMS2", "DKK1", "SFRP2", "NOTCH1", "HTRA3", "PPARG", "WNT5A", "NBL1", "SKI", "FZD1", "SMAD7", "LEMD2", "HTRA1", "CRIM1", "SMURF1", "FBN1", "HIPK2", "PPM1A")	Up-regulated
GOBP_NEGATIVE_REGULATION_OF_CELL_ACTIVATION	0.00023184	0.00881289	0.518848	-0.309882	-2.00769	128	c("BANK1", "PTPRC", "RIPOR2", "SPN", "TIGIT", "CD84", "LAX1", "LAPTM5", "TBC1D10C", "SAMSN1", "HLA-DRB1", "CST7", "PTPN22", "JAK3", "ADGRF5", "CD74", "LGALS7B")	Down-regulated
GOBP_NEGATIVE_REGULATION_OF_CELL_DIFFERENTIATION	0.00110183	0.0303133	0.195314	0.245895	1.40922	458	c("SOX8", "TMEM178A", "GREM1", "RBPMS2", "DKK1", "LRP4", "ABCA1", "SEMA7A", "MAFB", "SFRP2", "SEMA3G", "EPHB2", "EPHB1", "DTX1", "NOTCH1", "HOXA9", "PPARG", "NR1D1", "TRPV4", "SIX4", "ITGB3", "DLL1", "SPRY2", "MMP11", "SEMA3D", "SPRED3", "HOXA5", "SEMA3A", "FLCN", "IL17RD", "CEACAM1", "DACT3", "JAG1", "SOX10", "TTPA", "TMEM119", "MYC", "NRARP", "DDIT3", "SMO", "ZNF750", "SNAI2", "PPARA", "SHB", "…	Up-regulated
GOBP_NEGATIVE_REGULATION_OF_CELL_PROJECTION_ORGANIZATION	2.95e-05	0.00147548	0.57561	0.345568	1.81156	154	c("DKK1", "LRP4", "SEMA7A", "SEMA3G", "EPHB2", "TRPV4", "RTN4RL2", "NGEF", "SPRY2", "PRAG1", "SEMA3D", "SEMA3A", "MINAR1", "LIMK2", "PTPRG", "NTN1", "EFNB2", "WNT5A", "RAP1GAP", "SEMA3C", "SEMA6B", "ITGA3", "APOE", "ARHGAP44", "PRKCD", "PRNP", "SEMA4F", "SYNGAP1", "WNT3", "PAQR3", "KANK1", "TBC1D7", "INPP5J", "EFNB3", "SEMA6C", "RAB29", "YAP1", "CDKL3", "MAP2", "KLK8", "IFRD1", "DRAXIN", "CARM1",…	Up-regulated
GOBP_NEGATIVE_REGULATION_OF_CELL_SUBSTRATE_ADHESION	0.00104542	0.0292216	0.207055	0.41289	1.8291	51	c("MMP14", "NOTCH1", "JAG1", "SRC", "CDKN2A", "SPRY4", "FZD7", "KANK1", "COL1A1", "MAP4K4", "SERPINE1", "CORO2B", "RCC2", "FBLN1", "ACTN4", "SPOCK1", "NF2", "BCL6", "MEN1", "MELTF", "AP1AR", "ACVRL1", "CORO1C", "FZD4")	Up-regulated
GOBP_NEGATIVE_REGULATION_OF_IMMUNE_SYSTEM_PROCESS	6.23e-07	4.88e-05	0.659444	-0.255555	-1.93053	264	c("IL7R", "SLAMF1", "BANK1", "KLRK1", "PTPRC", "RIPOR2", "SPN", "TIGIT", "CD84", "LAX1", "LAPTM5", "TBC1D10C", "CD96", "SAMSN1", "HLA-DRB1", "CST7", "PTPN22", "C4BPA", "SERPINB4", "ANGPT1", "PLCL2", "JAK3", "ADGRF5", "ISG15", "CD74", "LGALS7B", "OAS1", "OAS3", "GBP1", "SYK", "SAMHD1")	Down-regulated
GOBP_NEGATIVE_REGULATION_OF_INTERLEUKIN_12_PRODUCTION	2.16e-05	0.00113118	0.57561	-0.792084	-2.7012	10	c("SLAMF1", "CCR7", "TIGIT", "JAK3")	Down-regulated
GOBP_NEGATIVE_REGULATION_OF_LEUKOCYTE_APOPTOTIC_PROCESS	5.55e-08	5.29e-06	0.719513	-0.646	-3.63214	38	c("CCL19", "IL7R", "CD27", "CCR7", "HCLS1", "BCL11B", "CCL5", "JAK3", "DOCK8", "CD74")	Down-regulated
GOBP_NEGATIVE_REGULATION_OF_LEUKOCYTE_MEDIATED_IMMUNITY	0.00010259	0.00439451	0.538434	-0.572763	-3.13989	35	c("IL7R", "SLAMF1", "PTPRC", "CD84", "CD96", "C4BPA", "SERPINB4", "JAK3")	Down-regulated
GOBP_NEGATIVE_REGULATION_OF_LYMPHOCYTE_MEDIATED_IMMUNITY	0.00205695	0.0476861	0.431708	-0.559721	-2.90211	29	c("IL7R", "SLAMF1", "PTPRC", "CD96", "C4BPA", "SERPINB4")	Down-regulated
GOBP_NEGATIVE_REGULATION_OF_NEURON_PROJECTION_DEVELOPMENT	2.77e-05	0.00139289	0.57561	0.371526	1.88478	117	c("DKK1", "LRP4", "SEMA7A", "SEMA3G", "EPHB2", "TRPV4", "RTN4RL2", "NGEF", "PRAG1", "SEMA3D", "SEMA3A", "MINAR1", "PTPRG", "NTN1", "EFNB2", "WNT5A", "SEMA3C", "SEMA6B", "APOE", "SEMA4F", "SYNGAP1", "WNT3", "PAQR3", "KANK1", "INPP5J", "EFNB3", "SEMA6C", "RAB29", "CDKL3", "MAP2", "KLK8", "IFRD1", "DRAXIN", "CARM1", "CERS2", "SEMA5A", "SPOCK1", "ADCY6", "STX1B", "LPAR1", "DENND5A", "KREMEN1", "DAB2"…	Up-regulated
GOBP_NEGATIVE_REGULATION_OF_TRANSMEMBRANE_RECEPTOR_PROTEIN_SERINE_THREONINE_KINASE_SIGNALING_PATHWAY	0.00162582	0.0402065	0.162703	0.333402	1.67738	110	c("GREM1", "RBPMS2", "DKK1", "SFRP2", "NOTCH1", "HTRA3", "MIR17HG", "PPARG", "SPRY2", "SPRED3", "CIDEA", "IL17RD", "BCL9L", "PPARA", "ACVR1", "WNT5A", "FST", "NOMO1", "NBL1", "SKI", "FZD1", "TGFB1I1", "SMAD7", "LEMD2", "TGFBR3", "CAV2", "ZBTB7A", "HTRA1", "LRP1", "CRIM1", "SMURF1", "NOMO3", "SAP30L", "FBN1", "HIPK2", "PPM1A", "SPRED1", "TET1", "ING1", "MAGI2", "SNX25")	Up-regulated
GOBP_NEGATIVE_REGULATION_OF_WNT_SIGNALING_PATHWAY	0.00178363	0.0426432	0.154984	0.317865	1.63004	127	c("GREM1", "DKK1", "LRP4", "SFRP2", "NOTCH1", "DACT1", "GRB10", "SHISA2", "DKK3", "DACT3", "SOX10", "DDIT3", "SNAI2", "LATS2", "CTHRC1", "ZNRF3", "WNT5A", "CSNK1E", "APOE", "PTPRU", "NLK", "FZD1", "APCDD1L", "TRABD2B", "LATS1", "NXN", "CXXC4", "TMEM64", "ANKRD6", "STK11", "DRAXIN", "LMBR1L", "LZTS2", "LRP1", "TMEM170B", "SOX9", "AMFR", "TLE1", "TLE2", "JADE1", "AXIN1", "KREMEN1", "DAB2")	Up-regulated
GOBP_NEPHRON_DEVELOPMENT	0.00021833	0.00840947	0.518848	0.360099	1.80711	108	c("SOX8", "GREM1", "BASP1", "ACTA2", "HS3ST3A1", "NOTCH1", "SIX4", "ITGB3", "DLL1", "FOXC1", "PDGFA", "GREB1L", "JAG1", "MYC", "SMO", "WNK4", "LIF", "IRX2", "TMEM59L", "ITGA3", "IRX1", "BMP4", "NOTCH3", "NID1", "LGR4", "PKD1", "WNT7B", "BMP7", "YAP1", "FGF2")	Up-regulated
GOBP_NEPHRON_EPITHELIUM_DEVELOPMENT	0.00054074	0.0173791	0.285605	0.378402	1.81698	80	c("SOX8", "GREM1", "BASP1", "HS3ST3A1", "NOTCH1", "SIX4", "DLL1", "FOXC1", "GREB1L", "JAG1", "MYC", "SMO", "WNK4", "LIF", "IRX2", "TMEM59L", "IRX1", "BMP4", "LGR4", "PKD1", "WNT7B", "YAP1", "FGF2")	Up-regulated
GOBP_NEPHRON_MORPHOGENESIS	0.00022993	0.00878704	0.518848	0.427049	1.92043	55	c("SOX8", "GREM1", "HS3ST3A1", "SIX4", "GREB1L", "MYC", "SMO", "WNK4", "LIF", "IRX2", "TMEM59L", "IRX1", "BMP4", "LGR4", "PKD1", "BMP7", "FGF2", "SOX9", "FGF1", "HS2ST1", "PDGFRB")	Up-regulated
GOBP_NEURON_PROJECTION_GUIDANCE	5.54e-06	0.0003395	0.610527	0.358822	1.88384	156	c("SEMA7A", "SEMA3G", "EPHB2", "EPHB1", "NOTCH1", "BOC", "NRP2", "LGR6", "L1CAM", "NTN5", "SEMA3D", "SEMA3A", "EPHA2", "LAMA1", "TMEFF1", "SMO", "NTN1", "EFNB2", "PTPRM", "WNT5A", "NEXN", "LAMC2", "UNC5B", "SEMA3C", "DVL1", "SEMA6B", "LAMA2", "EPHB3", "LAMA3", "NOTCH3", "SEMA4F", "TUBB2B", "TRIO", "RNF165", "WNT3", "PALLD", "PLXNB1", "PLXNA1", "EFNB3", "SEMA6C", "BMP7", "NRXN3", "PLXNB2", "NCAM1"…	Up-regulated
GOBP_NEUTROPHIL_CHEMOTAXIS	2.39e-06	0.00015953	0.627257	-0.497285	-3.04787	61	c("CCL19", "CCR7", "RIPOR2", "S100A8", "ITGB2", "CCL5", "CD74", "S100A9", "SAA1", "EDN2", "SYK")	Down-regulated
GOBP_NEUTROPHIL_MIGRATION	8.42e-07	6.4e-05	0.659444	-0.465902	-2.92509	75	c("CCL19", "CCR7", "RIPOR2", "S100A8", "ITGB2", "RHOH", "CCL5", "PECAM1", "CD74", "S100A9", "SAA1", "EDN2", "SYK")	Down-regulated
GOBP_NON_CANONICAL_WNT_SIGNALING_PATHWAY	0.00118046	0.031485	0.193545	0.39149	1.80061	62	c("DKK1", "SFRP2", "DACT1", "WNT5B", "CTHRC1", "ZNRF3", "WNT5A", "DVL1", "CSNK1E", "NLK", "FZD1", "FZD8", "FZD5", "DAAM2", "PTK7", "FZD7", "FZD2", "GPC4", "MED12", "DVL2", "ANKRD6", "SMURF1", "GRHL3", "VANGL2", "GPC6", "DAB2", "ROR2", "FZD4", "MAGI2")	Up-regulated
GOBP_NOTCH_SIGNALING_PATHWAY	0.0001021	0.00438851	0.538434	0.337205	1.74846	139	c("CHAC1", "MMP14", "DTX1", "NOTCH1", "POSTN", "DLL1", "FOXC1", "HES7", "NOTCH2NLC", "PRAG1", "LLGL1", "JAG1", "GRIP2", "NRARP", "SNAI2", "CDK3", "DLL3", "TP63", "SRC", "TRAF7", "NLE1", "NOTCH3", "CEBPA", "BMP2K", "TBX2", "DTX4", "MAML1", "BMP7", "YAP1", "NOTCH2NLA", "SNAI1", "RFNG", "ZBTB7A", "GOT1", "MIB1", "CNTN1", "NIBAN2", "SOX9", "SLC35C1", "POFUT1", "TSPAN5", "RBM15", "HEY1", "BCL6", "JAG2…	Up-regulated
GOBP_ORGAN_GROWTH	0.00158439	0.039351	0.164819	0.332534	1.67479	111	c("BASP1", "DUSP9", "NOTCH1", "BNC2", "MIR17HG", "TMEM38B", "DLL1", "FOXC1", "SPRY2", "LEPR", "DDR2", "SMO", "ACVR2B", "PPARA", "LATS2", "MAPK11", "HEG1", "HLX", "SAV1", "FGFR2", "SKI", "TBX2", "LATS1", "THBS3", "YAP1", "FGF2", "TGFBR3", "MSX2", "SOX9", "WWC1", "DIPK2A", "COL27A1", "FLVCR1", "PDGFRB", "SMAD2", "ARID2", "SORBS2", "RGS4", "AKAP6", "DUSP6", "BCL2L11", "TGFBR1", "CTDP1", "YBX3", "FOX…	Up-regulated
GOBP_OSSIFICATION	3.24e-06	0.00021076	0.627257	0.308878	1.7188	294	c("SOX8", "MMP2", "GREM1", "RYR1", "MMP14", "DKK1", "LRP4", "SEMA7A", "SFRP2", "NOTCH1", "PPARGC1B", "PPARG", "BMP8A", "TMEM38B", "FOXC1", "SLC26A2", "CTSK", "DHRS3", "EPHA2", "JAG1", "DDR2", "TMEM119", "SMO", "SNAI2", "ACVR2B", "COL11A1", "CYP27B1", "ACVR1", "CTHRC1", "MAPK11", "WNT5A", "SLC24A3", "TP63", "CCN4", "SOX11", "ESRRA", "FGFR2", "SKI", "BMP4", "PKDCC", "FZD1", "ZBTB16", "BMP1", "CEBPA…	Up-regulated
GOBP_OUTFLOW_TRACT_MORPHOGENESIS	4.21e-06	0.0002654	0.610527	0.474012	2.15143	58	c("RYR1", "SFRP2", "NOTCH1", "MIR17HG", "NRP2", "FOXC1", "DHRS3", "JAG1", "ACVR1", "WNT5A", "SEMA3C", "SOX11", "FGFR2", "BMP4", "FZD1", "SEC24B", "TBX2", "FZD2", "BMP7", "TGFBR3", "MSX2", "CRKL", "DVL2")	Up-regulated
GOBP_PATTERN_SPECIFICATION_PROCESS	0.00134939	0.0346311	0.176795	0.268787	1.49943	304	c("GREM1", "BASP1", "DKK1", "LRP4", "MAFB", "SFRP2", "NOTCH1", "HOXA9", "HOXD8", "NRP2", "HES2", "DLL1", "FOXC1", "HES7", "HOXA4", "HOXA5", "TDRD6", "NRARP", "DDIT3", "SMO", "ACVR2B", "ACVR1", "PCGF2", "WNT5A", "DLL3", "TP63", "IRX2", "SEMA3C", "FST", "NLE1", "IRX1", "LDB1", "NBL1", "ARC", "DNAH5", "PBX3", "FGFR2", "SKI", "BMP4", "ZBTB16", "SYNGAP1", "BMP1", "SATB2", "TDRD5", "TBX2", "ADGRG1", "F…	Up-regulated
GOBP_PEPTIDE_ANTIGEN_ASSEMBLY_WITH_MHC_PROTEIN_COMPLEX	4.34e-07	3.45e-05	0.674963	-0.871831	-3.098	11	c("HLA-DQA1", "HLA-DRB1", "HLA-DRA", "HLA-DRB5", "HLA-DPA1", "HLA-DMB")	Down-regulated
GOBP_POSITIVE_REGULATION_OF_ALPHA_BETA_T_CELL_ACTIVATION	2.32e-08	2.35e-06	0.733762	-0.612701	-3.57336	46	c("CCL19", "IL2RG", "PTPRC", "CD3E", "CD28", "HLA-DRB1", "PTPN22", "HLA-DRA", "RASAL3", "CD83")	Down-regulated
GOBP_POSITIVE_REGULATION_OF_ALPHA_BETA_T_CELL_DIFFERENTIATION	0.00102721	0.0287784	0.45506	-0.562918	-3.0565	34	c("CCL19", "IL2RG", "HLA-DRB1", "HLA-DRA", "CD83", "SYK")	Down-regulated
GOBP_POSITIVE_REGULATION_OF_B_CELL_ACTIVATION	5.1e-06	0.00031842	0.610527	-0.499583	-3.05138	60	c("TRBC2", "CD27", "IL2RG", "GPR183", "PTPRC", "IGKC", "CD28", "TNFRSF13C", "IGHG3", "TRBC1", "CD74")	Down-regulated
GOBP_POSITIVE_REGULATION_OF_CD4_POSITIVE_ALPHA_BETA_T_CELL_ACTIVATION	4.29e-07	3.43e-05	0.674963	-0.698392	-3.49251	26	c("CCL19", "IL2RG", "CD3E", "CD28", "HLA-DRB1", "HLA-DRA", "CD83")	Down-regulated
GOBP_POSITIVE_REGULATION_OF_CD4_POSITIVE_ALPHA_BETA_T_CELL_DIFFERENTIATION	1.79e-05	0.00095817	0.57561	-0.678214	-3.20859	22	c("CCL19", "IL2RG", "HLA-DRB1", "HLA-DRA", "CD83")	Down-regulated
GOBP_POSITIVE_REGULATION_OF_CELL_ACTIVATION	4.09e-22	1.45e-19	1.22105	-0.400477	-2.97934	255	c("CCL19", "IL7R", "HLA-DQA1", "SLAMF1", "TRBC2", "CD27", "KLRK1", "IL2RG", "GPR183", "PTPRC", "LCK", "CCR7", "CD3E", "CD2", "IGKC", "CD28", "TNFRSF13C", "IGHG3", "TRBC1", "HLA-DRB1", "PTPN22", "HLA-DRA", "ITGB2", "HLA-DRB5", "RHOH", "CORO1A", "CD4", "HLA-DPA1", "HLA-DMB", "CCL5", "RASAL3", "JAK3", "DOCK8", "CD74", "VCAM1", "FGF10", "CD83")	Down-regulated
GOBP_POSITIVE_REGULATION_OF_CELL_ADHESION	1.06e-14	2.28e-12	0.986546	-0.301019	-2.42983	330	c("CCL19", "IL7R", "HLA-DQA1", "SLAMF1", "CD27", "KLRK1", "IL2RG", "PTPRC", "LCK", "CCR7", "CD3E", "CD28", "APBB1IP", "TNFRSF13C", "SPOCK2", "HLA-DRB1", "PTPN22", "HLA-DRA", "ITGB2", "HLA-DRB5", "ITGA4", "RHOH", "CORO1A", "CD4", "HLA-DPA1", "HLA-DMB", "CCL5", "RASAL3", "ANGPT1", "JAK3", "DOCK8", "CD74", "VCAM1", "CD83")	Down-regulated
GOBP_POSITIVE_REGULATION_OF_CELL_CELL_ADHESION	3.86e-18	1.03e-15	1.09593	-0.411736	-2.89235	205	c("CCL19", "IL7R", "HLA-DQA1", "SLAMF1", "CD27", "KLRK1", "IL2RG", "PTPRC", "LCK", "CCR7", "CD3E", "CD28", "TNFRSF13C", "HLA-DRB1", "PTPN22", "HLA-DRA", "ITGB2", "HLA-DRB5", "ITGA4", "RHOH", "CORO1A", "CD4", "HLA-DPA1", "HLA-DMB", "CCL5", "RASAL3", "JAK3", "DOCK8", "CD74", "VCAM1", "CD83")	Down-regulated
GOBP_POSITIVE_REGULATION_OF_CHEMOTAXIS	3.02e-05	0.00149561	0.57561	-0.385007	-2.43546	94	c("CCL19", "SLAMF1", "CCR7", "RIPOR2", "IL16", "CXCR4", "CCL5", "S100A7", "CD74", "FGF10", "NTRK3")	Down-regulated
GOBP_POSITIVE_REGULATION_OF_CYTOKINE_PRODUCTION	4.38e-14	9.01e-12	0.965328	-0.314105	-2.45148	298	c("CCL19", "SLAMF1", "KLRK1", "PTPRC", "LTB", "ITK", "CCR7", "SPN", "TIGIT", "CD3E", "CD2", "CD84", "LAPTM5", "IL16", "GBP5", "CD28", "PYHIN1", "CAMK4", "LY9", "PTPN22", "CD4", "HLA-DPA1", "OAS2", "PDE4D", "ISG15", "CD74", "CD83", "RSAD2", "RFTN1", "OAS1", "IL18R1", "SAA1", "OAS3", "SYK", "DDX58", "NLRP1")	Down-regulated
GOBP_POSITIVE_REGULATION_OF_ERK1_AND_ERK2_CASCADE	0.0002206	0.00846846	0.518848	-0.311177	-2.01608	128	c("CCL19", "SLAMF1", "GPR183", "PTPRC", "CCR7", "HLA-DRB1", "PTPN22", "CD4", "CCL5", "ANGPT1", "S100A7", "CD74", "FGF10", "NTRK3")	Down-regulated
GOBP_POSITIVE_REGULATION_OF_GRANULOCYTE_CHEMOTAXIS	1.2e-05	0.00066984	0.593325	-0.739475	-3.36227	20	c("CCL19", "CCR7", "RIPOR2", "S100A7", "CD74")	Down-regulated
GOBP_POSITIVE_REGULATION_OF_HEMOPOIESIS	1.26e-07	1.14e-05	0.690132	-0.371504	-2.40335	129	c("CCL19", "IL7R", "CD27", "IL2RG", "EVI2B", "PTPRC", "HCLS1", "HLA-DRB1", "HLA-DRA", "RHOH", "CD4", "CD74", "CD83")	Down-regulated
GOBP_POSITIVE_REGULATION_OF_IMMUNE_EFFECTOR_PROCESS	1.88e-07	1.63e-05	0.690132	-0.341506	-2.3051	160	c("CCL19", "SLAMF1", "KLRK1", "PTPRC", "CD84", "LAPTM5", "CD28", "CAMK4", "HLA-DRB1", "PTPN22", "HLA-DRA", "ITGB2", "HLA-DMB", "CD74", "RSAD2", "IL18R1", "SYK", "DDX58", "MZB1")	Down-regulated
GOBP_POSITIVE_REGULATION_OF_IMMUNE_RESPONSE	2.17e-30	1.2e-27	1.43181	-0.416469	-3.32674	312	c("CCL19", "MS4A1", "SLAMF1", "BANK1", "TRBC2", "KLRK1", "PTPRC", "CD3G", "ITK", "LCK", "CCR7", "TRGC2", "TRAC", "CD3E", "FYB1", "CD3D", "TRAT1", "LAX1", "LAPTM5", "IGKC", "GBP5", "CD28", "PYHIN1", "CD79A", "IGHG3", "TRBC1", "CD247", "CD8A", "PRKCB", "HLA-DRB1", "LCP2", "PTPN22", "HLA-DRA", "C4BPA", "ITGB2", "CD4", "HLA-DMB", "CCL5", "CFH", "PLCL2", "PDE4D", "CD79B", "CD74", "RSAD2", "RFTN1", "IL…	Down-regulated
GOBP_POSITIVE_REGULATION_OF_INTERLEUKIN_12_PRODUCTION	1.71e-06	0.00011894	0.643552	-0.684975	-3.51172	28	c("CCL19", "LTB", "CCR7", "LAPTM5", "IL16")	Down-regulated
GOBP_POSITIVE_REGULATION_OF_INTERLEUKIN_1_PRODUCTION	9.17e-05	0.00400435	0.538434	-0.522228	-3.01677	44	c("CCL19", "IL16", "GBP5", "PYHIN1")	Down-regulated
GOBP_POSITIVE_REGULATION_OF_JNK_CASCADE	0.00106969	0.0296849	0.45506	-0.368874	-2.31084	77	c("CCL19", "SLAMF1", "CD27", "CCR7", "NCF1")	Down-regulated
GOBP_POSITIVE_REGULATION_OF_LEUKOCYTE_CELL_CELL_ADHESION	2.18e-20	6.35e-18	1.16907	-0.462481	-3.18027	176	c("CCL19", "IL7R", "HLA-DQA1", "SLAMF1", "CD27", "KLRK1", "IL2RG", "PTPRC", "LCK", "CCR7", "CD3E", "CD28", "TNFRSF13C", "HLA-DRB1", "PTPN22", "HLA-DRA", "ITGB2", "HLA-DRB5", "ITGA4", "RHOH", "CORO1A", "CD4", "HLA-DPA1", "HLA-DMB", "CCL5", "RASAL3", "JAK3", "DOCK8", "CD74", "VCAM1", "CD83")	Down-regulated
GOBP_POSITIVE_REGULATION_OF_LEUKOCYTE_CHEMOTAXIS	5.37e-05	0.00249141	0.557332	-0.465073	-2.83008	59	c("CCL19", "SLAMF1", "CCR7", "RIPOR2", "CCL5", "S100A7", "CD74")	Down-regulated
GOBP_POSITIVE_REGULATION_OF_LEUKOCYTE_MIGRATION	7.51e-06	0.00043953	0.610527	-0.382163	-2.42008	98	c("CCL19", "SLAMF1", "CCR7", "RIPOR2", "SPN", "ITGA4", "CORO1A", "CCL5", "S100A7", "DOCK8", "CD74")	Down-regulated
GOBP_POSITIVE_REGULATION_OF_LEUKOCYTE_PROLIFERATION	3.78e-10	5.02e-08	0.814036	-0.482511	-3.04388	93	c("CCL19", "SLAMF1", "GPR183", "PTPRC", "CD3E", "CD28", "TNFRSF13C", "PTPN22", "CORO1A", "HLA-DPA1", "HLA-DMB", "CCL5", "RASAL3", "JAK3", "CD74", "VCAM1", "FGF10")	Down-regulated
GOBP_POSITIVE_REGULATION_OF_LYMPHOCYTE_DIFFERENTIATION	9.56e-07	7.13e-05	0.643552	-0.427632	-2.68628	91	c("CCL19", "IL7R", "CD27", "IL2RG", "PTPRC", "HLA-DRB1", "HLA-DRA", "RHOH", "CD74", "CD83")	Down-regulated
GOBP_POSITIVE_REGULATION_OF_MORPHOGENESIS_OF_AN_EPITHELIUM	8.58e-05	0.00378971	0.538434	0.530847	2.09225	30	c("SOX8", "GREM1", "WNT5B", "SIX4", "SMO", "LIF", "EGF", "BMP4", "LGR4", "MMRN2", "FGF2", "GJA1", "SOX9")	Up-regulated
GOBP_POSITIVE_REGULATION_OF_NEUTROPHIL_MIGRATION	2.26e-05	0.00117641	0.57561	-0.659033	-3.20218	24	c("CCL19", "CCR7", "RIPOR2", "CD74")	Down-regulated
GOBP_POSITIVE_REGULATION_OF_NIK_NF_KAPPAB_SIGNALING	0.00103074	0.0288441	0.45506	-0.468085	-2.76272	49	c("CCL19", "CD27", "LAPTM5")	Down-regulated
GOBP_POSITIVE_REGULATION_OF_OSTEOBLAST_DIFFERENTIATION	0.0007031	0.0212827	0.252973	0.417078	1.85539	52	c("SFRP2", "JAG1", "DDR2", "TMEM119", "ACVR2B", "ACVR1", "CTHRC1", "TP63", "CCN4", "SOX11", "BMP4", "CEBPA", "WNT7B", "BMP7", "YAP1", "FGF2", "CEBPB", "MSX2", "FAM20C", "IL6R", "ZHX3", "FERMT2", "ACVR2A", "CEBPD")	Up-regulated
GOBP_POSITIVE_REGULATION_OF_RESPONSE_TO_EXTERNAL_STIMULUS	2.59e-06	0.00017142	0.627257	-0.244089	-1.85824	270	c("CCL19", "SLAMF1", "KLRK1", "CCR7", "RIPOR2", "IL16", "GBP5", "CD28", "PYHIN1", "CXCR4", "ALOX5AP", "S100A8", "CCL5", "MIAT", "S100A7", "CD74", "FGF10", "OASL", "NTRK3")	Down-regulated
GOBP_POSITIVE_REGULATION_OF_TUMOR_NECROSIS_FACTOR_SUPERFAMILY_CYTOKINE_PRODUCTION	6.26e-05	0.00287303	0.538434	-0.441665	-2.74932	69	c("CCL19", "PTPRC", "SPN", "CD2", "CD84", "OAS2", "OAS1", "OAS3", "SYK", "DDX58")	Down-regulated
GOBP_POSITIVE_REGULATION_OF_T_CELL_PROLIFERATION	2.83e-10	3.8e-08	0.814036	-0.604977	-3.68939	58	c("CCL19", "SLAMF1", "PTPRC", "CD3E", "CD28", "TNFRSF13C", "PTPN22", "CORO1A", "HLA-DPA1", "HLA-DMB", "CCL5", "RASAL3", "JAK3", "VCAM1")	Down-regulated
GOBP_POSITIVE_THYMIC_T_CELL_SELECTION	6.59e-07	5.11e-05	0.659444	-0.845441	-2.88316	10	c("PTPRC", "CD3G", "DOCK2", "CD3E", "CD3D", "CD74")	Down-regulated
GOBP_POSITIVE_T_CELL_SELECTION	1.12e-07	1.01e-05	0.704976	-0.73851	-3.49384	22	c("PTPRC", "CD3G", "DOCK2", "SPN", "CD3E", "CD3D", "LY9", "BCL11B", "CD74")	Down-regulated
GOBP_POSTSYNAPTIC_MEMBRANE_ORGANIZATION	0.00016319	0.00651095	0.518848	0.590998	2.10052	20	c("SHANK3", "LRP4", "EPHB2", "DLG4", "LRRC4", "NLGN2", "DVL1", "APOE", "GLRB")	Up-regulated
GOBP_PRODUCTION_OF_MOLECULAR_MEDIATOR_OF_IMMUNE_RESPONSE	0.00031006	0.0111193	0.498493	-0.270507	-1.83842	165	c("HLA-DQA1", "SLAMF1", "PTPRC", "LAPTM5", "CD28", "CAMK4", "CD96", "HLA-DRB1", "PTPN22", "HLA-DRA", "HLA-DRB5", "HLA-DPA1", "HLA-DMB", "ANGPT1", "JAK3", "CD74", "RSAD2", "IL18R1", "SYK", "DDX58", "SAMHD1", "MZB1", "BATF", "BST2", "HLA-DQB1")	Down-regulated
GOBP_PROXIMAL_DISTAL_PATTERN_FORMATION	0.00207658	0.0480046	0.15322	0.54772	1.88714	18	c("GREM1", "LRP4", "HOXA9", "DLL1", "TP63", "IRX2", "IRX1")	Up-regulated
GOBP_REGIONALIZATION	0.00074894	0.0222032	0.238702	0.289022	1.57967	235	c("GREM1", "BASP1", "DKK1", "LRP4", "MAFB", "SFRP2", "NOTCH1", "HOXA9", "HOXD8", "NRP2", "HES2", "DLL1", "FOXC1", "HES7", "HOXA4", "HOXA5", "TDRD6", "NRARP", "DDIT3", "SMO", "ACVR2B", "ACVR1", "PCGF2", "WNT5A", "DLL3", "TP63", "IRX2", "SEMA3C", "NLE1", "IRX1", "LDB1", "NBL1", "ARC", "PBX3", "FGFR2", "SKI", "BMP4", "ZBTB16", "BMP1", "TDRD5", "ADGRG1", "FZD5", "WNT3", "WNT7B", "SUFU", "FGF2", "CRB2…	Up-regulated
GOBP_REGULATION_OF_ACTIVIN_RECEPTOR_SIGNALING_PATHWAY	0.00043019	0.014354	0.498493	0.588484	2.0605	19	c("DACT1", "ACVR2B", "ACVR1", "FST", "NOMO1", "SKI", "ACVR1B", "SMAD7", "NOMO3", "MEN1", "SMAD2", "MAGI2", "ACVR2A")	Up-regulated
GOBP_REGULATION_OF_ADAPTIVE_IMMUNE_RESPONSE	4.19e-08	4.08e-06	0.719513	-0.39933	-2.5764	121	c("CCL19", "IL7R", "SLAMF1", "PTPRC", "CD28", "WAS", "CD48", "SAMSN1", "HLA-DRB1", "HLA-DRA", "C4BPA", "CD4", "JAK3", "RSAD2", "IL18R1")	Down-regulated
GOBP_REGULATION_OF_ALPHA_BETA_T_CELL_ACTIVATION	1.03e-07	9.38e-06	0.704976	-0.506689	-3.15409	69	c("CCL19", "IL2RG", "PTPRC", "CD3E", "CD28", "HLA-DRB1", "PTPN22", "HLA-DRA", "RASAL3", "JAK3", "CD83", "LGALS7B", "SYK", "BATF", "IRF1")	Down-regulated
GOBP_REGULATION_OF_ALPHA_BETA_T_CELL_DIFFERENTIATION	0.00033199	0.0118021	0.498493	-0.503143	-2.90652	44	c("CCL19", "IL2RG", "HLA-DRB1", "HLA-DRA", "JAK3", "CD83")	Down-regulated
GOBP_REGULATION_OF_ANIMAL_ORGAN_MORPHOGENESIS	0.00041257	0.0139637	0.326607	0.358176	1.77851	100	c("SOX8", "GREM1", "DKK1", "SFRP2", "DACT1", "SIX4", "PDGFA", "SMO", "SNAI2", "CTHRC1", "ZNRF3", "WNT5A", "DVL1", "BMP4", "FZD1", "SEC24B", "SAPCD2", "PTK7", "FZD7", "SP6", "LGR4", "FZD2", "BMP7", "FGF2", "MSX1", "GPC4", "MED12", "DVL2", "ANKRD6", "SOX9", "NGFR", "SMURF1", "GRHL3", "FGF1", "VANGL2", "GPC6", "DAB2", "ROR2", "MAGI2", "PRICKLE1", "MESP1", "DVL3", "TBX1", "CELSR1", "ABL1", "BMP2", "J…	Up-regulated
GOBP_REGULATION_OF_ANTIGEN_PROCESSING_AND_PRESENTATION	9.28e-06	0.0005342	0.593325	-0.834265	-3.06958	12	c("CCL19", "CCR7", "WAS", "CD74")	Down-regulated
GOBP_REGULATION_OF_BMP_SIGNALING_PATHWAY	0.00073161	0.0218748	0.245527	0.380677	1.80419	74	c("GREM1", "RBPMS2", "DKK1", "SFRP2", "NOTCH1", "HTRA3", "PPARG", "KCP", "WNT5A", "FST", "ITGA3", "SOX11", "NBL1", "SKI", "BMP4", "FZD1", "RNF165", "SMAD7", "LEMD2", "CRB2", "MSX2", "MSX1", "HTRA1", "CRIM1", "SMURF1", "SMAD2", "FBN1", "HIPK2", "PPM1A", "RGMA", "ACVRL1")	Up-regulated
GOBP_REGULATION_OF_BRANCHING_INVOLVED_IN_URETERIC_BUD_MORPHOGENESIS	0.00187559	0.0445804	0.162703	0.58252	1.90618	15	c("SOX8", "GREM1", "SIX4", "SMO", "BMP4", "LGR4", "SOX9")	Up-regulated
GOBP_REGULATION_OF_B_CELL_ACTIVATION	3.2e-09	3.62e-07	0.774939	-0.481058	-3.01983	90	c("BANK1", "TRBC2", "CD27", "IL2RG", "GPR183", "PTPRC", "LAPTM5", "IGKC", "CD28", "TBC1D10C", "IKZF3", "TNFRSF13C", "IGHG3", "TRBC1", "SAMSN1")	Down-regulated
GOBP_REGULATION_OF_CD4_POSITIVE_ALPHA_BETA_T_CELL_ACTIVATION	1.35e-05	0.00074022	0.593325	-0.547236	-3.20527	47	c("CCL19", "IL2RG", "CD3E", "CD28", "HLA-DRB1", "HLA-DRA", "JAK3", "CD83", "LGALS7B")	Down-regulated
GOBP_REGULATION_OF_CD4_POSITIVE_ALPHA_BETA_T_CELL_DIFFERENTIATION	0.00061513	0.0193379	0.477271	-0.57039	-3.09708	34	c("CCL19", "IL2RG", "HLA-DRB1", "HLA-DRA", "JAK3", "CD83")	Down-regulated
GOBP_REGULATION_OF_CELLULAR_RESPONSE_TO_GROWTH_FACTOR_STIMULUS	0.00135611	0.0347661	0.176795	0.281726	1.53929	234	c("GREM1", "RBPMS2", "TMEM108", "DKK1", "SFRP2", "NOTCH1", "HTRA3", "MIR17HG", "PPARG", "ITGB3", "GRB10", "DLL1", "SHISA2", "SPRY2", "DKK3", "SPRED3", "DOK5", "CIDEA", "FLCN", "IL17RD", "KCP", "BCL9L", "CDKN1C", "PPARA", "LATS2", "WNT5A", "FST", "ITGA3", "SOX11", "NBL1", "SKI", "BMP4", "FZD1", "FGFR1", "SPRY4", "TGFB1I1", "RNF165", "VEGFC", "SMAD7", "LATS1", "ADAMTS12", "MMRN2", "FGF2", "LEMD2", …	Up-regulated
GOBP_REGULATION_OF_CELL_ACTIVATION	8.74e-28	4.36e-25	1.36518	-0.345236	-2.9446	414	c("CCL19", "IL7R", "HLA-DQA1", "SLAMF1", "BANK1", "TRBC2", "CD27", "KLRK1", "IL2RG", "GPR183", "PTPRC", "LCK", "CCR7", "RIPOR2", "SPN", "TIGIT", "CD3E", "CD2", "CD84", "LAX1", "LAPTM5", "IGKC", "CD28", "TBC1D10C", "IKZF3", "TNFRSF13C", "IGHG3", "CAMK4", "TRBC1", "SAMSN1", "HLA-DRB1", "CST7", "PTPN22", "HLA-DRA", "ITGB2", "HLA-DRB5", "RHOH", "CORO1A", "CD4", "HLA-DPA1", "HLA-DMB", "CCL5", "RASAL3"…	Down-regulated
GOBP_REGULATION_OF_CELL_CELL_ADHESION	5.07e-18	1.32e-15	1.09593	-0.333709	-2.67907	315	c("CCL19", "IL7R", "HLA-DQA1", "SLAMF1", "CD27", "KLRK1", "IL2RG", "PTPRC", "LCK", "CCR7", "RIPOR2", "SPN", "TIGIT", "CD3E", "LAX1", "LAPTM5", "CD28", "TNFRSF13C", "HLA-DRB1", "PTPN22", "HLA-DRA", "FERMT3", "ITGB2", "HLA-DRB5", "ITGA4", "RHOH", "CORO1A", "CD4", "HLA-DPA1", "HLA-DMB", "CCL5", "RASAL3", "JAK3", "DOCK8", "CD74", "VCAM1", "CD83")	Down-regulated
GOBP_REGULATION_OF_CELL_PROLIFERATION_INVOLVED_IN_KIDNEY_DEVELOPMENT	0.0009709	0.0275159	0.229452	0.639582	1.96321	12	c("ITGB3", "PDGFA", "FLCN", "MYC", "BMP4", "BMP7", "IL6R")	Up-regulated
GOBP_REGULATION_OF_CHEMOTAXIS	0.00012761	0.00529996	0.518848	-0.29374	-1.93969	151	c("CCL19", "SLAMF1", "KLRK1", "GPR183", "CCR7", "RIPOR2", "IL16", "CXCR4", "CCL5", "S100A7", "CD74", "FGF10", "NTRK3", "EDN2", "SEMA4D")	Down-regulated
GOBP_REGULATION_OF_ESTABLISHMENT_OF_PLANAR_POLARITY	0.00061929	0.0194186	0.270151	0.425616	1.87884	50	c("DKK1", "SFRP2", "DACT1", "CTHRC1", "ZNRF3", "WNT5A", "DVL1", "FZD1", "SEC24B", "SAPCD2", "PTK7", "FZD7", "FZD2", "GPC4", "MED12", "DVL2", "ANKRD6", "SMURF1", "GRHL3", "VANGL2", "GPC6", "DAB2", "ROR2", "MAGI2", "PRICKLE1", "DVL3", "CELSR1", "ABL1", "JHY", "FZD6", "RYK", "SMURF2", "NPHP3")	Up-regulated
GOBP_REGULATION_OF_FAT_CELL_DIFFERENTIATION	0.0018964	0.0449762	0.150683	0.333556	1.6654	104	c("GNB3", "SFRP2", "PPARG", "NR1D1", "TRPV4", "MMP11", "FLCN", "JAG1", "DDIT3", "SNAI2", "WNT5A", "CCN4", "SAV1", "ZBTB16", "CEBPA", "TGFB1I1", "TRIO", "WDFY2", "BMP7", "YAP1", "CEBPB", "KLF5", "MSX2", "TMEM64", "TFE3", "METRNL", "RARRES2", "MEX3C", "CARM1", "CCDC71L", "RORC", "AXIN1", "CREBL2", "TRIB2", "SOX13", "ZFP36", "DLK2", "FERMT2", "SIRT2", "HTR2A", "PPARD", "LRP5", "ZBTB7B", "ZC3H12A", "…	Up-regulated
GOBP_REGULATION_OF_GRANULOCYTE_CHEMOTAXIS	1.12e-05	0.00062778	0.593325	-0.585159	-3.31451	39	c("CCL19", "SLAMF1", "CCR7", "RIPOR2", "CCL5", "S100A7", "CD74")	Down-regulated
GOBP_REGULATION_OF_HEMOPOIESIS	8.92e-08	8.23e-06	0.704976	-0.25966	-1.98494	273	c("CCL19", "IL7R", "CD27", "IL2RG", "EVI2B", "PTPRC", "GPR171", "CD2", "CD28", "IKZF3", "CAMK4", "HCLS1", "HLA-DRB1", "HLA-DRA", "RHOH", "CD4", "JAK3", "ISG15", "CD74", "CD83")	Down-regulated
GOBP_REGULATION_OF_IMMUNE_EFFECTOR_PROCESS	7.3e-12	1.22e-09	0.875325	-0.333433	-2.41931	226	c("CCL19", "IL7R", "SLAMF1", "KLRK1", "PTPRC", "CD84", "LAPTM5", "CD28", "CAMK4", "KLRB1", "WAS", "CD96", "HLA-DRB1", "PTPN22", "HLA-DRA", "C4BPA", "NCF1", "ITGB2", "SERPINB4", "HLA-DMB", "CFH", "ANGPT1", "JAK3", "CD74", "RSAD2")	Down-regulated
GOBP_REGULATION_OF_JNK_CASCADE	0.00213906	0.0489862	0.431708	-0.299946	-1.92219	115	c("CCL19", "SLAMF1", "CD27", "CCR7", "PTPN22", "NCF1", "SERPINB3")	Down-regulated
GOBP_REGULATION_OF_KIDNEY_DEVELOPMENT	0.00014164	0.00576398	0.518848	0.583336	2.10095	21	c("SOX8", "GREM1", "BASP1", "SIX4", "MYC", "SMO", "BMP4", "LGR4")	Up-regulated
GOBP_REGULATION_OF_LEUKOCYTE_APOPTOTIC_PROCESS	1.8e-09	2.16e-07	0.788187	-0.556645	-3.4482	67	c("CCL19", "GIMAP8", "IL7R", "CD27", "CD3G", "CCR7", "HCLS1", "BCL11B", "CCL5", "MIAT", "JAK3", "DOCK8", "CD74")	Down-regulated
GOBP_REGULATION_OF_LEUKOCYTE_CHEMOTAXIS	0.00023205	0.00881289	0.518848	-0.404702	-2.5263	79	c("CCL19", "SLAMF1", "KLRK1", "CCR7", "RIPOR2", "CCL5", "S100A7", "CD74")	Down-regulated
GOBP_REGULATION_OF_LEUKOCYTE_DIFFERENTIATION	4.27e-08	4.14e-06	0.719513	-0.306417	-2.15717	206	c("CCL19", "IL7R", "CD27", "IL2RG", "EVI2B", "PTPRC", "CD2", "CD28", "IKZF3", "CAMK4", "HCLS1", "HLA-DRB1", "HLA-DRA", "RHOH", "CD4", "JAK3", "CD74", "CD83")	Down-regulated
GOBP_REGULATION_OF_LEUKOCYTE_MEDIATED_IMMUNITY	2.52e-06	0.00016691	0.627257	-0.329581	-2.16685	140	c("IL7R", "SLAMF1", "KLRK1", "PTPRC", "CD84", "CD28", "CAMK4", "KLRB1", "WAS", "CD96", "HLA-DRB1", "HLA-DRA", "C4BPA", "ITGB2", "SERPINB4", "JAK3", "RSAD2", "IL18R1", "SYK", "DDX58")	Down-regulated
GOBP_REGULATION_OF_LEUKOCYTE_MIGRATION	2.34e-05	0.0012083	0.57561	-0.299895	-1.98909	154	c("CCL19", "SLAMF1", "KLRK1", "CCR7", "RIPOR2", "SPN", "ITGA4", "RHOH", "CORO1A", "CCL5", "S100A7", "DOCK8", "CD74")	Down-regulated
GOBP_REGULATION_OF_LEUKOCYTE_PROLIFERATION	6.08e-09	6.67e-07	0.761461	-0.37119	-2.45463	152	c("CCL19", "SLAMF1", "GPR183", "PTPRC", "SPN", "CD3E", "CD28", "IKZF3", "TNFRSF13C", "HLA-DRB1", "PTPN22", "CORO1A", "HLA-DPA1", "HLA-DMB", "CCL5", "RASAL3", "JAK3", "CD74", "VCAM1", "FGF10", "LGALS7B", "SYK", "MZB1", "PTPN6", "BST2", "HHEX", "IRF1")	Down-regulated
GOBP_REGULATION_OF_LYMPHOCYTE_ACTIVATION	3.98e-30	2.16e-27	1.42456	-0.40267	-3.23791	320	c("CCL19", "IL7R", "HLA-DQA1", "SLAMF1", "BANK1", "TRBC2", "CD27", "KLRK1", "IL2RG", "GPR183", "PTPRC", "LCK", "CCR7", "RIPOR2", "SPN", "TIGIT", "CD3E", "CD2", "LAX1", "LAPTM5", "IGKC", "CD28", "TBC1D10C", "IKZF3", "TNFRSF13C", "IGHG3", "CAMK4", "TRBC1", "SAMSN1", "HLA-DRB1", "PTPN22", "HLA-DRA", "HLA-DRB5", "RHOH", "CORO1A", "CD4", "HLA-DPA1", "HLA-DMB", "CCL5", "RASAL3", "JAK3", "DOCK8", "CD74"…	Down-regulated
GOBP_REGULATION_OF_LYMPHOCYTE_APOPTOTIC_PROCESS	0.00016235	0.00648825	0.518848	-0.474496	-2.75746	45	c("GIMAP8", "IL7R", "CD27", "CD3G", "BCL11B", "CCL5", "JAK3", "DOCK8", "CD74")	Down-regulated
GOBP_REGULATION_OF_LYMPHOCYTE_DIFFERENTIATION	3.85e-09	4.32e-07	0.761461	-0.393013	-2.56293	135	c("CCL19", "IL7R", "CD27", "IL2RG", "PTPRC", "CD2", "CD28", "IKZF3", "CAMK4", "HLA-DRB1", "HLA-DRA", "RHOH", "JAK3", "CD74", "CD83")	Down-regulated
GOBP_REGULATION_OF_LYMPHOCYTE_MEDIATED_IMMUNITY	2.41e-05	0.001237	0.57561	-0.371536	-2.35279	98	c("IL7R", "SLAMF1", "KLRK1", "PTPRC", "CD28", "KLRB1", "WAS", "CD96", "HLA-DRB1", "HLA-DRA", "C4BPA", "SERPINB4", "RSAD2", "IL18R1")	Down-regulated
GOBP_REGULATION_OF_MORPHOGENESIS_OF_AN_EPITHELIUM	0.00011985	0.00505384	0.538434	0.455921	2.01262	50	c("SOX8", "GREM1", "WNT5B", "SIX4", "PDGFA", "SMO", "SNAI2", "WNT5A", "LIF", "EGF", "BMP4", "TBX2", "LGR4", "ADAMTS12", "BMP7", "MMRN2", "FGF2", "GJA1", "SOX9", "FGF1")	Up-regulated
GOBP_REGULATION_OF_NEURON_PROJECTION_DEVELOPMENT	4.65e-05	0.00220059	0.557332	0.284447	1.59738	334	c("ALKAL2", "SHANK3", "DKK1", "LRP4", "FUT9", "SEMA7A", "SFRP2", "SEMA3G", "EPHB2", "TRPV4", "RTN4RL2", "L1CAM", "NGEF", "LPAR3", "PRAG1", "SEMA3D", "SEMA3A", "MINAR1", "VLDLR", "UST", "PTPRG", "KNDC1", "NTN1", "EFNB2", "WNT5A", "SEMA3C", "DVL1", "SS18L1", "PARP6", "SEMA6B", "ITGA3", "APOE", "ARHGAP44", "NEDD4L", "ARC", "EPHB3", "SEMA4F", "FZD1", "SYNGAP1", "AVIL", "BRSK1", "NCS1", "LZTS3", "TUBB…	Up-regulated
GOBP_REGULATION_OF_NEUTROPHIL_CHEMOTAXIS	0.00015257	0.00614741	0.518848	-0.648588	-3.20365	25	c("CCL19", "CCR7", "RIPOR2", "CD74")	Down-regulated
GOBP_REGULATION_OF_NEUTROPHIL_MIGRATION	4.64e-05	0.00220059	0.557332	-0.584538	-3.20444	35	c("CCL19", "CCR7", "RIPOR2", "RHOH", "CD74")	Down-regulated
GOBP_REGULATION_OF_NIK_NF_KAPPAB_SIGNALING	0.00031507	0.0112661	0.498493	-0.383483	-2.4034	72	c("CCL19", "CD27", "LAPTM5", "PTPN22")	Down-regulated
GOBP_REGULATION_OF_NOTCH_SIGNALING_PATHWAY	0.00031253	0.0111917	0.37874	0.389859	1.86059	77	c("CHAC1", "MMP14", "DTX1", "NOTCH1", "POSTN", "DLL1", "NOTCH2NLC", "PRAG1", "LLGL1", "JAG1", "NRARP", "CDK3", "TP63", "SRC", "BMP2K", "BMP7", "YAP1", "NOTCH2NLA", "RFNG", "ZBTB7A", "NIBAN2", "SLC35C1", "POFUT1", "TSPAN5", "HEY1", "BCL6", "JAG2", "EGFL7", "SREBF2", "DLK2", "CBFA2T2", "BEND6", "TSPAN14")	Up-regulated
GOBP_REGULATION_OF_ORGAN_GROWTH	0.00211842	0.0486044	0.144487	0.387308	1.7579	58	c("BASP1", "DUSP9", "NOTCH1", "MIR17HG", "FOXC1", "SMO", "PPARA", "LATS2", "MAPK11", "HLX", "SAV1", "FGFR2", "TBX2", "LATS1", "YAP1", "FGF2", "TGFBR3", "WWC1", "FLVCR1", "RGS4", "AKAP6", "DUSP6", "BCL2L11", "TGFBR1", "CTDP1", "YBX3", "FOXC2", "RUNX1", "PTEN", "PROX1", "AKT1", "KCNK2", "TP73", "MAPK14", "WWC3", "IL7", "BMPR1A", "GSK3A", "WWC2")	Up-regulated
GOBP_REGULATION_OF_OSTEOBLAST_DIFFERENTIATION	0.00018612	0.00724867	0.518848	0.377541	1.86586	97	c("GREM1", "SFRP2", "NOTCH1", "PPARG", "JAG1", "DDR2", "TMEM119", "SNAI2", "ACVR2B", "ACVR1", "CTHRC1", "TP63", "CCN4", "SOX11", "ESRRA", "FGFR2", "SKI", "BMP4", "CEBPA", "ATF4", "VEGFC", "WNT7B", "BMP7", "YAP1", "SUFU", "FGF2", "CEBPB", "MSX2", "TMEM64", "SOX9", "FAM20C", "CRIM1", "IL6R", "HOXA2", "MEN1", "TWIST2", "ZHX3", "CDK6", "FERMT2", "ACVR2A", "HAND2", "CEBPD")	Up-regulated
GOBP_REGULATION_OF_TISSUE_REMODELING	0.00021909	0.00842535	0.518848	0.446743	1.97211	50	c("GPNMB", "GREM1", "PPARGC1B", "PPARG", "ITGB3", "THBS4", "LEPR", "CEACAM1", "DDR2", "TMEM119", "IL20RA", "SRC", "SYT7", "TMBIM1", "BCR", "TMEM64", "PLEKHM1", "P2RX7", "IL18", "TFRC", "GPR137B")	Up-regulated
GOBP_REGULATION_OF_TRANSMEMBRANE_RECEPTOR_PROTEIN_SERINE_THREONINE_KINASE_SIGNALING_PATHWAY	0.00015541	0.00625153	0.518848	0.309071	1.66212	198	c("GREM1", "RBPMS2", "DKK1", "SFRP2", "NOTCH1", "DACT1", "HTRA3", "MIR17HG", "PPARG", "BMP8A", "SPRY2", "DKK3", "SPRED3", "CIDEA", "FLCN", "IL17RD", "KCP", "ACVR2B", "BCL9L", "CDKN1C", "PPARA", "ACVR1", "LATS2", "WNT5A", "FST", "ITGA3", "SOX11", "NOMO1", "NBL1", "SKI", "BMP4", "FZD1", "GDF15", "TGFB1I1", "RNF165", "ACVR1B", "SMAD7", "LATS1", "BMP7", "LEMD2", "TGFBR3", "CRB2", "MSX2", "MSX1", "CAV…	Up-regulated
GOBP_REGULATION_OF_T_CELL_ACTIVATION	2.59e-23	9.9e-21	1.25451	-0.432254	-3.1451	230	c("CCL19", "IL7R", "HLA-DQA1", "SLAMF1", "CD27", "KLRK1", "IL2RG", "PTPRC", "LCK", "CCR7", "RIPOR2", "SPN", "TIGIT", "CD3E", "CD2", "LAX1", "LAPTM5", "CD28", "TNFRSF13C", "CAMK4", "HLA-DRB1", "PTPN22", "HLA-DRA", "HLA-DRB5", "RHOH", "CORO1A", "CD4", "HLA-DPA1", "HLA-DMB", "CCL5", "RASAL3", "JAK3", "DOCK8", "CD74", "VCAM1", "LAT", "CD83", "LGALS7B")	Down-regulated
GOBP_REGULATION_OF_T_CELL_APOPTOTIC_PROCESS	0.00067229	0.0206219	0.477271	-0.545098	-2.86031	30	c("GIMAP8", "IL7R", "CD27", "BCL11B", "CCL5", "JAK3", "DOCK8")	Down-regulated
GOBP_REGULATION_OF_T_HELPER_1_TYPE_IMMUNE_RESPONSE	0.00042641	0.0142703	0.498493	-0.730946	-3.04131	16	c("CCL19", "SLAMF1", "JAK3", "IL18R1")	Down-regulated
GOBP_REGULATION_OF_T_HELPER_CELL_DIFFERENTIATION	0.00089667	0.0258314	0.477271	-0.587529	-2.93811	26	c("CCL19", "HLA-DRB1", "HLA-DRA", "JAK3")	Down-regulated
GOBP_RENAL_TUBULE_DEVELOPMENT	0.00035654	0.0125651	0.355054	0.40065	1.8764	69	c("SOX8", "GREM1", "HS3ST3A1", "NOTCH1", "SIX4", "DLL1", "GREB1L", "JAG1", "MYC", "SMO", "WNK4", "LIF", "IRX2", "TMEM59L", "IRX1", "BMP4", "LGR4", "PKD1", "WNT7B", "YAP1", "FGF2")	Up-regulated
GOBP_RENAL_VESICLE_DEVELOPMENT	0.00073621	0.0219825	0.265531	0.669029	1.99859	11	c("SOX8", "GREM1", "SMO", "LIF", "BMP4", "SOX9")	Up-regulated
GOBP_RESPIRATORY_SYSTEM_DEVELOPMENT	0.00106159	0.0295723	0.200928	0.312022	1.63479	153	c("MMP14", "BASP1", "NOTCH1", "MIR17HG", "SIX4", "TMEM38B", "CHI3L1", "SPRY2", "PDGFA", "HOXA5", "CLCN2", "LAMA1", "ACVR2B", "WNT5A", "LIF", "HEG1", "ITGA3", "SOX11", "SAV1", "FGFR2", "SKI", "PDPN", "BMP4", "MME", "RCN3", "PKDCC", "CEBPA", "ADAMTS2", "SEC24B", "TBX2", "PTK7", "ATXN1L", "PKD1", "WNT7B", "CCDC40", "STRA6", "YAP1", "FGF2", "THRB", "ADA", "MAP2K1", "SOX9", "RC3H2", "STK40", "SELENON"…	Up-regulated
GOBP_RESPONSE_TO_BACTERIUM	3.46e-09	3.9e-07	0.774939	-0.239983	-2.00499	366	c("MS4A1", "IL7R", "BANK1", "TRBC2", "KLRK1", "CCR7", "GZMA", "SPN", "TRAC", "IGKC", "GBP5", "IKZF3", "IGHG3", "TRBC1", "IL10RA", "PLAC8", "PTGER2", "CD96", "S100A8", "HLA-DRB1", "PTPN22", "C4BPA", "CD4", "GBP4", "CCL5", "OAS2", "MIAT", "S100A7", "CA3", "ISG15", "KCNJ8", "VCAM1", "FGF10", "DMBT1", "DIO2", "OAS1", "S100A9", "OAS3", "TF", "SYK", "ROMO1", "EDNRB", "NLRP1")	Down-regulated
GOBP_RESPONSE_TO_BMP	0.00065784	0.020315	0.256959	0.343186	1.73658	115	c("GREM1", "RBPMS2", "DKK1", "SFRP2", "NOTCH1", "HTRA3", "PPARG", "FAM83G", "RGMB", "BMP8A", "KCP", "ACVR2B", "ACVR1", "WNT5A", "FST", "ITGA3", "SOX11", "NBL1", "SKI", "BMP4", "FZD1", "GDF15", "RNF165", "SMAD7", "ADAMTS12", "BMP7", "LEMD2", "TGFBR3", "CRB2", "MSX2", "MSX1", "ZNF8", "MEGF8", "HTRA1", "SOX9", "CRIM1", "SMURF1", "DLX3", "SMAD2", "FBN1", "HIPK2", "PPM1A", "RGMA", "ACVRL1")	Up-regulated
GOBP_RESPONSE_TO_CHEMOKINE	0.00076881	0.022737	0.477271	-0.485056	-2.82892	46	c("CCL19", "CCR7", "RIPOR2", "CXCR4", "CCL5", "DOCK8")	Down-regulated
GOBP_RESPONSE_TO_INTERFERON_GAMMA	0.00023935	0.00902015	0.518848	-0.37314	-2.3399	87	c("CCL19", "GBP5", "WAS", "HLA-DPA1", "GBP4", "CCL5", "IFITM1", "CD74")	Down-regulated
GOBP_RESPONSE_TO_NITRIC_OXIDE	0.00126174	0.0330402	0.45506	-0.687655	-3.01096	18	c("CCL19", "CCR7")	Down-regulated
GOBP_RESPONSE_TO_PROSTAGLANDIN	0.00017735	0.00696235	0.518848	-0.666589	-3.19913	23	c("CCL19", "CCR7", "PTGER2", "GNG2")	Down-regulated
GOBP_RESPONSE_TO_PROSTAGLANDIN_E	0.00032413	0.0115561	0.498493	-0.710635	-3.11158	18	c("CCL19", "CCR7", "PTGER2", "GNG2")	Down-regulated
GOBP_RESPONSE_TO_RETINOIC_ACID	0.0007107	0.0214332	0.249167	0.381015	1.80579	74	c("MMP2", "DKK1", "ABCA1", "WNT5B", "LRAT", "PDGFA", "WNT5A", "FGFR2", "TBX2", "PTK7", "WNT3", "FZD7", "ABL2", "RXRA", "COL1A1", "GDAP2", "GJB2", "WNT7B", "STRA6", "YAP1", "LYN", "SOX9", "PDGFRB", "HOXA2", "TFRC", "PTK2B", "RXRB", "FZD4", "HAND2", "TRIM16", "TMEM161A", "ADNP2", "SLC10A3", "MICB", "AQP1", "YES1", "TBX1", "TEAD2", "TESC", "GJB3", "DNAAF2", "RARG", "SREBF1", "TWF2")	Up-regulated
GOBP_RESPONSE_TO_VIRUS	0.00048444	0.0157978	0.498493	-0.205652	-1.59335	287	c("CCL19", "PTPRC", "CXCR4", "ABCC9", "PTPN22", "IFI44L", "CCL5", "IFIT2", "IFIT1", "MX2", "OAS2", "ISG15", "IFIT3", "KCNJ8", "IFITM1", "MX1", "OASL", "RSAD2", "DMBT1", "OAS1", "IFI27", "ISG20", "OAS3", "GBP1", "DDX58", "SAMHD1", "NLRP1")	Down-regulated
GOBP_SEGMENTATION	0.00011499	0.00487423	0.538434	0.403308	1.90758	73	c("BASP1", "DKK1", "MAFB", "SFRP2", "NOTCH1", "HOXD8", "NRP2", "DLL1", "FOXC1", "HES7", "TDRD6", "NRARP", "WNT5A", "DLL3", "IRX2", "SEMA3C", "NLE1", "IRX1", "BMP4", "TDRD5", "FZD5", "CRB2", "MED12", "DVL2", "MIB1", "PLD6", "POFUT1")	Up-regulated
GOBP_SENSORY_ORGAN_DEVELOPMENT	0.0014459	0.0365706	0.170493	0.255391	1.44257	363	c("SOX8", "COL8A2", "SLC17A7", "MAFB", "EPHB2", "EPHB1", "NOTCH1", "BNC2", "MYCL", "FREM2", "HOXA1", "WNT5B", "VSTM4", "MFAP2", "SIX4", "DLL1", "FOXC1", "SPRY2", "SPRED3", "PDGFA", "EPHA2", "LIMK2", "JAG1", "CYP1B1", "CLCN2", "LAMA1", "GPM6A", "SCRIB", "SMG9", "ACVR2B", "COL11A1", "CTHRC1", "NTN1", "PTPRM", "WNT5A", "COL8A1", "DVL1", "SOX11", "MCOLN3", "PBX3", "WHRN", "FGFR2", "SKI", "GSDME", "BM…	Up-regulated
GOBP_SENSORY_ORGAN_MORPHOGENESIS	0.00105852	0.0295204	0.200928	0.302353	1.60817	177	c("SOX8", "COL8A2", "MAFB", "EPHB2", "EPHB1", "NOTCH1", "HOXA1", "MFAP2", "SIX4", "DLL1", "SPRY2", "EPHA2", "JAG1", "SCRIB", "COL11A1", "CTHRC1", "NTN1", "PTPRM", "WNT5A", "COL8A1", "DVL1", "SOX11", "WHRN", "FGFR2", "SKI", "BMP4", "BCAR3", "CDH23", "SEC24B", "TBX2", "FZD5", "ATF4", "PTK7", "EFEMP1", "FZD2", "STRA6", "BMP7", "FGF2", "AQP5", "CRB2", "THRB", "MSX1", "BCR", "DVL2", "RDH13", "SOX9", "…	Up-regulated
GOBP_SEQUESTERING_OF_CALCIUM_ION	8.56e-05	0.00378502	0.538434	-0.342716	-2.15843	82	c("CCL19", "PTPRC", "LCK", "CCR7", "CORO1A", "PDE4D", "ANK2")	Down-regulated
GOBP_SKELETAL_SYSTEM_DEVELOPMENT	4.82e-05	0.00225719	0.557332	0.280593	1.58638	368	c("MMP2", "GREM1", "RYR1", "MMP14", "SFRP2", "HOXA9", "BNC2", "PPARGC1B", "HOXA1", "WNT5B", "HOXD8", "TRPV4", "SIX4", "BMP8A", "TMEM38B", "FOXC1", "HES7", "CHI3L1", "LEPR", "HOXA4", "HOXA5", "CTSK", "DHRS3", "EPHA2", "DDR2", "TMEM119", "HMGA2", "SNAI2", "ACVR2B", "COL11A1", "MAPK11", "MIGA2", "PCGF2", "WNT5A", "DLL3", "TP63", "CCN4", "SRC", "FST", "NLE1", "SOX11", "ESRRA", "FGFR2", "SKI", "GNA11"…	Up-regulated
GOBP_SKELETAL_SYSTEM_MORPHOGENESIS	0.00013539	0.00554679	0.518848	0.331912	1.739	153	c("MMP2", "GREM1", "MMP14", "HOXA9", "PPARGC1B", "HOXA1", "HOXD8", "TRPV4", "SIX4", "FOXC1", "HOXA4", "HOXA5", "DHRS3", "TMEM119", "ACVR2B", "COL11A1", "PCGF2", "NLE1", "SOX11", "FGFR2", "SKI", "BMP4", "TBX15", "BMP1", "SATB2", "FGFR1", "RAB33B", "COL1A1", "FOXN3", "PKD1", "THBS3", "BMP7", "INPPL1", "MSX2", "ATG9A", "MSX1", "MED12", "MEGF8", "MMP16", "HOXC8", "SOX9", "GHR", "HOXB2", "HOXC4", "COL…	Up-regulated
GOBP_SKIN_DEVELOPMENT	0.00014413	0.00583616	0.518848	0.316483	1.68873	183	c("IL20", "POU3F1", "RYR1", "DKK1", "LRP4", "MAFB", "GAL", "NOTCH1", "SLITRK5", "KAZN", "DLL1", "FOXC1", "KRT17", "PDGFA", "EPHA2", "COL5A3", "JAG1", "SMO", "CYP27B1", "LATS2", "ETV4", "WNT5A", "TP63", "FRAS1", "FST", "ITGA3", "LDB1", "SAV1", "FGFR2", "KRT5", "ADAMTS2", "CDH3", "TRAF3IP2", "CSTA", "ACVR1B", "PALLD", "SGPP1", "LGR4", "COL1A1", "LATS1", "PKD1", "PIAS4", "PPL", "YAP1", "SUFU", "MSX2…	Up-regulated
GOBP_SKIN_EPIDERMIS_DEVELOPMENT	0.00170218	0.0413015	0.160666	0.374971	1.74273	66	c("DKK1", "LRP4", "GAL", "NOTCH1", "DLL1", "KRT17", "PDGFA", "SMO", "WNT5A", "TP63", "FST", "LDB1", "SAV1", "FGFR2", "CDH3", "ACVR1B", "LGR4", "PIAS4", "MSX2", "SNAI1", "ERCC2", "EGFR", "SOX9", "NGFR")	Up-regulated
GOBP_SODIUM_ION_TRANSMEMBRANE_TRANSPORT	0.00218841	0.0499758	0.14031	0.334961	1.65804	98	c("SCNN1G", "NALCN", "SLC17A7", "SLC5A1", "ASIC1", "SLC6A15", "WNK2", "SLC9A5", "GRP", "WNK4", "SLC24A3", "NEDD4L", "KLHL24", "ATP1A1", "FGF11", "SCN4B", "CNNM4", "SLC9A7", "PRKCE", "SLC34A2", "SCN8A", "CAMK2D", "ACTN4", "HCN3", "SLC6A9", "SCN2A", "SHROOM2", "SLC6A12", "SLC41A3", "SLC9A1", "PTPN3", "SLC8B1", "SLC4A5", "SLC20A2", "FXYD6", "STK39", "SCN1B", "SLC4A11", "GPD1L", "SLC6A6", "SLC3A2", "…	Up-regulated
GOBP_SODIUM_ION_TRANSPORT	0.00102392	0.028719	0.204951	0.322006	1.66059	133	c("SCNN1G", "NALCN", "SLC17A7", "SLC5A1", "ASIC1", "SLC6A15", "WNK2", "SLC9A5", "GRP", "SLC13A3", "WNK4", "SLC24A3", "SERPINE2", "NEDD4L", "KLHL24", "SLC5A6", "ATP1A1", "FGF11", "SCN4B", "CNNM4", "PKP2", "SLC9A7", "SLC38A2", "ADRB2", "PRKCE", "SLC34A2", "SLC23A2", "SCN8A", "CNTN1", "SLC38A7", "CAMK2D", "ACTN4", "HCN3", "SLC6A9", "SCN2A", "SHROOM2", "SLC6A12", "P2RX7", "SLC41A3", "SLC9A1", "SLC10A…	Up-regulated
GOBP_THYMIC_T_CELL_SELECTION	7.97e-07	6.11e-05	0.659444	-0.802579	-3.33936	16	c("PTPRC", "CD3G", "CCR7", "DOCK2", "CD3E", "CD3D", "CD28", "CD74")	Down-regulated
GOBP_TISSUE_MORPHOGENESIS	4.47e-06	0.00028079	0.610527	0.282297	1.61939	466	c("SOX8", "MMP2", "GREM1", "MMP14", "DKK1", "ACTA2", "SFRP2", "HS3ST3A1", "NOTCH1", "DACT1", "TBX19", "FREM2", "WNT5B", "SIX4", "ITGB3", "NRP2", "AJUBA", "DLL1", "FOXC1", "KRT17", "SPRY2", "PDGFA", "HOXA5", "EPHA2", "CEACAM1", "SOCS3", "LMO4", "GREB1L", "JAG1", "ADM", "SOX10", "LAMA1", "MYC", "NRARP", "SCRIB", "SMO", "HMGA2", "SNAI2", "EYA2", "COL11A1", "ACVR1", "CTHRC1", "NTN1", "ZNRF3", "EFNB2"…	Up-regulated
GOBP_TISSUE_REMODELING	0.00013879	0.00566707	0.518848	0.36086	1.81976	112	c("GPNMB", "MMP2", "GREM1", "MMP14", "PPARGC1B", "PPARG", "ITGB3", "FOXC1", "THBS4", "LEPR", "CTSK", "EPHA2", "CEACAM1", "JAG1", "DDR2", "TMEM119", "ACVR2B", "CTHRC1", "IL20RA", "LIF", "SRC", "SEMA3C", "SYT7", "LRRK1", "TMBIM1", "LGR4", "ADRB2", "AXL", "BCR", "TMEM64", "GJA1", "PLEKHM1", "P2RX7", "HOXA3", "IL18", "TFRC", "TRAF6", "GPR137B", "PTK2B", "ACVRL1", "FLNA", "LRP5L")	Up-regulated
GOBP_TRANSMEMBRANE_RECEPTOR_PROTEIN_SERINE_THREONINE_KINASE_SIGNALING_PATHWAY	0.00088771	0.0256637	0.218641	0.278602	1.54131	272	c("GREM1", "RBPMS2", "DKK1", "SFRP2", "NOTCH1", "DACT1", "HTRA3", "MIR17HG", "PPARG", "LRRC32", "FAM83G", "RGMB", "BMP8A", "SPRY2", "DKK3", "SPRED3", "CIDEA", "FLCN", "IL17RD", "KCP", "ACVR2B", "BCL9L", "CDKN1C", "PPARA", "ACVR1", "LATS2", "WNT5A", "SRC", "FST", "ITGA3", "SOX11", "NOMO1", "NBL1", "ACVR1C", "SKI", "BMP4", "NLK", "FZD1", "GDF15", "TGFB1I1", "RNF165", "ACVR1B", "ZYX", "SMAD7", "LATS…	Up-regulated
GOBP_TUMOR_NECROSIS_FACTOR_SUPERFAMILY_CYTOKINE_PRODUCTION	4.4e-05	0.00209257	0.557332	-0.362924	-2.31877	106	c("CCL19", "SLAMF1", "PTPRC", "SPN", "CD2", "CD84", "PTPN22", "OAS2", "ANGPT1", "OAS1", "OAS3", "SYK", "DDX58")	Down-regulated
GOBP_T_CELL_ACTIVATION	4.9e-38	3.75e-35	1.60243	-0.430844	-3.55402	347	c("CCL19", "IL7R", "HLA-DQA1", "SLAMF1", "TRBC2", "CD27", "KLRK1", "IL2RG", "GPR183", "PTPRC", "CD3G", "ITK", "LCK", "CCR7", "DOCK2", "RIPOR2", "SPN", "TIGIT", "TRGC2", "TRAC", "CD3E", "CD2", "CD84", "CD3D", "LAX1", "LAPTM5", "CD28", "APBB1IP", "IKZF3", "TNFRSF13C", "CAMK4", "TRBC1", "LY9", "CD247", "WAS", "CD8A", "CD48", "HLA-DRB1", "BCL11B", "PTPN22", "HLA-DRA", "HLA-DRB5", "RHOH", "CORO1A", "C…	Down-regulated
GOBP_T_CELL_ACTIVATION_INVOLVED_IN_IMMUNE_RESPONSE	1.69e-07	1.47e-05	0.690132	-0.507189	-3.12224	64	c("CCL19", "GPR183", "SPN", "APBB1IP", "LY9", "HLA-DRB1", "HLA-DRA", "HLA-DMB", "JAK3", "CD74", "IL18R1")	Down-regulated
GOBP_T_CELL_DIFFERENTIATION	4.54e-22	1.54e-19	1.21254	-0.443348	-3.11086	202	c("CCL19", "IL7R", "CD27", "IL2RG", "GPR183", "PTPRC", "CD3G", "ITK", "LCK", "CCR7", "DOCK2", "SPN", "CD3E", "CD2", "CD3D", "CD28", "IKZF3", "CAMK4", "LY9", "CD8A", "HLA-DRB1", "BCL11B", "PTPN22", "HLA-DRA", "RHOH", "CD4", "JAK3", "CD74", "CD83", "RSAD2")	Down-regulated
GOBP_T_CELL_DIFFERENTIATION_INVOLVED_IN_IMMUNE_RESPONSE	4.07e-06	0.00025829	0.610527	-0.540067	-3.18758	49	c("CCL19", "GPR183", "SPN", "LY9", "HLA-DRB1", "HLA-DRA", "JAK3", "IL18R1")	Down-regulated
GOBP_T_CELL_DIFFERENTIATION_IN_THYMUS	2.15e-06	0.00014415	0.627257	-0.499488	-3.06138	61	c("IL7R", "IL2RG", "PTPRC", "CD3G", "CCR7", "DOCK2", "CD3E", "CD3D", "CD28", "CAMK4", "BCL11B", "CD74")	Down-regulated
GOBP_T_CELL_PROLIFERATION	2.37e-09	2.76e-07	0.774939	-0.414967	-2.69028	125	c("CCL19", "SLAMF1", "PTPRC", "DOCK2", "SPN", "CD3E", "CD28", "TNFRSF13C", "HLA-DRB1", "PTPN22", "CORO1A", "HLA-DPA1", "HLA-DMB", "CCL5", "RASAL3", "JAK3", "DOCK8", "VCAM1", "LGALS7B")	Down-regulated
GOBP_T_CELL_RECEPTOR_SIGNALING_PATHWAY	2.78e-12	4.97e-10	0.898671	-0.49862	-3.18	104	c("TRBC2", "PTPRC", "CD3G", "ITK", "LCK", "CCR7", "TRGC2", "TRAC", "CD3E", "FYB1", "CD3D", "TRAT1", "LAPTM5", "CD28", "TRBC1", "CD247", "CD8A", "HLA-DRB1", "LCP2", "PTPN22", "PDE4D", "RFTN1", "GBP1", "LIME1")	Down-regulated
GOBP_T_CELL_SELECTION	3.8e-10	5.02e-08	0.814036	-0.720753	-3.85009	32	c("PTPRC", "CD3G", "CCR7", "DOCK2", "SPN", "CD3E", "CD3D", "CD28", "LY9", "BCL11B", "CD4", "CD74", "SYK", "BATF")	Down-regulated
GOBP_T_HELPER_1_CELL_DIFFERENTIATION	0.00072634	0.0217707	0.477271	-0.739127	-2.99541	15	c("CCL19", "SPN", "JAK3", "IL18R1")	Down-regulated
GOBP_T_HELPER_1_TYPE_IMMUNE_RESPONSE	1.54e-05	0.00083284	0.57561	-0.639568	-3.31611	29	c("CCL19", "SLAMF1", "SPN", "HLA-DRB1", "JAK3", "IL18R1")	Down-regulated
GOCC_ADHERENS_JUNCTION	8.12e-05	0.00361744	0.538434	0.334844	1.75654	155	c("RND1", "PKP1", "NOTCH1", "DLG4", "TRPV4", "AJUBA", "CCDC85A", "DLL1", "FRMD5", "CEACAM1", "LLGL1", "JAG1", "SCRIB", "KIFC3", "PARD3", "EFNB2", "PTPRM", "NEXN", "TNK2", "CDHR3", "HMCN1", "KLHL24", "LAMA3", "NECTIN4", "PARD3B", "CDH3", "PDLIM4", "CYTH3", "PVR", "SHROOM4", "TRIM29", "TMEM47", "ZYX", "ARVCF", "SMAD7", "WTIP", "PAK4", "PKP2", "OXTR", "TJP2", "CDH24", "LYN", "FAT2", "MAGI1", "MYH9",…	Up-regulated
GOCC_BASEMENT_MEMBRANE	0.00013393	0.00551214	0.518848	0.401643	1.8997	73	c("COL8A2", "ACTA2", "FREM2", "THBS4", "NTN5", "HSPG2", "THBS2", "LAMA1", "TMEFF1", "LAMB3", "NTN1", "P3H2", "LAMC2", "FRAS1", "COL8A1", "TIMP3", "DST", "ENTPD2", "COL7A1", "LAMA2", "HMCN1", "LAMA3", "COL15A1", "NID1", "COL17A1", "MMRN2", "ITGB4", "FBLN1", "ADAMTS1", "FBN1", "LAMC1", "ANG", "COL18A1", "COL5A1", "SPARC", "LAMB1", "RELL2", "LOXL1", "SMOC1", "ATRN", "NTN4", "DLG1", "MEGF9", "COL4A2"…	Up-regulated
GOCC_CATION_CHANNEL_COMPLEX	0.00186243	0.0443106	0.15236	0.345387	1.6917	91	c("SCNN1G", "RYR1", "CACNB4", "TRPV6", "KCNJ14", "KCNG1", "DLG4", "MICU3", "OLFM2", "KCNMB1", "KCNC1", "KCNAB3", "KCNC4", "ABHD6", "SCN4B", "CATSPER2", "KCNMB3", "CNIH3", "PKD1", "KCNIP3", "CACNA1A", "SCN8A", "HCN3", "GRIK5", "SCN2A", "KCNN4", "KCNK6", "KCNS3", "CACNB3", "CATSPERG", "CACNA1C", "PTK2B", "CNGA1")	Up-regulated
GOCC_CELL_CELL_JUNCTION	0.00030096	0.0109699	0.37874	0.265218	1.50597	392	c("RND1", "PKP1", "NOTCH1", "DLG4", "EPB41L4B", "KAZN", "TRPV4", "ITGB3", "AJUBA", "CCDC85A", "DLL1", "PLXDC1", "DSG3", "FRMD5", "FLCN", "EPHA2", "CEACAM1", "LIMS2", "LLGL1", "CLDN23", "JAG1", "LAMA1", "SCRIB", "KIFC3", "ILDR1", "PARD3", "EFNB2", "PTPRM", "CALB2", "WNK4", "PTPRJ", "DSG2", "NEXN", "HEG1", "SV2A", "CLMP", "TNK2", "CDHR3", "AMOTL2", "FSCN1", "SAV1", "CADM3", "HMCN1", "PRKCD", "PDZD2…	Up-regulated
GOCC_CELL_SURFACE	6.44e-13	1.21e-10	0.921426	-0.241952	-2.14514	484	c("MS4A1", "IL7R", "SLAMF1", "TRBC2", "CD27", "KLRK1", "IL2RG", "PTPRC", "CD3G", "CD69", "CD53", "CCR7", "SPN", "TIGIT", "TRGC2", "CD3E", "CD2", "CD84", "CD3D", "IGKC", "CD28", "CXCR4", "CD79A", "TNFRSF13C", "IGHG3", "TRBC1", "LY9", "KLRB1", "CD8A", "CD48", "HLA-DRB1", "HLA-DRA", "ITGB2", "ITGA4", "CD4", "HLA-DPA1", "HCST", "ADGRF5", "CD79B", "CD74", "VCAM1", "FGF10", "CD83")	Down-regulated
GOCC_CLATHRIN_COATED_ENDOCYTIC_VESICLE_MEMBRANE	0.00081116	0.0236747	0.477271	-0.457711	-2.7195	51	c("IL7R", "HLA-DQA1", "CD3G", "CD3D", "HLA-DRB1", "HLA-DRA", "HLA-DRB5", "CD4", "HLA-DPA1", "CD74", "TF")	Down-regulated
GOCC_COLLAGEN_CONTAINING_EXTRACELLULAR_MATRIX	7.26e-08	6.81e-06	0.704976	0.346508	1.89976	244	c("MMP2", "GREM1", "COL8A2", "COL23A1", "ACTA2", "SEMA7A", "SFRP2", "POSTN", "FREM2", "WNT5B", "MFAP2", "MXRA5", "L1CAM", "THBS4", "NTN5", "HSPG2", "THBS2", "COL5A3", "MST1", "LAMA1", "TMEFF1", "ZP3", "COL11A1", "ADAMTSL4", "CTHRC1", "LAMB3", "NTN1", "P3H2", "WNT5A", "LAMC2", "FRAS1", "COL8A1", "TIMP3", "DST", "ENTPD2", "SERPINE2", "COL7A1", "CTSL", "ICAM1", "LAMA2", "APOE", "HMCN1", "FGFR2", "LA…	Up-regulated
GOCC_COLLAGEN_TRIMER	0.00047535	0.0155221	0.311045	0.452703	1.93555	43	c("MARCO", "COL8A2", "COL23A1", "COL5A3", "COL11A1", "CTHRC1", "COL8A1", "COL7A1", "C1QL1", "COL15A1", "COL6A3", "COL6A1", "COL1A1", "COL17A1", "COL6A2", "COL27A1", "COLEC12", "C1QTNF3", "COL5A2", "COL1A2", "COL16A1", "COL18A1", "COL5A1")	Up-regulated
GOCC_DENDRITIC_TREE	0.00132349	0.0341456	0.178141	0.250784	1.4272	406	c("GNB3", "SHANK3", "TMEM108", "NTF3", "LRP4", "EPHB2", "EPHB1", "GNAZ", "KCNJ14", "DLG4", "LRRC4", "NR1D1", "TRIM9", "RTN4RL2", "L1CAM", "PLXDC1", "SEMA3A", "CPEB1", "GRIP2", "CLCN2", "GPM6A", "AZIN2", "SMO", "PALM", "KNDC1", "MAST1", "CPEB3", "CALB2", "NLGN2", "TP63", "SV2A", "RAP1GAP", "SRC", "KCNC1", "ANXA3", "PRKAA2", "DAGLA", "DVL1", "APOE", "PRSS12", "ARHGAP44", "ANKS1B", "SAV1", "TENM2", …	Up-regulated
GOCC_EXTERNAL_ENCAPSULATING_STRUCTURE	6.24e-09	6.82e-07	0.761461	0.336566	1.87991	310	c("MMP2", "GREM1", "OLFML2A", "MMP14", "COL8A2", "COL23A1", "ACTA2", "SEMA7A", "SFRP2", "POSTN", "FREM2", "LRRC32", "WNT5B", "MFAP2", "MXRA5", "RTN4RL2", "L1CAM", "THBS4", "NTN5", "CHI3L1", "MMP11", "HSPG2", "THBS2", "DGCR6", "COL5A3", "MST1", "LAMA1", "TMEFF1", "SPON2", "ZP3", "COL11A1", "ADAMTSL4", "CTHRC1", "LAMB3", "NTN1", "P3H2", "WNT5A", "LAMC2", "CCN4", "FRAS1", "COL8A1", "TIMP3", "DST", "…	Up-regulated
GOCC_EXTERNAL_SIDE_OF_PLASMA_MEMBRANE	9.87e-20	2.81e-17	1.15122	-0.448935	-3.11524	189	c("MS4A1", "IL7R", "SLAMF1", "TRBC2", "CD27", "KLRK1", "IL2RG", "PTPRC", "CD3G", "CD69", "CCR7", "SPN", "TRGC2", "CD3E", "CD2", "CD84", "CD3D", "IGKC", "CD28", "CXCR4", "CD79A", "TNFRSF13C", "IGHG3", "TRBC1", "LY9", "CD8A", "CD48", "HLA-DRB1", "ITGB2", "ITGA4", "CD4", "CD79B", "CD74", "VCAM1", "CD83")	Down-regulated
GOCC_IMMUNOLOGICAL_SYNAPSE	6.93e-05	0.00314078	0.538434	-0.613954	-3.30572	33	c("CD53", "LCK", "GZMA", "CD3E", "CD28", "CD37", "HLA-DRB1", "HLA-DRA", "RHOH", "CORO1A", "LAT")	Down-regulated
GOCC_ION_CHANNEL_COMPLEX	0.0020933	0.0482714	0.143054	0.31953	1.63039	122	c("SCNN1G", "RYR1", "CACNB4", "TRPV6", "KCNJ14", "KCNG1", "DLG4", "MICU3", "OLFM2", "KCNMB1", "CLCN2", "KCNC1", "TTYH3", "KCNAB3", "KCNC4", "GLRB", "GABRE", "ABHD6", "SCN4B", "CATSPER2", "KCNMB3", "CNIH3", "PKD1", "LRRC8A", "KCNIP3", "CACNA1A", "OSTM1", "SCN8A", "TTYH2", "TTYH1", "HCN3", "GRIK5", "SCN2A", "KCNN4", "KCNK6", "CLIC4", "KCNS3", "CACNB3", "CATSPERG", "CACNA1C", "PTK2B", "CNGA1", "ANO1…	Up-regulated
GOCC_MHC_PROTEIN_COMPLEX	3.83e-06	0.00024613	0.610527	-0.787617	-3.2771	16	c("HLA-DQA1", "HLA-DRB1", "HLA-DRA", "HLA-DRB5", "HLA-DPA1", "HLA-DMB", "CD74", "HLA-DQB1", "HLA-G")	Down-regulated
GOCC_PLASMA_MEMBRANE_PROTEIN_COMPLEX	1.01e-06	7.46e-05	0.643552	-0.228279	-1.83303	319	c("HLA-DQA1", "TRBC2", "CD3G", "TRGC2", "TRAC", "CD3E", "CD3D", "TRAT1", "APBB1IP", "CD79A", "TRBC1", "CD247", "CD8A", "ABCC9", "HLA-DRB1", "HLA-DRA", "NCF1", "ITGB2", "HLA-DRB5", "ITGA4", "CD4", "HLA-DPA1", "HLA-DMB", "GJA4", "GNG2", "PDE4D", "CD79B", "KCNJ8", "CD74", "VCAM1", "GRIK3", "TFR2", "IL18R1", "GJB7", "CALCRL", "TF", "LIME1", "SYK", "TRAF1")	Down-regulated
GOCC_PLASMA_MEMBRANE_SIGNALING_RECEPTOR_COMPLEX	4.1e-06	0.00025958	0.610527	-0.377335	-2.41038	112	c("TRBC2", "CD3G", "TRGC2", "TRAC", "CD3E", "CD3D", "TRAT1", "APBB1IP", "CD79A", "TRBC1", "CD247", "CD8A", "ITGB2", "ITGA4", "CD4", "CD79B", "GRIK3", "TFR2", "IL18R1", "CALCRL", "TF", "LIME1", "SYK", "TRAF1")	Down-regulated
GOCC_PROTEASOME_CORE_COMPLEX	0.00040142	0.0136931	0.498493	-0.769178	-2.93909	13	c("PSMB5", "PSMA4", "PSMA2", "PSMB8", "PSMA3", "PSMB2", "PSMA5", "PSMA1", "PSMB6", "PSMB4", "PSMA7", "PSMF1", "PSMB7")	Down-regulated
GOCC_PROTEASOME_REGULATORY_PARTICLE	0.00018337	0.00717561	0.518848	-0.760913	-3.0837	15	c("PSMC3", "PSMD12", "PSMD8", "ADRM1", "PSMC2", "PSMD14", "PSMD2", "PSMD1", "PSMC1", "PSMD9", "PSMD7", "PSMD3", "PSMD13", "PSMC6", "PSMD11")	Down-regulated
GOCC_RECEPTOR_COMPLEX	0.00183063	0.0436816	0.45506	-0.215193	-1.56871	229	c("TRBC2", "IL2RG", "CD3G", "TRGC2", "TRAC", "CD3E", "CD3D", "TRAT1", "APBB1IP", "CD79A", "TRBC1", "CD247", "CD8A", "ITGB2", "ITGA4", "CD4", "CD79B", "CD74", "GRIK3", "NTRK3", "TFR2", "IL18R1", "CALCRL", "TF", "LIME1", "SYK", "TRAF1")	Down-regulated
GOCC_RIBOSOMAL_SUBUNIT	1.47e-06	0.00010355	0.643552	-0.308504	-2.09556	163	c("ISG15", "MRPL47", "MRPS7", "RPL37", "RPL38", "RPL39L", "RPS29", "MRPL54", "MRPL35", "CHCHD1", "ZCCHC17", "MRPL51", "MRPL41", "UBA52", "MRPS23", "RPL39", "MRPL46", "MRPS31", "MRPL57", "MRPL27", "RPL26L1", "MRPL11", "MRPL15", "RPL6", "MRPS11", "MRPS18C", "RPS27L", "GADD45GIP1", "MRPS35", "MRPL48", "MRPL14", "MRPL55", "MRPL53", "MRPS26", "RPLP1", "RPL30", "MRPL1", "DHX29", "RPL41", "MRPL21", "RPS…	Down-regulated
GOCC_RIBOSOME	6.45e-06	0.00038488	0.610527	-0.282111	-1.96128	192	c("ISG15", "MRPL47", "MRPS7", "RPL37", "RPL38", "RPL39L", "MT3", "RPS29", "NDUFA7", "MRPL54", "MRPL35", "CHCHD1", "ZCCHC17", "MRPL51", "MRPL41", "UBA52", "MRPS23", "RPL39", "MRPL46", "MRPS31", "MRPL57", "MRPL27", "RPL26L1", "MRPL11", "MRPL15", "RPL6", "MRPS11", "MRPS18C", "RPS27L", "GADD45GIP1", "MRPS35", "SERP1", "MRPL48", "SF1", "MRPL14", "MRPL55", "MRPL53", "MRPS26", "RPLP1", "RPL30", "MRPL1",…	Down-regulated
GOCC_SIDE_OF_MEMBRANE	4.29e-22	1.48e-19	1.21254	-0.349351	-2.87579	349	c("MS4A1", "IL7R", "HLA-DQA1", "SLA", "SLAMF1", "TRBC2", "CD27", "KLRK1", "IL2RG", "PTPRC", "CD3G", "CD69", "LCK", "CCR7", "SPN", "TRGC2", "CD3E", "CD2", "CD84", "CD3D", "IGKC", "PTPN7", "CD28", "CXCR4", "CD79A", "TNFRSF13C", "IGHG3", "TRBC1", "LY9", "CD8A", "CD48", "HLA-DRB1", "PTPN22", "HLA-DRA", "ITGB2", "HLA-DRB5", "ITGA4", "CD4", "HLA-DPA1", "RASAL3", "STAC2", "GNG2", "CD79B", "CD74", "VCAM1…	Down-regulated
GOCC_SPLICEOSOMAL_COMPLEX	0.00077662	0.0229047	0.477271	-0.242504	-1.65014	171	c("HNRNPA3", "CRNKL1", "HSPA8", "CCDC12", "ZMAT2", "HNRNPR", "LSM3", "MFAP1", "MAGOHB", "LSM5", "SNW1", "SNRPB", "DHX8", "SNRPG", "CWF19L2", "SF3B1", "SF3B4", "SF1", "ALYREF", "FRG1", "RALY", "U2AF2", "HNRNPU", "HNRNPA1L2", "RBM22", "SNRPB2", "SLU7", "WBP11", "LSM7", "CDC40", "SF3A3", "SNRPD2", "CTNNBL1", "MAGOH", "HNRNPA1", "CWC25", "PNN", "CDC5L", "SNRPC", "LSM4", "ISY1", "BUD31", "SF3B6", "CIR…	Down-regulated
GOCC_TIGHT_JUNCTION	0.00074138	0.0220592	0.242043	0.343885	1.7239	107	c("EPB41L4B", "PLXDC1", "EPHA2", "CLDN23", "ILDR1", "PARD3", "WNK4", "CLMP", "AMOTL2", "CLDN12", "PARD3B", "TJAP1", "CYTH3", "AMOTL1", "BVES", "FZD5", "SAPCD2", "SYMPK", "CGNL1", "TJP2", "MAGI1", "GJA1", "CLDN11", "SIPA1L3", "ARHGEF2", "TRAF4", "OCLN", "SHROOM2", "CLDN15", "MPP7", "JAM3", "ESAM", "PARD6G", "MARVELD3", "FRMD4A", "MAGI2", "RAP2C", "CGN", "NPHP4", "EPPK1", "MXRA8", "CCDC85C", "TGFBR…	Up-regulated
GOCC_T_CELL_RECEPTOR_COMPLEX	1.81e-23	7.03e-21	1.25451	-0.975147	-3.84216	14	c("TRBC2", "CD3G", "TRGC2", "TRAC", "CD3E", "CD3D", "TRAT1", "APBB1IP", "TRBC1", "CD247", "CD8A", "CD4")	Down-regulated
GOLDRATH_EFF_VS_MEMORY_CD8_TCELL_UP	0.00192752	0.0454613	0.45506	-0.25899	-1.70918	150	c("GZMK", "GZMA", "PLAC8", "S100A8", "LSP1", "KLRG1", "ISG20", "CDC45", "FKBP5", "RBL1", "PCLAF", "SIVA1", "KIF23", "CDCA3", "SMC2", "EMP3", "SNX10", "TUBA1B", "S100A10", "TMPO", "PSMA5", "CDC25C", "UBE2T", "BRCA1", "GTF2B", "XBP1", "MIS18BP1", "LIG1", "BUB1", "CD99", "UBE2N", "PRIM1", "RNASEH2B", "IDI1", "IFITM3", "MAD2L1", "DUSP2", "GMNN", "DNAJC1", "DLGAP5", "CDKN3", "ANXA2", "UCHL5", "DHRS1",…	Down-regulated
GOMF_ACTIVIN_BINDING	0.00122889	0.032423	0.202909	0.620601	1.94953	13	c("ACVR2B", "ACVR1", "FST", "ACVR1B", "SMAD7", "TGFBR3", "SMURF1", "ACVRL1", "ACVR2A", "TGFBR1")	Up-regulated
GOMF_AMIDE_TRANSMEMBRANE_TRANSPORTER_ACTIVITY	0.00198726	0.0466454	0.154095	0.494145	1.86125	25	c("SLC47A1", "SLC15A2", "SLC19A2", "SLC13A3", "SLC46A1", "SLC27A1", "PDPN", "SLC5A6", "SLC38A5", "GJA1", "SLC38A7", "ABCD1", "ABCC1", "SLC25A32", "ABCB9", "TAP2", "SLC33A1")	Up-regulated
GOMF_ANTIGEN_BINDING	2.03e-10	2.77e-08	0.826657	-0.678495	-3.87109	40	c("IL7R", "HLA-DQA1", "SLAMF1", "TRBC2", "IGKC", "IGHG3", "TRBC1", "CD48", "HLA-DRB1", "HLA-DRA", "HLA-DRB5", "ITGA4", "HLA-DPA1")	Down-regulated
GOMF_CATION_CHANNEL_ACTIVITY	0.00069518	0.0211215	0.249167	0.322735	1.67986	144	c("RHCG", "SCNN1G", "NALCN", "RYR1", "CACNB4", "TRPV6", "ASIC1", "KCNJ14", "KCNG1", "TRPV4", "TRPM3", "TMEM38B", "KCNMB1", "KCNK17", "GPM6A", "KCNK5", "SLC24A3", "KCNC1", "ITPR3", "MCOLN3", "KCNAB3", "KCNC4", "NCS1", "SCN4B", "CATSPER2", "KCNMB3", "PKD1", "PIEZO1", "KCNIP3", "CACNA1A", "TRPV3", "SCN8A", "HCN3", "GRIK5", "CALHM2", "SCN2A", "KCNN4", "SHROOM2", "KCNK6", "P2RX7", "KCNS3", "CACNB3", "…	Up-regulated
GOMF_CATION_TRANSMEMBRANE_TRANSPORTER_ACTIVITY	0.00074388	0.0220915	0.238702	0.265321	1.49145	339	c("RHCG", "SCNN1G", "NALCN", "SLC29A4", "RYR1", "SLC47A1", "SLC17A7", "SLC5A1", "CACNB4", "TRPV6", "ASIC1", "KCNJ14", "CLCN5", "SLC6A15", "KCNG1", "SLC15A2", "SLC19A2", "TRPV4", "SLC9A5", "TRPM3", "TMEM38B", "CLCN4", "KCNMB1", "SLC36A1", "KCNK17", "GPM6A", "KCNK5", "SLC13A3", "SLC24A3", "ATP6V1G2", "SLC39A13", "SLC66A1L", "KCNC1", "SLC46A1", "ITPR3", "SLC12A8", "CNNM2", "MCOLN3", "SLC7A1", "KCNAB…	Up-regulated
GOMF_CHEMOATTRACTANT_ACTIVITY	0.00214192	0.0490057	0.149865	0.528671	1.879	20	c("GPNMB", "NTF3", "WNT5A", "BMP4", "SCG2", "ALKBH1", "VEGFC", "FGF2")	Up-regulated
GOMF_EXTRACELLULAR_MATRIX_STRUCTURAL_CONSTITUENT	1.74e-06	0.00011988	0.643552	0.421918	2.08848	98	c("COL8A2", "COL23A1", "POSTN", "MFAP2", "MXRA5", "CHI3L1", "HSPG2", "THBS2", "COL5A3", "LAMA1", "ZP3", "COL11A1", "CTHRC1", "LAMB3", "LAMC2", "FRAS1", "COL8A1", "COL7A1", "LAMA2", "HMCN1", "LAMA3", "SRPX", "AEBP1", "COL15A1", "MEPE", "COL6A3", "NID1", "EFEMP1", "COL6A1", "COL1A1", "FMOD", "COL17A1", "THBS3", "MMRN2", "COL6A2", "MATN2", "TINAGL1", "LTBP2", "FBLN1", "COL27A1", "LTBP4", "FBN1", "TH…	Up-regulated
GOMF_EXTRACELLULAR_MATRIX_STRUCTURAL_CONSTITUENT_CONFERRING_TENSILE_STRENGTH	3.8e-05	0.00182897	0.557332	0.558871	2.14767	27	c("COL8A2", "COL23A1", "COL5A3", "COL11A1", "COL8A1", "COL7A1", "COL15A1", "COL6A3", "COL6A1", "COL1A1", "COL17A1", "COL6A2", "COL27A1", "COL5A2", "COL1A2", "COL16A1", "COL18A1", "COL5A1")	Up-regulated
GOMF_GATED_CHANNEL_ACTIVITY	0.0001567	0.00629062	0.518848	0.350731	1.80873	133	c("SCNN1G", "NALCN", "RYR1", "CACNB4", "ASIC1", "KCNJ14", "CLCN5", "KCNG1", "TRPV4", "TRPM3", "CLCN4", "KCNMB1", "CLCN2", "KCNK17", "KCNK5", "ANO8", "KCNC1", "CLCN6", "ITPR3", "GPR89A", "TTYH3", "MCOLN3", "KCNAB3", "KCNC4", "GLRB", "GABRE", "NCS1", "SCN4B", "CATSPER2", "KCNMB3", "PIEZO1", "KCNIP3", "CACNA1A", "SCN8A", "TTYH2", "TTYH1", "HCN3", "GRIK5", "SCN2A", "KCNN4", "SHROOM2", "KCNK6", "CLIC4…	Up-regulated
GOMF_IMMUNE_RECEPTOR_ACTIVITY	8.75e-05	0.00385449	0.538434	-0.457301	-2.78278	59	c("IL7R", "HLA-DQA1", "KLRK1", "IL2RG", "CCR7", "CXCR4", "IL10RA", "HLA-DRB1", "HLA-DRA", "CD4", "HLA-DPA1", "CD74", "IL18R1")	Down-regulated
GOMF_INORGANIC_MOLECULAR_ENTITY_TRANSMEMBRANE_TRANSPORTER_ACTIVITY	0.0006222	0.0194851	0.26114	0.26088	1.47679	375	c("RHCG", "SCNN1G", "NALCN", "RYR1", "SLC47A1", "SLC17A7", "SLC5A1", "CACNB4", "TRPV6", "ASIC1", "KCNJ14", "CLCN5", "SLC6A15", "KCNG1", "SLC15A2", "TRPV4", "SLC9A5", "TRPM3", "TMEM38B", "CLCN4", "SLC26A2", "KCNMB1", "CLCN2", "SLC36A1", "KCNK17", "GPM6A", "KCNK5", "SLC13A3", "SLC24A3", "ATP6V1G2", "SLC39A13", "ANO8", "KCNC1", "CLCN6", "SLC46A1", "ITPR3", "GPR89A", "SLC12A8", "CNNM2", "TTYH3", "MCO…	Up-regulated
GOMF_ION_TRANSMEMBRANE_TRANSPORTER_ACTIVITY	0.00174296	0.0421656	0.154984	0.244595	1.40095	453	c("RHCG", "SCNN1G", "NALCN", "SLC29A4", "RYR1", "SLC47A1", "SLC17A7", "SLC5A1", "CACNB4", "TRPV6", "ASIC1", "KCNJ14", "CLCN5", "SLC6A15", "KCNG1", "SLC15A2", "SLC19A2", "TRPV4", "SLC9A5", "TRPM3", "TMEM38B", "CLCN4", "SLC26A2", "KCNMB1", "CLCN2", "SLC36A1", "KCNK17", "GPM6A", "KCNK5", "SLC13A3", "SLC24A3", "ATP6V1G2", "SLC39A13", "ANO8", "SLC66A1L", "KCNC1", "CLCN6", "SLC46A1", "ITPR3", "GPR89A",…	Up-regulated
GOMF_METAL_ION_TRANSMEMBRANE_TRANSPORTER_ACTIVITY	9.79e-05	0.00421497	0.538434	0.317139	1.7091	202	c("SCNN1G", "NALCN", "RYR1", "SLC17A7", "SLC5A1", "CACNB4", "TRPV6", "ASIC1", "KCNJ14", "SLC6A15", "KCNG1", "TRPV4", "SLC9A5", "TRPM3", "TMEM38B", "KCNMB1", "KCNK17", "GPM6A", "KCNK5", "SLC13A3", "SLC24A3", "SLC39A13", "KCNC1", "ITPR3", "SLC12A8", "CNNM2", "MCOLN3", "KCNAB3", "KCNC4", "SLC5A6", "ATP7B", "ATP1A1", "SLC39A14", "NCS1", "SCN4B", "CATSPER2", "KCNMB3", "PKD1", "CNNM4", "SLC9A7", "SLC38…	Up-regulated
GOMF_MHC_CLASS_II_PROTEIN_COMPLEX_BINDING	1.44e-10	2.05e-08	0.826657	-0.850026	-3.72191	18	c("MS4A1", "HLA-DQA1", "HLA-DRB1", "HLA-DRA", "HLA-DRB5", "CD4", "HLA-DPA1", "HLA-DMB", "CD74")	Down-regulated
GOMF_MHC_PROTEIN_COMPLEX_BINDING	9.41e-14	1.84e-11	0.954542	-0.807437	-3.74932	21	c("MS4A1", "HLA-DQA1", "CD8A", "HLA-DRB1", "HLA-DRA", "HLA-DRB5", "CD4", "HLA-DPA1", "HLA-DMB", "CD74")	Down-regulated
GOMF_NOTCH_BINDING	0.0020322	0.0473366	0.15322	0.513158	1.87106	22	c("CHAC1", "DTX1", "NOTCH1", "MEGF10", "DLL1", "JAG1", "DLL3")	Up-regulated
GOMF_PASSIVE_TRANSMEMBRANE_TRANSPORTER_ACTIVITY	0.00064881	0.0200869	0.256959	0.296207	1.60442	213	c("RHCG", "SCNN1G", "NALCN", "RYR1", "SLC17A7", "CACNB4", "TRPV6", "ASIC1", "KCNJ14", "CLCN5", "KCNG1", "TRPV4", "TRPM3", "TMEM38B", "CLCN4", "KCNMB1", "CLCN2", "KCNK17", "GPM6A", "KCNK5", "SLC24A3", "ANO8", "KCNC1", "CLCN6", "ITPR3", "GPR89A", "TTYH3", "MCOLN3", "KCNAB3", "KCNC4", "PDPN", "GLRB", "GABRE", "NCS1", "SCN4B", "CATSPER2", "KCNMB3", "PKD1", "GJB2", "LRRC8A", "PIEZO1", "AQP5", "KCNIP3"…	Up-regulated
GOMF_SECONDARY_ACTIVE_TRANSMEMBRANE_TRANSPORTER_ACTIVITY	0.00083857	0.0243748	0.2266	0.324962	1.68498	139	c("SLC47A1", "SLC17A7", "SLC5A1", "CLCN5", "SLC6A15", "SLC2A12", "SLC15A2", "SLC16A14", "SLC9A5", "CLCN4", "SLC26A2", "SLC36A1", "SLC13A3", "SLC24A3", "CLCN6", "SLC46A1", "SLC12A8", "SLC25A30", "SLCO4C1", "SLC7A5", "SLC5A6", "SLC39A14", "SLC2A13", "SLC37A4", "SLC17A5", "SLC26A11", "SLC9A7", "SLC38A2", "SLC16A9", "SLC1A5", "SLC2A9", "SLC34A2", "SLC23A2", "SLC25A16", "SLC35C1", "SLC6A9", "SLC6A12",…	Up-regulated
GOMF_SIGNALING_RECEPTOR_REGULATOR_ACTIVITY	0.00010458	0.00447177	0.538434	0.304283	1.65263	220	c("GPNMB", "IL20", "ALKAL2", "GREM1", "CXCL6", "NTF3", "DKK1", "SEMA7A", "NRG2", "IL24", "SFRP2", "SEMA3G", "GAL", "ADM2", "WNT5B", "NMB", "CMTM7", "TSLP", "BMP8A", "TNFSF9", "THBS4", "DKK3", "SEMA3D", "PDGFA", "SEMA3A", "CTF1", "GRP", "JAG1", "ADM", "ZP3", "WNT5A", "LIF", "OSGIN2", "CXCL5", "SEMA3C", "C1QTNF4", "FGF22", "TGFA", "FAM3B", "EGF", "FST", "SEMA6B", "IL34", "NBL1", "ADA2", "BMP4", "SE…	Up-regulated
GOMF_SODIUM_ION_TRANSMEMBRANE_TRANSPORTER_ACTIVITY	0.0016149	0.0400174	0.164819	0.372663	1.74532	69	c("SCNN1G", "NALCN", "SLC17A7", "SLC5A1", "ASIC1", "SLC6A15", "SLC9A5", "SLC13A3", "SLC24A3", "SLC5A6", "ATP1A1", "SCN4B", "CNNM4", "SLC9A7", "SLC38A2", "SLC34A2", "SLC23A2", "SCN8A", "HCN3", "SLC6A9", "GRIK5", "SCN2A", "SHROOM2", "SLC6A12", "SLC41A3", "SLC9A1", "SLC8B1", "SLC4A5", "SLC20A2", "SCN1B", "SLC4A11", "SLC5A3", "SLC10A3", "SLC6A6", "SLC3A2", "SLC1A2", "SLC6A8", "SCN9A", "TPCN1", "SLC9B…	Up-regulated
GOMF_STRUCTURAL_CONSTITUENT_OF_RIBOSOME	1.82e-06	0.00012463	0.643552	-0.3404	-2.24004	143	c("ISG15", "MRPL47", "MRPS7", "RPL37", "RPL38", "RPL39L", "RPS29", "NDUFA7", "MRPL54", "MRPL35", "MRPL51", "MRPL41", "UBA52", "MRPS23", "RPL39", "MRPL46", "MRPS31", "MRPL57", "MRPL27", "RPL26L1", "MRPL11", "MRPL15", "RPL6", "MRPS11", "MRPS18C", "RPS27L", "MRPS35", "MRPL14", "MRPL55", "SRBD1", "RPLP1", "RPL30", "MRPL1", "RPL41", "MRPL21", "RPS27A", "MRPS6", "RPL22", "RPLP2", "RPS12", "MRPL43", "RP…	Down-regulated
GOMF_TRANSMEMBRANE_RECEPTOR_PROTEIN_KINASE_ACTIVITY	0.00202853	0.0472962	0.147488	0.386192	1.76491	60	c("EPHB2", "EPHB1", "NRP2", "EPHA2", "DDR2", "ACVR2B", "ACVR1", "EPHB3", "ACVR1C", "FGFR2", "FGFR1", "ACVR1B", "EFEMP1", "EFNB3", "TGFBR3", "AXL", "EGFR", "CRIM1", "TYRO3", "PDGFRB", "FGFRL1", "LTBP4", "EPHB4", "ROR2", "ACVRL1", "ACVR2A", "LMTK2", "MERTK", "EFNA3", "TGFBR1")	Up-regulated
GOMF_T_CELL_RECEPTOR_BINDING	4.23e-09	4.73e-07	0.761461	-0.898569	-3.06434	10	c("CD3G", "LCK", "DOCK2", "CD3E", "HLA-DRB1", "HLA-DRA")	Down-regulated
GOMF_VOLTAGE_GATED_CHANNEL_ACTIVITY	0.00125198	0.0328199	0.186919	0.370349	1.76337	76	c("NALCN", "RYR1", "CACNB4", "KCNJ14", "CLCN5", "KCNG1", "CLCN4", "CLCN2", "KCNK17", "KCNK5", "KCNC1", "CLCN6", "GPR89A", "KCNAB3", "KCNC4", "NCS1", "SCN4B", "CATSPER2", "KCNIP3", "CACNA1A", "SCN8A", "HCN3", "SCN2A", "KCNK6", "CLIC4", "KCNS3", "CACNB3", "CACNA1C", "PTK2B", "ANO1", "CLIC2")	Up-regulated
GRAHAM_CML_DIVIDING_VS_NORMAL_QUIESCENT_DN	6.44e-06	0.00038488	0.610527	-0.441485	-2.7718	75	c("CCL19", "HLA-DQA1", "PTPRC", "CYTIP", "EVI2A", "SELL", "HLA-DPA1")	Down-regulated
GRAHAM_NORMAL_QUIESCENT_VS_NORMAL_DIVIDING_UP	0.00051603	0.0166724	0.477271	-0.49618	-2.90622	47	c("CCL19", "PTPRC", "CYTIP", "EVI2A", "STAT4")	Down-regulated
GRANDVAUX_IFN_RESPONSE_NOT_VIA_IRF3	0.00012751	0.00529996	0.518848	-0.814787	-2.89529	11	c("MX2", "IFITM1", "MX1", "ISG20", "IRF1", "IFI35", "IFI6", "IFITM3", "GBP2", "EIF2AK2", "ADAR")	Down-regulated
GSE10325_BCELL_VS_MYELOID_UP	2.02e-06	0.00013614	0.627257	-0.339297	-2.23279	143	c("MS4A1", "SLAMF1", "BANK1", "CD27", "SP140", "LTB", "CCR7", "IGKC", "IL16", "CD79A", "LY9", "ACAP1", "RHOH", "CD79B")	Down-regulated
GSE10325_CD4_TCELL_VS_BCELL_DN	0.00070099	0.0212453	0.477271	-0.302931	-1.95926	127	c("MS4A1", "HLA-DQA1", "BANK1", "SP140", "IGKC", "CD79A", "PLAC8", "PRKCB", "HLA-DRB1", "HLA-DRA", "HLA-DPA1", "HLA-DMB", "CD79B", "CD83")	Down-regulated
GSE10325_CD4_TCELL_VS_BCELL_UP	1.84e-12	3.33e-10	0.898671	-0.412199	-2.7597	156	c("GIMAP4", "GIMAP5", "GZMK", "CD3G", "ITK", "LCK", "GIMAP6", "GZMA", "PDE3B", "CD2", "FYB1", "TRAT1", "CD28", "TRBC1", "IL10RA", "KLRB1", "CD247", "PTGER2", "SELPLG", "BCL11B", "STAT4", "CCL5", "PDE4D", "IFITM1", "KLRG1", "TRPV2", "SRGN", "SEMA4D", "SAMHD1")	Down-regulated
GSE10325_CD4_TCELL_VS_MYELOID_UP	4.37e-12	7.53e-10	0.887075	-0.406279	-2.70955	155	c("GIMAP5", "GZMK", "CD3G", "GPR171", "ITK", "LCK", "TRAC", "CD2", "CD3D", "TRAT1", "ARHGAP15", "PTPN7", "CD28", "SPOCK2", "KLRB1", "CD247", "CD96", "BCL11B", "STAT4", "IL32")	Down-regulated
GSE10325_LUPUS_CD4_TCELL_VS_LUPUS_BCELL_UP	2.09e-16	4.97e-14	1.04763	-0.454472	-3.05236	158	c("IL7R", "GIMAP4", "GIMAP5", "CD3G", "GPR171", "ITK", "LCK", "GIMAP6", "TRAC", "CD3E", "CD2", "FYB1", "CD3D", "TRAT1", "CD28", "CAMK4", "TRBC1", "SPOCK2", "KLRB1", "CD247", "GMFG", "PTGER2", "SELPLG", "BCL11B", "LCP2", "CD4", "STAT4", "IL32")	Down-regulated
GSE10325_LUPUS_CD4_TCELL_VS_LUPUS_MYELOID_UP	6.62e-17	1.67e-14	1.05746	-0.460635	-3.08398	156	c("GIMAP5", "SLAMF1", "CD27", "IL2RG", "CD3G", "GPR171", "LTB", "ITK", "LCK", "TRAC", "CD2", "CD3D", "IL16", "CD28", "TRBC1", "SPOCK2", "LY9", "KLRB1", "CD247", "ACAP1", "CD96", "BCL11B", "RHOH", "STAT4", "IL32")	Down-regulated
GSE11057_NAIVE_VS_CENT_MEMORY_CD4_TCELL_DN	0.00158415	0.039351	0.45506	-0.233011	-1.60111	177	c("SLAMF1", "EVI2B", "GPR183", "TIGIT", "CD2", "CD84", "IL10RA", "GPR65", "KLRB1", "HLA-DRB1", "MYO1F", "MIAT", "CD74", "CRIP1")	Down-regulated
GSE11057_NAIVE_VS_EFF_MEMORY_CD4_TCELL_DN	3.02e-05	0.00149561	0.57561	-0.291203	-1.97815	168	c("GZMK", "EVI2B", "GZMA", "TIGIT", "TRAC", "CD84", "CD28", "IL10RA", "ALOX5AP", "KLRB1", "HLA-DPA1", "CCL5", "MYO1F", "MIAT", "CD74", "CRIP1", "RFTN1", "IFI27", "SRGN")	Down-regulated
GSE11057_NAIVE_VS_MEMORY_CD4_TCELL_UP	0.00167477	0.0409615	0.159676	0.310197	1.62086	149	c("CLCN5", "ZNF516", "PHGDH", "PITPNM2", "IGIP", "NPAS2", "CA6", "RHPN2", "DNHD1", "ZNF496", "GPRC5B", "SERPINE2", "PKIG", "GPRASP2", "PLLP", "ZBTB18", "USP44", "KLHL24", "AMN1", "AEBP1", "ADGRA3", "TAF4B", "MALL", "MLXIP", "SCML2", "ABLIM1", "RNF227", "ZNF662", "APBB1", "GPRASP1", "SFMBT2", "PDE9A", "ITGA6", "PRRT1", "TARBP1", "TMEM170B", "SETD1B", "CD55", "SLC29A2", "PCSK5", "TLE2", "SERTAD2", …	Up-regulated
GSE11057_PBMC_VS_MEM_CD4_TCELL_DN	7.33e-07	5.64e-05	0.659444	-0.313958	-2.13261	163	c("GPR183", "ITK", "LCK", "TRAC", "CD3E", "CD2", "CD84", "CD3D", "TRAT1", "CD28", "TRBC1", "SPOCK2", "LY9", "CD96", "ANXA2R", "PRKCQ-AS1")	Down-regulated
GSE11961_MARGINAL_ZONE_BCELL_VS_MEMORY_BCELL_DAY7_DN	0.00065935	0.0203358	0.256959	0.346195	1.73273	106	c("JPH2", "TSSK3", "HIC2", "GNAZ", "PYGO1", "FAM83G", "PITPNM2", "HES2", "LIMS2", "KCNMB1", "PAQR6", "NTN1", "LIF", "TIMP3", "SLC46A1", "BRSK1", "BVES", "TSPAN7", "WFDC1", "TFAP2C", "PTGDS", "SSC5D", "COL6A2", "LONRF3", "PPFIA4", "SNAI1", "IRX4", "GPAT2", "RGS9", "HOXC6", "PPIL6", "OSBP2", "FUT10", "SCN2A", "RILP", "KIF12", "ZDHHC11", "ZNF532", "AGAP1", "CCNA1", "ZHX3", "ZNF704")	Up-regulated
GSE13306_RA_VS_UNTREATED_MEM_CD4_TCELL_UP	0.00122297	0.032357	0.45506	-0.260756	-1.74578	156	c("GIMAP7", "GIMAP4", "SLA", "BANK1", "CAMK4", "PLAC8", "CD96", "CD37", "NCF1", "ITGB2", "ITGA4", "FILIP1L", "EPSTI1", "VCAM1", "ICAM2")	Down-regulated
GSE13411_PLASMA_CELL_VS_MEMORY_BCELL_DN	5.54e-06	0.0003395	0.610527	-0.304944	-2.07247	165	c("BANK1", "CD69", "LTB", "CD53", "DOCK2", "LAPTM5", "IL16", "TRBC1", "ALOX5AP", "CD48", "CD52", "HLA-DRB1", "SELL", "CORO1A", "HLA-DPA1", "MYO1F", "CD79B", "DOCK10", "IFITM1", "CD83")	Down-regulated
GSE13485_DAY1_VS_DAY7_YF17D_VACCINE_PBMC_UP	0.0010087	0.0283899	0.209225	0.387039	1.79883	66	c("MMP2", "SLC17A7", "SEC16B", "INE1", "TRPM3", "OLFM2", "WDR72", "BCL9L", "JRK", "LAMC2", "ARC", "MME", "SCG2", "SPEG", "WFDC1", "TIMM23B", "CYGB", "FBLN1", "KLC3", "KIF12", "SDK2", "SGSH", "ADAMTS9-AS2", "CDON", "RPS6KA6", "CCNT1", "SH2D4A", "ST3GAL3", "PPP1R1B", "ZNF740", "HAP1", "KIAA1614", "KIF1A")	Up-regulated
GSE13547_2H_VS_12_H_ANTI_IGM_STIM_BCELL_DN	0.00033254	0.0118046	0.498493	-0.290243	-1.91687	148	c("GZMK", "PLAC8", "IFITM1", "SPC25", "CDC45", "HMGN2", "PSMC3", "PSMD12", "CSTF2", "CDCA3", "DUT", "LSM3", "PMPCB", "PSMB2", "LYAR", "SPC24", "PSMA5", "PBK", "BUB3", "MRPL46", "HAUS1", "SNF8", "TUBGCP2", "MIS18BP1", "BUB1", "ERH", "UBE2N", "COPS5", "PRIM1", "MCM7", "UGP2", "PSMA1", "PRIM2", "IDI1", "MTX1", "RBBP7", "EME1", "CDC123", "COPS3", "MAD2L1", "NHP2", "KIF15", "ALYREF", "PPA1", "SSR2", "…	Down-regulated
GSE13547_WT_VS_ZFX_KO_BCELL_ANTI_IGM_STIM_12H_UP	9.76e-05	0.00421497	0.538434	0.417492	1.95998	70	c("SLC29A4", "RBM24", "HTRA3", "RGS20", "HES7", "WDR72", "TEAD3", "LHFPL2", "SRC", "TCF7L1", "ESRRA", "SYT7", "L1TD1", "CCNB1IP1", "SHROOM4", "EFNB3", "ITGA11", "NES", "DUOX1", "DRAM1", "EVC2", "TTYH2", "TTYH1", "RASA4", "OSBP2", "CRISPLD1", "RFX2", "SYDE2", "ARHGEF28", "COL5A1", "NECTIN1", "PGF", "FOXI1", "PGPEP1", "SORD", "GJC3", "PWWP3B", "SPHK1", "SCYL1", "TOP2A", "GPR63", "PTPRT", "NPHP3", "…	Up-regulated
GSE14026_TH1_VS_TH17_UP	0.00127457	0.0332338	0.183851	0.333385	1.68699	115	c("CACNB4", "SEMA3G", "DACT1", "DLL1", "GRIP2", "TMEM119", "GMEB2", "ZNF750", "CDK3", "LATS2", "TCEAL7", "CSRNP2", "LAMA2", "SLC7A5", "DNASE1L3", "TGFB1I1", "TRMT2A", "ZNF418", "ZNF777", "KLF16", "PDCD2L", "CACTIN", "PRDM4", "STAT5A", "EFS", "LRRC3", "LCMT2", "RNF139", "MYO10", "SMURF1", "DNASE1", "TBKBP1", "ENTPD6", "FAM222B", "CCND2", "FBXO31", "SUPV3L1", "CHPF2", "FKRP", "RGMA", "TRIM65", "BAH…	Up-regulated
GSE1460_DP_VS_CD4_THYMOCYTE_DN	0.00063064	0.0196921	0.477271	-0.272158	-1.79608	150	c("SP140", "GPR171", "CD53", "CCR7", "IL16", "CYTIP", "LY9", "GPR65", "PLAC8", "SELL", "IFI44L", "OAS2", "PDE4D", "RASGRP2", "BCL2A1", "KCNJ8", "ABCA8", "RSAD2")	Down-regulated
GSE1460_INTRATHYMIC_T_PROGENITOR_VS_CD4_THYMOCYTE_DN	1.22e-10	1.77e-08	0.826657	-0.392673	-2.58748	149	c("GIMAP4", "GIMAP5", "SLAMF1", "CD27", "GPR183", "PTPRC", "LTB", "CD53", "CCR7", "TRAF3IP3", "IL16", "SPOCK2", "LY9", "GPR65", "LCP2", "EVI2A", "ITGB2", "IFI44L", "SPINK2", "OAS2", "RASGRP2", "IFITM1")	Down-regulated
GSE15330_LYMPHOID_MULTIPOTENT_VS_MEGAKARYOCYTE_ERYTHROID_PROGENITOR_IKAROS_KO_DN	0.00012398	0.00520115	0.518848	-0.314224	-2.0371	131	c("GIMAP7", "SLA", "GZMK", "KLRK1", "GZMA", "TIGIT", "CD48", "S100A8", "CCL5", "GNG2", "MYO1F", "CRIP1", "KLRG1", "IL18R1", "S100A9", "SRGN")	Down-regulated
GSE16266_LPS_VS_HEATSHOCK_AND_LPS_STIM_MEF_UP	0.00016466	0.0065592	0.518848	-0.305654	-1.97735	129	c("MS4A1", "HLA-DQA1", "EVI2B", "GIMAP1", "IGKC", "CD79A", "TNFRSF13C", "PLAC8", "CD8A", "HLA-DRB1", "CST7", "CD79B", "SLURP1", "CD74", "TGFBI", "CD83")	Down-regulated
GSE16450_CTRL_VS_IFNA_6H_STIM_IMMATURE_NEURON_CELL_LINE_DN	1.77e-10	2.48e-08	0.826657	-0.390953	-2.57614	149	c("IL7R", "GIMAP4", "EVI2B", "P2RY10", "GIMAP6", "RIPOR2", "PDE3B", "FYB1", "GIMAP1", "LAPTM5", "C16orf54", "TBC1D10C", "CXCR4", "S1PR4", "KLRB1", "PLAC8", "ANXA2R", "CYSLTR1", "GIMAP2", "MIAT", "PDE4D")	Down-regulated
GSE16450_IMMATURE_VS_MATURE_NEURON_CELL_LINE_UP	0.00198047	0.0465752	0.431708	-0.255866	-1.71304	156	c("IL7R", "GZMK", "RIPOR2", "LAPTM5", "C16orf54", "CXCR4", "IL10RA", "SPOCK2", "KLRB1", "CD52", "BCL11B", "PECAM1")	Down-regulated
GSE17186_MEMORY_VS_CD21HIGH_TRANSITIONAL_BCELL_DN	0.00164089	0.040387	0.45506	-0.258146	-1.75887	169	c("IL7R", "SLA", "IL2RG", "CCR7", "SPN", "FYB1", "CD96", "CD52", "CD4", "STAT4", "IFIT2", "PECAM1", "LSP1", "RASGRP2", "EPSTI1", "CD74", "CD83")	Down-regulated
GSE17974_IL4_AND_ANTI_IL12_VS_UNTREATED_0.5H_ACT_CD4_TCELL_DN	3.57e-07	2.9e-05	0.674963	0.437526	2.14665	92	c("ST8SIA2", "CXCL6", "DKK1", "TBX19", "KCNJ14", "KAZN", "FAM83G", "WDR72", "FAM149A", "ZNF391", "ADAMTSL4", "TMPRSS4", "C19orf18", "DENND5B", "HSD17B6", "SLCO4C1", "SAP30L-AS1", "ZNF778", "CDC42BPG", "FAM184A", "DTX4", "ZNF521", "C2CD2", "SSC5D", "EFS", "EGFR", "SORBS3", "FBXO36", "FEZ1", "ABCD1", "ZNF48", "PPM1L", "THAP8", "ZFP36", "DEFB1", "PHLDB1", "GAS6", "FRY-AS1", "TRIM6", "MRM1", "SGCE", …	Up-regulated
GSE17974_IL4_AND_ANTI_IL12_VS_UNTREATED_2H_ACT_CD4_TCELL_DN	0.00127748	0.0332744	0.183851	0.33645	1.68395	106	c("ALKAL2", "GNB3", "RBPMS2", "PPARGC1B", "GPR157", "L1CAM", "ISM1", "DUSP15", "EDA2R", "CDKL2", "GEM", "MAFF", "SERPINE2", "GFOD1", "PRSS12", "KIF7", "RGS3", "ITPRIP", "COL6A3", "HS1BP3", "LINC01091", "ICOSLG", "GCNA", "BCR", "DRAM1", "LMX1B", "AP5B1", "PLAUR", "TMEM170B", "DNMBP", "KCNN4", "IL6R", "COLEC12", "FOSL1", "FBXO31", "WDTC1", "CILP2", "PPM1L", "TYSND1", "RFX2", "IL15RA", "SORBS2", "L2…	Up-regulated
GSE17974_IL4_AND_ANTI_IL12_VS_UNTREATED_48H_ACT_CD4_TCELL_DN	4.7e-06	0.00029482	0.610527	-0.365806	-2.3398	119	c("GIMAP7", "GIMAP4", "SLA", "GIMAP5", "SLAMF1", "SP140", "LTB", "CD2", "TRAT1", "GBP5", "PYHIN1", "IFI44L", "EPSTI1", "CCDC33", "MX1", "OAS1", "ISG20", "TMEM140", "GBP1")	Down-regulated
GSE17974_IL4_AND_ANTI_IL12_VS_UNTREATED_72H_ACT_CD4_TCELL_DN	5.47e-08	5.25e-06	0.719513	-0.353033	-2.32628	149	c("GIMAP8", "GIMAP7", "GIMAP4", "SLAMF1", "SP140", "GZMK", "KLRK1", "GIMAP1", "TRAT1", "GBP5", "ARHGAP15", "GPR174", "SELL", "GBP4", "ISG15", "EPSTI1", "WIPF1", "IFI27")	Down-regulated
GSE19825_NAIVE_VS_DAY3_EFF_CD8_TCELL_UP	2.69e-05	0.00136371	0.57561	0.389712	1.9351	100	c("SLC29A4", "TMEM200C", "FUT9", "FRS3", "C2orf73", "FAM171A2", "HTRA3", "LBP", "FMO2", "BACE2", "LEPR", "CTSK", "DACT3", "ADCY5", "GAS1", "PARD3", "ACVR1", "TMEM8B", "DEPTOR", "COL8A1", "SV2A", "SLC12A8", "PLA2G6", "NBL1", "C1QL1", "TSPAN7", "SCML2", "NES", "PRR16", "ADGRL2", "ARHGEF40", "POMT2", "CORO2B", "HCN3", "BDKRB1", "CRISPLD1", "VGLL3", "DPYSL4", "COL5A2", "COL1A2", "PTPRN", "ANO1", "ADA…	Up-regulated
GSE19825_NAIVE_VS_IL2RALOW_DAY3_EFF_CD8_TCELL_UP	2.38e-05	0.00122417	0.57561	0.391223	1.93947	99	c("SLC29A4", "PGBD5", "TBX19", "TMEM213", "FAM171A2", "HTRA3", "MFAP2", "FMO2", "C2orf88", "BACE2", "CTSK", "HAS3", "SMO", "SPATA18", "ACVR1", "PRKAA2", "SLC12A8", "ZNF112", "PLA2G6", "IRX1", "EPOR", "GNAL", "ATP7B", "BCAR3", "RNF217", "COL6A1", "SCML2", "WNT7B", "ADAM12", "GPRASP1", "SLC26A11", "TGFBR3", "ITGBL1", "EGFR", "ARHGEF40", "FBLN1", "HOXC4", "BDKRB1", "SH3PXD2A", "TEAD4", "FBLIM1", "ST…	Up-regulated
GSE19888_ADENOSINE_A3R_INH_PRETREAT_AND_ACT_BY_A3R_VS_TCELL_MEMBRANES_ACT_MAST_CELL_UP	3.36e-11	5.34e-09	0.851339	-0.424477	-2.7524	132	c("GIMAP7", "GIMAP4", "KLRK1", "IL2RG", "PTPRC", "IKZF1", "RIPOR2", "SAMSN1", "LCP2", "SELL", "IFI44L", "GBP4", "CCL5", "IFIT2", "IFIT1", "MX2", "OAS2", "ISG15", "EPSTI1", "IFIT3", "MX1", "OASL", "RSAD2", "OAS1", "ISG20", "OAS3", "DDX58", "SAMHD1", "SP110", "BST2", "IRF1")	Down-regulated
GSE19888_CTRL_VS_TCELL_MEMBRANES_ACT_MAST_CELL_PRETREAT_A3R_INH_DN	0.00014251	0.00578018	0.518848	-0.291348	-1.92577	147	c("KLRK1", "IL2RG", "EVI2B", "IKZF1", "ITK", "CCR7", "GZMA", "PLAC8", "RHOH", "IFI44L", "IFIT2", "IFIT1", "OAS2", "ARHGAP30", "VCAM1", "RSAD2", "OAS1", "SEMA4D", "SAMHD1", "SP110", "PTPN6", "BST2", "IRF1")	Down-regulated
GSE20715_0H_VS_24H_OZONE_LUNG_UP	1.47e-09	1.78e-07	0.788187	-0.372033	-2.51115	160	c("CD27", "IL2RG", "PTPRC", "CD3G", "CD53", "RIPOR2", "CD2", "IGKC", "CXCR4", "PTGER2", "LIMD2", "S100A8", "PRKCB", "FERMT3", "SELL", "CORO1A", "CCL5", "ST8SIA4", "HCST", "MYO1F", "PECAM1", "LSP1", "CRIP1", "ICAM2", "ARHGDIB", "TRPV2", "S100A9", "SEMA4D")	Down-regulated
GSE20715_0H_VS_48H_OZONE_LUNG_UP	0.00051164	0.0165743	0.477271	-0.268093	-1.79847	157	c("GIMAP4", "IL2RG", "EVI2B", "PTPRC", "GIMAP1", "CXCR4", "CD79A", "CD37", "LIMD2", "CD52", "PRKCB", "PTPN22", "CCL5", "CD79B", "ARHGDIB", "SRGN")	Down-regulated
GSE21033_CTRL_VS_POLYIC_STIM_DC_12H_UP	1.32e-05	0.00072721	0.593325	-0.337561	-2.18982	130	c("GIMAP7", "IL7R", "LTB", "GIMAP6", "RIPOR2", "PYHIN1", "S1PR4", "LY9", "GPR65", "CD48", "PTPN22", "SELL", "FLI1", "GNG2", "MYO1F", "PECAM1")	Down-regulated
GSE21379_TFH_VS_NON_TFH_CD4_TCELL_DN	6.44e-05	0.00295075	0.538434	0.368643	1.85469	110	c("ST8SIA2", "RBM24", "CLCN5", "RGMB", "BACE2", "DDR2", "MOGAT2", "MID2", "RNASE1", "PER3", "HMGCLL1", "SEMA3C", "KIAA1522", "SHC3", "TENM2", "KCTD15", "GPT2", "BCAR3", "IQCH", "CYP2U1", "IL4R", "CLIP3", "FAM184A", "USP42", "LONRF2", "ST6GALNAC5", "SLC2A13", "THBS3", "YAP1", "CDKL3", "ZNF81", "PTGDS", "SLC16A9", "RASSF6", "CORO2B", "ZFP28", "INPP5A", "PLD1", "PPIL6", "BDKRB1", "PLEKHG1", "IGSF9")	Up-regulated
GSE21380_TFH_VS_GERMINAL_CENTER_TFH_CD4_TCELL_UP	0.00147215	0.0370812	0.170493	0.315667	1.64189	143	c("MMP2", "HSD17B14", "TSLP", "AJUBA", "TAGLN", "HOXA5", "SOCS3", "COL5A3", "TMEM119", "MYLK", "SRC", "TNK2", "MAMDC2", "APOE", "CDK18", "ACTN1", "RAB11FIP5", "SHROOM4", "SGTA", "STX3", "PLXNB1", "PNPLA6", "PAK4", "KIRREL1", "STXBP1", "ZNF628", "NOL6", "TJP2", "SASH1", "SAT2", "EGFR", "SPNS2", "THSD7A", "LRP1", "ZCCHC3", "SLC35C1", "GRHL3", "TBKBP1", "MOCOS", "NUAK1", "ESAM", "PITPNM1", "CLEC11A"…	Up-regulated
GSE21670_IL6_VS_TGFB_AND_IL6_TREATED_CD4_TCELL_UP	0.00033514	0.0118796	0.498493	-0.295532	-1.93766	139	c("GIMAP8", "CCR7", "GIMAP6", "RIPOR2", "FYB1", "CD28", "PLAC8", "GMFG", "CD48", "SELL", "GIMAP2", "PLCL2", "RASGRP2", "IFITM1")	Down-regulated
GSE21670_TGFB_VS_IL6_TREATED_CD4_TCELL_UP	7.7e-05	0.00345076	0.538434	0.362574	1.8416	118	c("ST8SIA2", "FUT9", "DUSP9", "FRS3", "KCNG1", "RGMB", "SIX4", "FMO2", "DLL1", "LIMS2", "SOX10", "DDR2", "GPM6A", "AHNAK2", "PALM", "DHX33", "C19orf18", "FAM3B", "ARHGAP23", "LDB1", "GNAL", "USP49", "PNPLA3", "N4BP2L1", "SCN4B", "MALL", "MAP4K4", "CAVIN1", "SLC26A11", "ADAMTSL3", "RASSF6", "MROH1", "NAPB", "JAKMIP3", "MKNK2", "GRAMD1A", "GGT6", "TTYH2", "FAM20C", "PRRG1", "FBXL16", "HOXA3", "FBLI…	Up-regulated
GSE22229_UNTREATED_VS_IMMUNOSUPP_THERAPY_RENAL_TRANSPLANT_PATIENT_PBMC_DN	0.00044881	0.014794	0.311045	0.321372	1.69159	160	c("SHANK3", "PKN3", "ITGB3", "CALML4", "GRB10", "PPP1R26", "ABCA2", "MYC", "SNX18", "IFFO2", "NLGN2", "LHFPL2", "NEXN", "TMEM8B", "CSNK1E", "PBX3", "SKI", "POGLUT3", "FGF11", "NECTIN4", "ALDH1L1", "C7orf31", "RNF217", "PALLD", "TMBIM1", "ZYX", "STX3", "FAM168A", "MBLAC2", "ST6GALNAC5", "ZNF235", "MED22", "LETMD1", "NPR2", "ABCA7", "CAVIN2", "RAP2A", "ECHDC3", "RAB17", "C15orf61", "BCORL1", "GHR",…	Up-regulated
GSE22313_HEALTHY_VS_SLE_MOUSE_CD4_TCELL_DN	2.99e-05	0.00148834	0.57561	-0.315684	-2.07351	142	c("GIMAP8", "GIMAP7", "GIMAP5", "GIMAP6", "TRAF3IP3", "GIMAP1", "GPR65", "SELPLG", "SELL", "ST8SIA4", "IFIT1")	Down-regulated
GSE22313_HEALTHY_VS_SLE_MOUSE_CD4_TCELL_UP	0.00151329	0.0379611	0.168154	0.315367	1.63908	142	c("SHANK3", "LRP4", "PPP1R14A", "PPARG", "VSTM4", "PHLDA1", "VLDLR", "ADAMTSL4", "WNT5A", "NLGN2", "POFUT2", "PIM3", "ZBTB47", "CMTM4", "MICALL1", "TTC39B", "SVIL", "BCAR3", "ELF4", "MFHAS1", "LZTS3", "SEPTIN4", "FZD7", "NPC1", "PLCH1", "PLIN2", "BATF3", "MTMR11", "WFDC1", "RNF227", "SDC2", "CEBPB", "ECHDC3", "CYGB", "LZTS2", "SIRT5", "TLE1", "CHST7", "ZFYVE26", "ZNF417", "RRAD", "MFSD4B", "SMG7"…	Up-regulated
GSE22601_DOUBLE_POSITIVE_VS_CD8_SINGLE_POSITIVE_THYMOCYTE_UP	0.00169298	0.0411885	0.45506	-0.255045	-1.72659	166	c("GIMAP4", "SLAMF1", "CD53", "ITK", "DOCK2", "RIPOR2", "S1PR4", "CYTIP", "GMFG", "CD96", "SELL", "ST8SIA6", "GNG2", "EPSTI1", "LAT")	Down-regulated
GSE22601_IMMATURE_CD4_SINGLE_POSITIVE_VS_CD8_SINGLE_POSITIVE_THYMOCYTE_UP	1.4e-06	9.92e-05	0.643552	-0.325533	-2.18411	159	c("GIMAP7", "SLA", "CD27", "EVI2B", "LTB", "GIMAP6", "TRAF3IP3", "IL16", "TBC1D10C", "CXCR4", "PTGER2", "PTPN22", "EVI2A", "RHOH", "FILIP1L", "ST8SIA4", "RASGRP2", "TXNIP", "TRPV2")	Down-regulated
GSE22886_CD4_TCELL_VS_BCELL_NAIVE_UP	8.08e-13	1.5e-10	0.921426	-0.398132	-2.70437	163	c("IL7R", "CD27", "CD3G", "ITK", "GIMAP6", "TRAC", "CD2", "FYB1", "CD3D", "TRAT1", "CD28", "APBB1IP", "CAMK4", "BIN2", "SPOCK2", "CD247", "SAMSN1", "BCL11B", "EVI2A", "CD4", "CCL5", "IL32", "SRGN", "LINC00342", "SEMA4D", "GBP1", "FMNL1")	Down-regulated
GSE22886_CD8_TCELL_VS_BCELL_NAIVE_UP	1.08e-08	1.17e-06	0.74774	-0.347259	-2.36368	164	c("IL7R", "CD27", "CD3G", "GPR171", "GIMAP6", "GZMA", "CD2", "FYB1", "APBB1IP", "S1PR4", "KLRB1", "CD247", "PTGER2", "SAMSN1", "BCL11B", "CST7", "CCL5", "IL32")	Down-regulated
GSE22886_DAY0_VS_DAY7_MONOCYTE_IN_CULTURE_UP	0.00043152	0.0143594	0.498493	-0.273233	-1.84749	161	c("PTPRC", "TRAF3IP3", "RIPOR2", "FYB1", "IL16", "S1PR4", "IL10RA", "WAS", "PLAC8", "LIMD2", "EVI2A", "SELL", "ITGA4", "MX2", "MYO1F", "HSPA6", "ICAM2", "S100A9", "SEMA4D")	Down-regulated
GSE22886_NAIVE_BCELL_VS_BLOOD_PLASMA_CELL_UP	0.00044202	0.0146094	0.498493	-0.253957	-1.74634	176	c("MS4A1", "SLA", "BANK1", "CD69", "LTB", "CD84", "LAPTM5", "APBB1IP", "CXCR4", "KLRB1", "HLA-DRB1", "HLA-DRA", "SELL", "HLA-DPA1", "HLA-DMB", "MX2")	Down-regulated
GSE22886_NAIVE_CD4_TCELL_VS_DC_UP	3.27e-07	2.66e-05	0.674963	-0.331462	-2.22357	157	c("CD27", "CD3G", "CD69", "IKZF1", "ITK", "CCR7", "TRAC", "CD3E", "CD2", "CD28", "CAMK4", "SPOCK2", "CD247", "CD96", "BCL11B", "IL32", "PDE4D")	Down-regulated
GSE22886_NAIVE_CD4_TCELL_VS_MONOCYTE_UP	5.56e-12	9.52e-10	0.887075	-0.413352	-2.73345	152	c("CD27", "CD3G", "CD69", "GPR171", "ITK", "LCK", "P2RY10", "GZMA", "TRAC", "CD3E", "CD3D", "TRAT1", "CD28", "CAMK4", "TRBC1", "SPOCK2", "LY9", "CD247", "CD96", "BCL11B", "IL32", "PDE4D")	Down-regulated
GSE22886_NAIVE_CD8_TCELL_VS_MONOCYTE_UP	1.31e-17	3.34e-15	1.08644	-0.482088	-3.18388	148	c("CD27", "SP140", "GZMK", "KLRK1", "CD3G", "CD69", "GPR171", "LTB", "ITK", "LCK", "P2RY10", "GZMA", "CD3E", "PDE3B", "CD2", "CD3D", "CD28", "SPOCK2", "LY9", "KLRB1", "CD247", "CD8A", "CD96", "BCL11B", "IL32", "KLRG1", "IL18R1", "LINC00342", "LIME1", "CLEC2D")	Down-regulated
GSE22886_NAIVE_CD8_TCELL_VS_NEUTROPHIL_DN	0.00112978	0.0307024	0.195314	0.333024	1.68946	117	c("S100P", "BASP1", "FUT9", "EPHB1", "SOCS7", "PART1", "ZNF185", "B3GNT3", "LIF", "FRAS1", "CLEC7A", "TGFA", "CCRL2", "ACSL1", "KCTD15", "RUBCNL", "DNASE1L3", "SCG2", "NRN1", "UNC13B", "PAMR1", "CSTA", "STX3", "ITIH5", "SDC2", "CAMP", "GALNT14", "APBA1", "CEBPB", "MAP2", "PRKCE", "ECHDC3", "LYN", "SASH1", "DRAM1", "HTRA1", "NFASC", "TUB", "SLC31A1", "DYRK3", "QPCT", "ZCCHC24", "TLR6", "RGS4", "PH…	Up-regulated
GSE22886_NAIVE_CD8_TCELL_VS_NEUTROPHIL_UP	0.00024067	0.00905573	0.518848	-0.253686	-1.73096	170	c("SP140", "CD69", "GPR171", "TRAF3IP3", "GZMA", "CD3E", "CD2", "LAX1", "IL10RA", "LY9", "RHOH")	Down-regulated
GSE22886_NAIVE_CD8_TCELL_VS_NKCELL_UP	3.81e-07	3.06e-05	0.674963	-0.334073	-2.21578	154	c("IL7R", "SLAMF1", "CD27", "CD3G", "LTB", "ITK", "CCR7", "TRAC", "CD3E", "ARHGAP15", "CD28", "CAMK4", "TRBC1", "LY9")	Down-regulated
GSE22886_NAIVE_TCELL_VS_DC_UP	2.7e-10	3.65e-08	0.814036	-0.363056	-2.4872	174	c("CD3G", "CCR7", "TRAF3IP3", "RIPOR2", "TRAC", "CD3E", "CD3D", "ARHGAP15", "TRBC1", "BIN2", "CD247", "ACAP1", "CD96", "CD37", "BCL11B", "SELL", "ITGA4", "RHOH", "IL32", "PLCL2", "IFITM1", "CRIP1", "ICAM2", "ISG20", "SEMA4D", "LIME1", "CLEC2D", "NLRP1", "SP110", "FCMR")	Down-regulated
GSE22886_NAIVE_TCELL_VS_MONOCYTE_UP	1.13e-08	1.21e-06	0.74774	-0.359523	-2.42671	160	c("CD27", "CD3G", "CD69", "LTB", "ITK", "LCK", "TRAC", "CD3E", "CD2", "CD3D", "CD28", "TRBC1", "SPOCK2", "LY9", "CD247", "CD96", "BCL11B", "IL32")	Down-regulated
GSE22886_NAIVE_TCELL_VS_NKCELL_UP	2.63e-08	2.61e-06	0.733762	-0.346935	-2.35877	162	c("IL7R", "SLAMF1", "CD27", "CD3G", "LTB", "ITK", "CCR7", "TRAC", "CD3E", "CD3D", "ARHGAP15", "CD28", "TRBC1", "LY9", "ACAP1", "BCL11B", "RHOH")	Down-regulated
GSE22886_TCELL_VS_BCELL_NAIVE_UP	9.65e-14	1.87e-11	0.954542	-0.409445	-2.78137	168	c("IL7R", "GIMAP5", "CD27", "CD3G", "ITK", "LCK", "GIMAP6", "TRAC", "CD3E", "CD2", "FYB1", "CD3D", "APBB1IP", "SPOCK2", "CD247", "SELPLG", "SAMSN1", "BCL11B", "EVI2A", "IL32", "IFITM1", "TRPV2", "SRGN", "SEMA4D", "GBP1", "LIME1", "FMNL1", "SAMHD1")	Down-regulated
GSE22935_WT_VS_MYD88_KO_MACROPHAGE_DN	0.00149141	0.0374891	0.169312	0.309683	1.61699	148	c("EPB41L4B", "FREM2", "PPARG", "S1PR5", "KRBA1", "TMEM38B", "WDR86", "LEPR", "HOXA5", "SEMA3A", "LIMK2", "LIMS2", "CTF1", "MYLK", "CES1", "FN3K", "FLNC", "ST3GAL6", "PRSS12", "PLLP", "ARMH4", "NRN1", "UNC13B", "MYL9", "GALNT15", "ARHGAP20", "BVES", "GUCY1B1", "SHROOM4", "KANK1", "SLC35G1", "TMEM201", "WFDC1", "ZFP82", "NPR2", "GSN", "TTC9", "KLHL8", "GPR135", "MLXIPL", "SMTN", "CHST7", "TEAD1", …	Up-regulated
GSE23321_CD8_STEM_CELL_MEMORY_VS_CENTRAL_MEMORY_CD8_TCELL_UP	0.00127161	0.0331922	0.183851	0.324465	1.6603	125	c("PPARGC1A", "ST8SIA2", "PANK4", "WNT5B", "SIX4", "CYP27A1", "SPRED3", "TSHZ3", "PLEKHO1", "TMEFF1", "KLHL29", "P3H2", "ZNF496", "NBL1", "ARC", "ACVR1C", "SLC5A6", "GABRE", "GADD45B", "EFEMP1", "BATF3", "CAVIN1", "PRR16", "STAT5A", "AASS", "SH3RF2", "CAVIN2", "TJP2", "MKRN2", "MLXIPL", "HTRA1", "EEF2K", "ZNF616", "SMTN", "FBXO7", "PGR", "INTS3", "SCN2A", "KCNK6", "MCF2L", "SGPP2", "CDH8", "ROR2"…	Up-regulated
GSE23321_CENTRAL_MEMORY_VS_NAIVE_CD8_TCELL_DN	0.00207277	0.0480046	0.143765	0.321571	1.63729	120	c("SCNN1G", "TRPV6", "VSTM4", "ARHGAP22", "PLXDC1", "HEPH", "FAM149A", "ABCA2", "JAG1", "EYA2", "DDX51", "MAPK11", "CALB2", "ATP6V1G2", "PPM1F", "GPRC5B", "HSD17B6", "ZNF132", "HR", "FST", "C15orf39", "TNFRSF21", "PLLP", "EPHB3", "PLEKHO2", "SKI", "COL15A1", "DPF1", "FZD2", "ADAM12", "MAGI1", "FZR1", "GJA1", "ITGB4", "GHR", "TEAD1", "DSC3", "RHOBTB2", "CACNA1C", "SMPDL3A", "HIPK2", "CDK20", "PTPR…	Up-regulated
GSE23502_WT_VS_HDC_KO_MYELOID_DERIVED_SUPPRESSOR_CELL_COLON_TUMOR_DN	0.00055472	0.0177352	0.280163	0.34529	1.74955	116	c("MMP2", "SLC29A4", "COL8A2", "EPHB1", "GFPT2", "VIPR1", "RTN4RL2", "OLFM2", "FRMD5", "NXPH4", "PLAU", "MYO5B", "ADAMTSL4", "OXGR1", "PLA2G6", "GLRB", "GABRE", "KIAA1549L", "ARHGAP20", "TRIM29", "SP6", "RAPGEFL1", "NR1D2", "PAPOLB", "HOMER2", "TSPAN7", "STYK1", "PTGDS", "SNAI1", "FNIP1", "KY", "PRRT1", "CORO2B", "HOXC8", "NFASC", "BCORL1", "TMEM182", "C6orf141", "KRT86", "ACKR3", "DRAM2", "ZDHHC…	Up-regulated
GSE23505_UNTREATED_VS_4DAY_IL6_IL1_IL23_TREATED_CD4_TCELL_DN	0.00099343	0.028057	0.45506	-0.267126	-1.77178	153	c("HLA-DQA1", "BANK1", "LTB", "P2RY10", "CD2", "GIMAP1", "CD28", "CYTIP", "CD48", "HLA-DRB1", "FERMT3", "HLA-DMB", "GAP43", "CD74", "CRIP1", "IFI27")	Down-regulated
GSE23568_CTRL_TRANSDUCED_VS_WT_CD8_TCELL_DN	2.28e-08	2.32e-06	0.733762	-0.350756	-2.353	157	c("IL7R", "CD27", "CD3G", "LCK", "CCR7", "CD3E", "CD3D", "LAPTM5", "CD28", "SPOCK2", "CD247", "ACAP1", "CD96", "SELPLG", "CST7", "SELL", "CCL5", "MYO1F", "JAK3", "ISG15", "ICAM2", "IL18R1")	Down-regulated
GSE23568_ID3_KO_VS_WT_CD8_TCELL_UP	0.0013575	0.0347661	0.45506	-0.260655	-1.77216	162	c("KLRK1", "PLAC8", "CD8A", "CST7", "CCL5", "MYO1F", "MX1", "HHEX", "TFPI", "PCLAF", "SEM1", "CENPK", "SEC61G", "S100A1", "ARPC3", "NDUFAB1", "MRPL51", "NRGN", "TSC22D1", "RFC2", "SELENOH", "TNFRSF18", "S100A10", "TM2D2", "MRPL41", "LIG1", "POLD2", "MRPL27", "BUB1", "PDCD5", "CDCA5", "MCM7", "PPIA", "PSMB6", "TIMM8B", "ECH1", "ANAPC16", "MAD2L1", "ALYREF", "CUEDC2", "DLGAP5", "CHEK2", "ANXA2", "S…	Down-regulated
GSE23568_ID3_TRANSDUCED_VS_ID3_KO_CD8_TCELL_DN	4.67e-05	0.00220059	0.557332	-0.268099	-1.82994	172	c("MS4A1", "IL7R", "HLA-DQA1", "CCR7", "IGKC", "IL16", "CD28", "APBB1IP", "CYTIP", "IL10RA", "SELL", "CD4", "BCL2A1", "TMEM71", "CD83", "IL18R1")	Down-regulated
GSE24026_PD1_LIGATION_VS_CTRL_IN_ACT_TCELL_LINE_UP	7.97e-09	8.66e-07	0.74774	-0.3727	-2.45884	146	c("IL7R", "SLA", "PTPRC", "GZMA", "TRAC", "CD3D", "LAX1", "CD28", "TRBC1", "ALOX5AP", "GMFG", "CD52", "CST7", "LCP2", "RHOH", "STAT4", "IFIT3", "ISG20", "GBP1")	Down-regulated
GSE2405_0H_VS_12H_A_PHAGOCYTOPHILUM_STIM_NEUTROPHIL_UP	0.00065067	0.0201188	0.477271	-0.271912	-1.79446	150	c("GIMAP7", "CCR7", "SPN", "S1PR4", "LY9", "GPR65", "PTGER2", "CD48", "CST7", "SELL", "ITGB2", "RASAL3", "GNG2", "JAK3", "IFIT3", "OASL", "RSAD2", "RFTN1")	Down-regulated
GSE2405_0H_VS_24H_A_PHAGOCYTOPHILUM_STIM_NEUTROPHIL_UP	2.46e-07	2.06e-05	0.674963	-0.326428	-2.21743	168	c("GIMAP8", "LCK", "LY9", "HCLS1", "LIMD2", "FERMT3", "CORO1A", "OAS2", "ISG15", "UQCRHL", "ACSL5", "SEM1", "RPL37", "HADHA", "HNRNPA3", "BRK1", "RPL38", "RPS29", "ARPC3", "PIM2", "HSPA8", "SUB1", "TUBA1B", "IFITM2", "FXYD5", "CHCHD2", "RPL39", "AKR1A1", "COPZ1", "S100A6", "SNRPG", "C12orf57", "ITGB1BP1", "RPL6", "PSMA1", "PPIA", "RBBP7", "PRDX5", "UQCRB", "HSPE1", "ATP5MG", "RPL30", "PDHB", "PSM…	Down-regulated
GSE2405_0H_VS_3H_A_PHAGOCYTOPHILUM_STIM_NEUTROPHIL_UP	0.00193862	0.0456789	0.148267	0.302322	1.58805	157	c("MMP2", "OLFML2A", "PKP1", "BOC", "ASNS", "SOWAHB", "ADM", "RAI14", "NRARP", "ACTG2", "LAMC2", "SERPINE2", "FGFR2", "PDPN", "KRT5", "BCAR3", "TMEM51", "RNF19B", "AMOTL1", "COL6A3", "RAB11FIP5", "TRIM29", "CCL22", "RAB34", "LGR4", "YAP1", "VASH2", "SERPINE1", "NXN", "NCKAP1", "KIAA0930", "LYN", "LPCAT2", "ETV6", "HTRA1", "LZTS2", "CADM4", "LTBP2", "MT2A", "THEMIS2", "LPAR1", "MCF2L", "HEY1", "IL…	Up-regulated
GSE2405_0H_VS_9H_A_PHAGOCYTOPHILUM_STIM_NEUTROPHIL_DN	7.8e-06	0.00045505	0.593325	-0.29045	-1.9764	171	c("CD3G", "LCK", "LAPTM5", "CD247", "LIMD2", "RGCC", "PSMC3", "PCLAF", "RPL37", "HADHA", "RPL38", "HSP90AA1", "RPS29", "ARPC3", "HSPA8", "SRSF2", "TUBA1B", "ATP5MC3", "ARL6IP1", "YWHAZ", "CHCHD2", "RPL39", "AKR1A1", "RAP1B", "TUBB", "SNRPG", "CCT5", "RPL6", "DYNLT1", "MCM7", "PSMA1", "CSNK2B", "RPS27L", "PPIA", "CDC123", "UQCRB", "ATP5MG", "ATP5F1C", "SRSF3", "RPL30", "RAB2A", "HNRNPU", "ATP5PO",…	Down-regulated
GSE2405_HEAT_KILLED_LYSATE_VS_LIVE_A_PHAGOCYTOPHILUM_STIM_NEUTROPHIL_9H_DN	7.36e-05	0.00331126	0.538434	-0.277132	-1.87736	167	c("LCK", "GIMAP6", "GZMA", "GIMAP1", "CD3D", "LY9", "CD247", "CD8A", "CD96", "CD37", "HCLS1", "FERMT3", "SELL", "RHOH", "ARHGAP30", "RASGRP2", "DOCK8", "ICAM2", "ARHGDIB", "TXNIP")	Down-regulated
GSE24142_EARLY_THYMIC_PROGENITOR_VS_DN2_THYMOCYTE_ADULT_DN	2.68e-05	0.00135923	0.57561	-0.29928	-1.97507	150	c("MS4A1", "IL7R", "SLAMF1", "CD3G", "ITK", "LCK", "GZMA", "CD3D", "CD247", "CD96", "BCL11B", "RHOH")	Down-regulated
GSE24142_EARLY_THYMIC_PROGENITOR_VS_DN2_THYMOCYTE_DN	4.97e-09	5.5e-07	0.761461	-0.373787	-2.46365	144	c("MS4A1", "IL7R", "SLAMF1", "CD3G", "ITK", "LCK", "CD3E", "FYB1", "CD3D", "TRAT1", "CD28", "CXCR4", "CD247", "BCL11B", "DDIT4L", "RHOH")	Down-regulated
GSE24634_IL4_VS_CTRL_TREATED_NAIVE_CD4_TCELL_DAY3_DN	3.5e-06	0.00022688	0.627257	-0.333487	-2.19044	142	c("GIMAP4", "GIMAP5", "SP140", "LTB", "CD2", "IL16", "BIN2", "SPOCK2", "ALOX5AP", "GPR65", "SELL", "IFI44L", "MX2", "RASGRP2", "BCL2A1", "ISG15", "IFIT3", "IFITM1", "CCDC69", "GBP1", "ATP8A1", "SAMHD1", "SP110", "FCMR", "IRF1")	Down-regulated
GSE24634_IL4_VS_CTRL_TREATED_NAIVE_CD4_TCELL_DAY5_DN	2.31e-05	0.00119846	0.57561	-0.300239	-1.97839	149	c("GIMAP5", "SP140", "GPR171", "GIMAP6", "TRAC", "CD2", "ALOX5AP", "CD96", "IFI44L", "IFIT2", "MX2", "OAS2", "IFIT3", "IFITM1", "MX1", "RSAD2", "ISG20", "TMEM140", "GBP1", "SP110", "BATF", "BST2")	Down-regulated
GSE24634_TEFF_VS_TCONV_DAY5_IN_CULTURE_DN	8.92e-05	0.00390463	0.538434	-0.277045	-1.88576	164	c("LCK", "TRAC", "FYB1", "LAX1", "IL16", "TRBC1", "SPOCK2", "LY9", "CD247", "PLAC8", "ACAP1", "RHOH", "IFI44L", "MX2", "PLCL2", "IFIT3", "TGFBI", "TNFSF15", "ICAM2", "OAS3")	Down-regulated
GSE24634_TREG_VS_TCONV_POST_DAY10_IL4_CONVERSION_UP	0.00129371	0.0335896	0.45506	-0.248409	-1.68278	167	c("SLAMF1", "SP140", "GPR171", "P2RY10", "TRAF3IP3", "PTGER2", "HCLS1", "PRKCB", "STAT4", "ST8SIA4", "IL32", "RASGRP2", "CD79B", "IL18R1", "TRAF1", "SP110", "UCP2", "BATF", "ARHGEF6", "BIRC3", "KLF2", "FANCL", "NDC80", "PCLAF")	Down-regulated
GSE24814_STAT5_KO_VS_WT_PRE_BCELL_UP	2.08e-05	0.00109304	0.57561	0.367127	1.86709	119	c("RAB3B", "BASP1", "SLITRK5", "CLCN5", "SLC19A2", "L1CAM", "TAGLN", "MMP11", "MINAR1", "MYBPC1", "GUCA1B", "ZNF185", "PARD3", "ATP6V1G2", "GPRC5B", "TMEM8B", "TIMP3", "CDK18", "CRADD", "LAMA3", "PDPN", "UNC13B", "RIMS3", "COL1A1", "MAP4K4", "F2RL1", "BMP7", "WHAMM", "KLK8", "MAU2", "KLF5", "ADGRL2", "KALRN", "CLP1", "ZNF529", "CADM4", "CAMK2G", "MYO10", "POLR3D", "TLE2", "PGR", "SPOCK1", "P2RX7"…	Up-regulated
GSE25677_MPL_VS_R848_STIM_BCELL_DN	0.0016468	0.0404516	0.45506	-0.269481	-1.7795	151	c("SLAMF1", "P2RY10", "RIPOR2", "LAPTM5", "CYTIP", "GPR174", "GMFG", "SELL", "FLI1", "RHOH", "STAT4", "STAC2", "LSP1", "PLCL2", "RASGRP2", "ISG15", "DOCK11", "ANKRD44", "CLEC2D", "SAMHD1", "FCMR", "PDE4B")	Down-regulated
GSE26030_TH1_VS_TH17_RESTIMULATED_DAY15_POST_POLARIZATION_UP	0.00108935	0.0300714	0.45506	-0.266236	-1.76587	153	c("GIMAP8", "GIMAP7", "GIMAP4", "GIMAP5", "GIMAP1", "LAPTM5", "SELPLG", "SELL", "GIMAP2", "MX2", "OAS2", "S100A9", "PHACTR1", "SEMA4D", "SYK")	Down-regulated
GSE26488_CTRL_VS_PEPTIDE_INJECTION_OT2_THYMOCYTE_DN	3.05e-05	0.00150633	0.557332	-0.301632	-1.98807	144	c("GIMAP4", "SLAMF1", "CD69", "RIPOR2", "CXCR4", "TNFRSF13C", "BIN2", "GMFG", "SELL", "FLI1", "RHOH", "CORO1A", "STAT4", "LSP1", "RASGRP2", "ISG15", "DOCK11", "ANKRD44", "FMNL1", "SAMHD1", "FGD3", "SMAP2", "FCMR")	Down-regulated
GSE26495_NAIVE_VS_PD1HIGH_CD8_TCELL_UP	0.00120726	0.0320251	0.188511	0.319473	1.65371	137	c("SOX8", "ARHGEF4", "VIPR1", "MICU3", "CA6", "MCF2L-AS1", "PLEKHG4", "RHPN2", "AZIN2", "ZNF496", "C19orf18", "ZBTB10", "PKIG", "GPRASP2", "ZBTB18", "CLTRN", "TPST1", "SPEG", "AEBP1", "ADGRA3", "AGMAT", "ACTN1", "MAN1C1", "TAF4B", "AK5", "TNFRSF10D", "FAM184A", "SCML2", "ZNF662", "APBB1", "YPEL2", "STXBP1", "PDE9A", "ITGA6", "PRRT1", "CD55", "PCSK5", "IL6R", "ZNF436-AS1", "CHMP7", "SNHG32", "DENN…	Up-regulated
GSE28726_NAIVE_VS_ACTIVATED_CD4_TCELL_UP	0.0003605	0.0126648	0.498493	-0.285519	-1.8854	151	c("IL7R", "CCR7", "DOCK2", "TRAF3IP3", "FYB1", "LAPTM5", "S1PR4", "SPOCK2", "CD247", "ACAP1", "CD37", "SELPLG", "CORO1A", "RASGRP2", "IFITM1", "MX1", "DIO2", "TXNIP", "ISG20")	Down-regulated
GSE29618_BCELL_VS_MDC_DAY7_FLU_VACCINE_UP	3.09e-07	2.55e-05	0.674963	-0.354121	-2.32077	141	c("MS4A1", "BANK1", "SP140", "CD69", "LTB", "P2RY10", "IGKC", "IKZF3", "CD79A", "TRBC1", "SPOCK2", "CD37", "PRKCB", "RHOH", "RASGRP2", "CD79B", "CD83")	Down-regulated
GSE29618_BCELL_VS_MDC_UP	6.42e-07	5.02e-05	0.659444	-0.347654	-2.2835	142	c("MS4A1", "BANK1", "SP140", "LTB", "P2RY10", "CCR7", "RIPOR2", "IGKC", "IKZF3", "CD79A", "TRBC1", "LY9", "CD37", "RHOH", "RASGRP2", "CD79B", "TXNIP", "ISG20")	Down-regulated
GSE29618_BCELL_VS_MONOCYTE_DAY7_FLU_VACCINE_UP	1.03e-05	0.00058648	0.593325	-0.320244	-2.11277	146	c("MS4A1", "BANK1", "SP140", "IL2RG", "CD69", "P2RY10", "IGKC", "IKZF3", "CD79A", "TRBC1", "SPOCK2", "CD37", "RHOH", "CD79B", "TNFAIP8")	Down-regulated
GSE29618_BCELL_VS_MONOCYTE_UP	2.39e-06	0.00015953	0.627257	-0.345374	-2.23976	134	c("MS4A1", "BANK1", "SP140", "CD69", "LTB", "P2RY10", "CCR7", "IGKC", "CXCR4", "CD79A", "TRBC1", "CD37", "RASGRP2", "CD79B", "ISG20", "ATP8A1", "CLEC2D")	Down-regulated
GSE29618_BCELL_VS_PDC_DAY7_FLU_VACCINE_UP	6.04e-06	0.00036649	0.610527	-0.326207	-2.15439	148	c("MS4A1", "BANK1", "SP140", "CD69", "P2RY10", "IGKC", "IKZF3", "CD79A", "TRBC1", "SPOCK2", "CD37", "LIMD2", "CD52", "BCL2A1", "CD79B", "IFITM1", "CD83", "TNFAIP8", "TXNIP", "CLEC2D", "NLRP1", "FCMR", "SLC2A3")	Down-regulated
GSE29618_BCELL_VS_PDC_UP	5.18e-06	0.00032159	0.610527	-0.321671	-2.1262	147	c("MS4A1", "BANK1", "SP140", "PTPRC", "CD69", "P2RY10", "LAPTM5", "IGKC", "CD79A", "CD37", "CD48", "LIMD2", "RHOH", "BCL2A1", "CD79B", "CD83", "ARHGDIB", "TXNIP", "ISG20", "CLEC2D", "NLRP1", "FCMR", "SLC2A3")	Down-regulated
GSE29949_CD8_POS_DC_SPLEEN_VS_DC_BRAIN_DN	0.00190824	0.0451517	0.149865	0.319003	1.63076	124	c("RAB3B", "EPHB1", "SLC19A2", "GPR37", "FAP", "MINAR1", "NPAS2", "RUSC2", "ABCA4", "JAG1", "TSPAN2", "MYBPC1", "ACVR2B", "LIFR", "WNT5A", "MAPKBP1", "FST", "RIN1", "ZNF79", "CBARP", "CYTH3", "DTNB", "STBD1", "ICOSLG", "SCML2", "C2CD2L", "BMP7", "SERPINE1", "NPR2", "PRKCE", "ATG9A", "GPC4", "NCAM1", "ITGA9", "MAP3K9", "ETV3", "MINDY2", "P2RY2", "PLCD1", "ZNF592", "GRAMD1B", "LAMC1", "BLNK", "ALDH…	Up-regulated
GSE3039_ALPHAALPHA_VS_ALPHABETA_CD8_TCELL_DN	2.11e-07	1.82e-05	0.690132	-0.365108	-2.36774	134	c("GIMAP4", "PTPRC", "CD3G", "LCK", "GIMAP6", "GZMA", "SPN", "CD2", "FYB1", "LAX1", "CD28", "IKZF3", "CD79A", "TNFRSF13C", "GPR174", "ITGA4", "CD4", "CD79B", "ICAM2")	Down-regulated
GSE3039_NKT_CELL_VS_ALPHAALPHA_CD8_TCELL_DN	8.39e-22	2.77e-19	1.21254	-0.526196	-3.44218	138	c("GIMAP8", "GIMAP7", "GIMAP4", "CD27", "GZMK", "IL2RG", "PTPRC", "CD3G", "ITK", "LCK", "GIMAP6", "DOCK2", "GZMA", "SPN", "CD3E", "CD2", "GIMAP1", "CD3D", "CD28", "IKZF3", "LY9", "CD247", "CST7", "ITGA4", "STAT4", "CCL5", "CD79B", "EPSTI1", "TMEM71", "LAT", "ICAM2")	Down-regulated
GSE30971_CTRL_VS_LPS_STIM_MACROPHAGE_WBP7_KO_2H_UP	0.00063351	0.0197129	0.26114	0.32265	1.68326	147	c("BASP1", "ABCA1", "IL24", "DLL1", "FSD1L", "BCAT1", "SOCS3", "LIMK2", "ADM", "BAALC", "TMEFF1", "TMEM39A", "LAMB3", "MAGI2-AS3", "OSGIN2", "TGFA", "ZBTB10", "RGS16", "CTSL", "SAV1", "CDKN2A", "ACSL1", "SVIL", "UPP1", "TRAF3IP2", "ELOVL7", "ACVR1B", "GADD45B", "KANK1", "BATF3", "PFKFB3", "GJB2", "ZBTB43", "PRR16", "IER5", "TAB3", "MSANTD3", "GRAMD1A", "PTX3", "ABHD17C", "HDAC9", "MYO10", "AGO2",…	Up-regulated
GSE30971_CTRL_VS_LPS_STIM_MACROPHAGE_WBP7_KO_4H_UP	0.00049001	0.0159581	0.297513	0.32049	1.67811	152	c("BASP1", "ABCA1", "GFPT2", "CEMIP", "DLL1", "FSD1L", "BCAT1", "SOCS3", "LIMK2", "BAALC", "TMEFF1", "TMEM39A", "LAMB3", "OSGIN2", "TGFA", "ZBTB10", "RGS16", "CTSL", "NEDD4L", "SAV1", "SVIL", "PPP1R3B", "UPP1", "TRAF3IP2", "SEC24B", "ELOVL7", "ACVR1B", "GADD45B", "NPC1", "KANK1", "GK5", "PFKFB3", "OTUD1", "GJB2", "ZBTB43", "IER5", "TAB3", "MSANTD3", "GRAMD1A", "PTX3", "ABHD17C", "HDAC9", "PLD1", …	Up-regulated
GSE32164_ALTERNATIVELY_ACT_M2_VS_CMYC_INHIBITED_MACROPHAGE_UP	6.91e-05	0.00314078	0.538434	-0.290214	-1.97313	162	c("HLA-DQA1", "GIMAP4", "KLRK1", "LTB", "CD2", "IGKC", "IL16", "CD28", "S1PR4", "CD79A", "HLA-DRB1", "ITGB2", "CD4", "HLA-DMB", "CCL5", "WIPF1", "KLRG1")	Down-regulated
GSE32533_MIR17_KO_VS_MIR17_OVEREXPRESS_ACT_CD4_TCELL_UP	0.000396	0.0135459	0.498493	-0.282021	-1.85416	140	c("SLA", "GZMK", "EVI2B", "PTPRC", "IKZF1", "SPN", "FYB1", "C16orf54", "CD8A", "PTPN22", "NCF1", "CCL5", "RASAL3")	Down-regulated
GSE32533_WT_VS_MIR17_OVEREXPRESS_ACT_CD4_TCELL_DN	7.22e-05	0.00325037	0.538434	0.346846	1.79057	134	c("PPARGC1A", "SLC47A1", "DKK1", "PXDC1", "RBM24", "VSTM4", "LGR6", "ESRRG", "PPARA", "NEXN", "TMEM8B", "CES1", "PRKAA2", "LAMA2", "RGS17", "WDSUB1", "CLDN12", "DOCK6", "ARMH4", "SIDT2", "BVES", "SEPTIN4", "PIP5K1B", "USP42", "ITIH5", "PLXNB1", "PPL", "URB1", "ARHGEF37", "ZNF628", "GPC4", "TUBG2", "MLXIPL", "HOXC8", "PFKM", "TMEM182", "INPP5A", "FAM131A", "ETFDH", "FGFRL1", "PTPRK", "RRAD", "ADHF…	Up-regulated
GSE33292_DN3_THYMOCYTE_VS_TCF1_KO_TCELL_LYMPHOMA_UP	0.00112401	0.0306415	0.45506	-0.268686	-1.79192	155	c("MS4A1", "LTB", "LCK", "TRAF3IP3", "TRAT1", "ALOX5AP", "GPR65", "CD96", "CD48", "CD52", "PTPN22", "EVI2A", "SELL", "ITGB2")	Down-regulated
GSE33374_CD8_ALPHAALPHA_VS_ALPHABETA_CD161_HIGH_TCELL_DN	0.00013814	0.00565005	0.518848	-0.281066	-1.91504	169	c("GIMAP4", "CD27", "CD3G", "LCK", "GZMA", "CD3E", "LAPTM5", "CD28", "CD247", "WAS", "ITGB2", "CCL5", "IFIT2", "ISG15", "IFIT3", "VCAM1", "KLRG1")	Down-regulated
GSE33425_CD161_HIGH_VS_INT_CD8_TCELL_DN	0.00053703	0.0172825	0.477271	-0.258121	-1.74857	167	c("CD27", "KLRK1", "CD3G", "ITK", "LCK", "GPR65", "CD8A", "CD96", "SELPLG", "CST7", "LCP2", "CCL5", "MYO1F")	Down-regulated
GSE33425_CD8_ALPHAALPHA_VS_ALPHABETA_CD161_HIGH_TCELL_DN	6.74e-05	0.0030763	0.538434	-0.290527	-1.92696	154	c("CD27", "KLRK1", "CD3G", "ITK", "LCK", "CD3D", "LAPTM5", "CD28", "SELPLG", "CST7", "LCP2", "CCL5", "MYO1F", "MX1")	Down-regulated
GSE360_L_MAJOR_VS_T_GONDII_DC_UP	0.00177144	0.0424764	0.15589	0.332721	1.66972	108	c("DKK1", "ASIC1", "SLITRK5", "KCNG1", "VIPR1", "MXRA5", "BMP8A", "SYDE1", "MAPK12", "EYA2", "ETV4", "MYLK", "TNPO2", "C2orf27A", "GLRB", "NOTCH3", "SCG2", "CLIP3", "B4GALT5", "ZNF135", "SDC2", "CES2", "GUCY2D", "EFS", "SLC1A5", "PDE9A", "XYLB", "NRF1", "SLC29A2", "SH3PXD2A", "RORC", "HAAO", "TNFSF12", "RRAD", "HOXA2", "TBC1D12", "SORBS2", "GRAMD1B", "ZNF507", "NACAD", "KMT2D", "KIF5A", "SERPINI1…	Up-regulated
GSE36476_CTRL_VS_TSST_ACT_16H_MEMORY_CD4_TCELL_YOUNG_UP	2.66e-08	2.64e-06	0.733762	-0.352371	-2.38258	161	c("GZMK", "EVI2B", "CD69", "DOCK2", "RIPOR2", "FYB1", "ARHGAP15", "ALOX5AP", "KLRB1", "PLAC8", "CD48", "LIMD2", "CD52", "EVI2A", "ITGB2", "MX2", "CFH", "MYO1F", "PLCL2", "PDE4D", "RASGRP2", "IFITM1", "ARHGDIB", "TXNIP")	Down-regulated
GSE36476_CTRL_VS_TSST_ACT_40H_MEMORY_CD4_TCELL_YOUNG_UP	9.88e-06	0.00056479	0.593325	-0.293681	-1.99487	163	c("GZMK", "EVI2B", "GPR183", "CD69", "RIPOR2", "LAPTM5", "CXCR4", "IL10RA", "KLRB1", "PLAC8", "CD48", "ITGB2", "SPINK2", "MX2", "CFH", "PLCL2", "RASGRP2", "KLRG1", "TXNIP")	Down-regulated
GSE36476_CTRL_VS_TSST_ACT_72H_MEMORY_CD4_TCELL_YOUNG_UP	6.88e-05	0.00313281	0.538434	-0.263858	-1.81307	177	c("IL7R", "GZMK", "GPR183", "CD69", "RIPOR2", "CXCR4", "IL10RA", "KLRB1", "PRKCB", "ITGB2", "IFIT1", "SPINK2", "MX2", "CFH", "PLCL2", "RASGRP2", "IFITM1", "KLRG1", "TXNIP")	Down-regulated
GSE3720_LPS_VS_PMA_STIM_VD1_GAMMADELTA_TCELL_UP	0.0001077	0.00458091	0.538434	-0.318234	-2.0144	100	c("SLAMF1", "PLCXD3", "GZMK", "CD3G", "GZMA", "IL16", "BIN2", "CD52", "GBP4", "KCNJ8", "TMEM71")	Down-regulated
GSE37605_C57BL6_VS_NOD_FOXP3_FUSION_GFP_TREG_UP	4.1e-05	0.00195921	0.557332	0.461696	2.04531	51	c("IL20", "PLIN1", "COL8A2", "DKK1", "CACNB4", "LMOD1", "CPLX1", "XRCC3", "CDKN2A", "KDM8", "RGS17", "MEPE", "PTK7", "PPL", "FZD2", "EVC2", "C1orf216", "CRYBG2", "ADCY1", "ADGRF1", "KRT86", "HHIPL1", "FEM1A", "MFSD4B")	Up-regulated
GSE37605_FOXP3_FUSION_GFP_VS_IRES_GFP_TREG_C57BL6_UP	0.0011219	0.0306415	0.195314	0.308701	1.62402	159	c("NTF3", "DLL1", "PLXDC1", "SPRY2", "HOXA5", "ADM", "MYC", "EYA2", "LATS2", "PTPRM", "SLC24A3", "GEM", "MAFF", "DST", "GTF2IRD1", "HS3ST1", "CCRL2", "NBL1", "MFHAS1", "TNS2", "SPRY4", "RNF19B", "TGFB1I1", "PVR", "FZD7", "FOXN3", "USP21", "CEBPB", "SERPINE1", "INPPL1", "ITGB5", "PRSS3", "EGFR", "ARL4D", "KALRN", "MED24", "PLAUR", "PLD1", "SELENON", "CYYR1", "FKBP7", "PADI2", "ADAMTS1", "GAB1", "A…	Up-regulated
GSE39556_UNTREATED_VS_3H_POLYIC_INJ_MOUSE_CD8A_DC_UP	0.00011708	0.00494566	0.538434	-0.307147	-2.01382	139	c("MS4A1", "IL7R", "SLA", "SP140", "LCK", "RIPOR2", "TRAT1", "GPR65", "CD48", "CD52", "PTPN22", "ITGB2", "RHOH", "CD83", "TNFAIP8", "CRIP1", "CCDC69")	Down-regulated
GSE3982_CTRL_VS_LPS_48H_DC_DN	1.12e-08	1.2e-06	0.74774	-0.369467	-2.44213	147	c("CCL19", "MS4A1", "SLAMF1", "SP140", "KLRK1", "CCR7", "TRAF3IP3", "IFI44L", "FILIP1L", "CCL5", "IFIT1", "MX2", "ISG15", "IFIT3", "IFITM1", "MX1", "RSAD2", "RFTN1", "OAS1", "IFI27", "ISG20")	Down-regulated
GSE3982_DC_VS_CENT_MEMORY_CD4_TCELL_DN	0.00015689	0.00629062	0.518848	-0.278116	-1.86791	158	c("GIMAP5", "SLAMF1", "SP140", "LCK", "GIMAP6", "CD3E", "TRAT1", "ARHGAP15", "S1PR4", "WAS", "ITGA4", "IFI44L", "OAS2")	Down-regulated
GSE3982_MEMORY_CD4_TCELL_VS_BCELL_UP	2.56e-15	5.79e-13	1.00732	-0.466345	-3.05065	138	c("GIMAP4", "GIMAP5", "GZMK", "CD3G", "GPR171", "ITK", "LCK", "GIMAP6", "TRAC", "CD3E", "CD2", "CD3D", "TRAT1", "CD28", "TRBC1", "IL10RA", "KLRB1", "PTGER2", "CD96", "SELPLG", "BCL11B", "LCP2", "CD4", "STAT4", "IL32", "CFH", "IFITM1")	Down-regulated
GSE40274_CTRL_VS_FOXP3_TRANSDUCED_ACTIVATED_CD4_TCELL_DN	1.2e-05	0.00066984	0.593325	-0.286824	-1.97732	178	c("GIMAP8", "GIMAP7", "GIMAP4", "EVI2B", "GPR183", "CCR7", "RIPOR2", "GPR65", "SELPLG", "PTPN22", "EVI2A", "NCF1", "ITGA4", "FILIP1L", "ST8SIA6", "ST8SIA4", "RASGRP2", "DOCK11", "TMEM140")	Down-regulated
GSE40274_FOXP3_VS_FOXP3_AND_HELIOS_TRANSDUCED_ACTIVATED_CD4_TCELL_UP	0.00059986	0.0190042	0.270151	0.36147	1.77349	92	c("RHCG", "POU3F1", "COL8A2", "RPS6KA2", "HTRA3", "S1PR5", "SLC22A15", "SPRY2", "GRIP2", "FAM83E", "KNDC1", "CAPN11", "CSNK1E", "CDKN2A", "FANCE", "FZD1", "ZBTB16", "ANKRD29", "SCHIP1", "MED26", "LTB4R", "CCDC40", "FZR1", "ANKRD6", "IL1R1", "KLF8", "CALHM2", "UHRF1BP1", "SEMA5A", "COLEC12", "ADAMTS1", "RETSAT", "LMNB2", "INTS5", "STPG1", "UNK", "RBM10", "TMEM52", "GRB14", "SLC4A11", "KLHL36", "NF…	Up-regulated
GSE40274_FOXP3_VS_FOXP3_AND_SATB1_TRANSDUCED_ACTIVATED_CD4_TCELL_UP	0.00018602	0.00724867	0.518848	0.403904	1.91427	74	c("GPNMB", "RHCG", "S1PR5", "RNF144A", "FAM83E", "CXCL5", "CDK18", "PLLP", "CDKN2A", "KCNC4", "ZBTB16", "ACOX2", "SCHIP1", "CUL7", "HOMER2", "SDC2", "CDH24", "THSD7A", "NIBAN2", "OGFRL1", "SEMA5A", "P2RX7", "COLEC12", "ADAMTS1", "CIT", "MFSD4B", "TNS1", "KIF14")	Up-regulated
GSE40274_XBP1_VS_FOXP3_AND_XBP1_TRANSDUCED_ACTIVATED_CD4_TCELL_UP	8.42e-05	0.00373828	0.538434	-0.275319	-1.88614	174	c("GIMAP4", "SLA", "SLAMF1", "LTB", "P2RY10", "RIPOR2", "GIMAP1", "ARHGAP15", "S1PR4", "SELPLG", "SELL", "FLI1", "ST8SIA6", "IFIT1", "MYO1F", "CD79B", "CRIP1", "TMEM140", "SEMA4D")	Down-regulated
GSE41087_WT_VS_FOXP3_MUT_ANTI_CD3_CD28_STIM_CD4_TCELL_UP	0.00067007	0.0205886	0.477271	-0.288931	-1.90135	143	c("HLA-DQA1", "IL2RG", "GPR183", "CCR7", "PDE3B", "CXCR4", "CYTIP", "IL10RA", "PTGER2", "HLA-DRB1", "CST7", "HLA-DRA", "HLA-DPA1", "CD83", "RFTN1", "ISG20", "TRAF1", "PDE4B", "C1orf56", "IRF1", "HLA-DQB1", "BIRC3")	Down-regulated
GSE41867_DAY6_VS_DAY15_LCMV_CLONE13_EFFECTOR_CD8_TCELL_DN	0.00036487	0.0127303	0.498493	0.36753	1.81309	96	c("GULP1", "PYGO1", "L1CAM", "BMP8A", "HES2", "NUPR1", "PLXDC1", "DUSP15", "TSNARE1", "PLEKHH1", "SEMA3A", "LINC02693", "NRARP", "PAQR6", "WNK4", "ZNF621", "ZNF843", "AGBL5", "DVL1", "CSRNP2", "PLLP", "EPOR", "FAM106A", "MYPOP", "RALGPS1", "SLC22A23", "MEIOC", "STYK1", "CS", "GUCY2D", "SFMBT2", "SH3BGRL2")	Up-regulated
GSE41978_ID2_KO_AND_BIM_KO_VS_BIM_KO_KLRG1_LOW_EFFECTOR_CD8_TCELL_DN	0.00169284	0.0411885	0.158703	0.303207	1.5981	162	c("IRS2", "GRB10", "SPRY2", "PLAU", "EDA2R", "NACC2", "TACC2", "TGFA", "PBX3", "BMP1", "ITGA10", "ADGRG1", "PALLD", "AMIGO2", "PELI2", "PFKFB3", "TFAP2C", "FZD2", "C2CD2", "STAT5A", "ITGB5", "ZSCAN31", "PDZD8", "THSD7A", "RNF139", "CHST3", "SIPA1L3", "CADM4", "ZCCHC14", "DNASE1L1", "INPP5A", "C11orf68", "TLE1", "OTUB2", "FAM171A1", "AGO2", "SERTAD2", "INAVA", "DNMBP", "POLH", "CBX7", "RBM15", "SM…	Up-regulated
GSE41978_WT_VS_ID2_KO_KLRG1_LOW_EFFECTOR_CD8_TCELL_UP	0.00133396	0.0343071	0.179519	0.328158	1.67083	120	c("RBPMS2", "RAB3B", "TTC7B", "RAB3IL1", "DTX1", "BOC", "CPXM2", "THBS4", "CHI3L1", "SEMA3A", "KSR1", "BAALC", "NRARP", "TEAD3", "CAMKK1", "MIGA2", "PRSS35", "LAMA2", "CDK18", "CLIP2", "TNS2", "ACTN1", "BVES", "HS1BP3", "ARVCF", "STX3", "HOMER2", "NRIP3", "FZD2", "STRA6", "TYW5", "PARVB", "MATN2", "ETV6", "AKT3", "FBN1", "CPOX", "SLC17A9", "ACVR2A", "CREB3L2", "UNK", "IL1RAP", "BUD13", "FOXI1", "…	Up-regulated
GSE43863_DAY6_EFF_VS_DAY150_MEM_LY6C_INT_CXCR5POS_CD4_TCELL_DN	3.09e-09	3.51e-07	0.774939	-0.370593	-2.45804	153	c("BANK1", "CD3G", "ITK", "P2RY10", "DOCK2", "PDE3B", "CD3D", "LAPTM5", "TBC1D10C", "S1PR4", "CD79A", "GMFG", "ACAP1", "SELPLG", "SELL", "FLI1", "ITGA4", "CORO1A", "HCST", "PECAM1", "RASGRP2", "ARHGDIB", "RCSD1", "SYK", "MZB1")	Down-regulated
GSE43863_DAY6_EFF_VS_DAY150_MEM_TH1_CD4_TCELL_UP	2.98e-05	0.00148532	0.57561	-0.301778	-2.02473	159	c("IL7R", "CD27", "IL2RG", "GPR183", "CD53", "LCK", "CD84", "LAPTM5", "CD28", "TNFRSF13C", "HLA-DRB1", "CST7", "PTPN22", "HLA-DRA", "CD74", "LAT", "WIPF1")	Down-regulated
GSE43863_TH1_VS_TFH_MEMORY_CD4_TCELL_DN	0.00095741	0.0272601	0.477271	-0.262773	-1.75928	156	c("SLA", "IL2RG", "EVI2B", "PTPRC", "ITK", "TRAF3IP3", "RIPOR2", "PDE3B", "CYTIP", "HLA-DRB1", "PTPN22", "CD74", "TRPV2", "SEMA4D", "RCSD1")	Down-regulated
GSE44649_WT_VS_MIR155_KO_NAIVE_CD8_TCELL_UP	0.00055121	0.017646	0.280163	0.321571	1.68482	153	c("NOTCH1", "PPARGC1B", "MYOM1", "VSTM4", "PLEKHG4", "DOT1L", "MAPKBP1", "GTF2IRD1", "ARHGAP23", "ESRRA", "KIF7", "PNPLA3", "LAMA3", "TEF", "ATP1A1", "ALDH1L1", "UNC13B", "RIMS3", "WDFY2", "CCL22", "RAB34", "RXRA", "ABCG1", "FAM168A", "ARAP1", "C2CD2", "VPS37D", "CEBPB", "CBR1", "RCC1", "RAB17", "PRRT1", "RAB11FIP3", "LRP1", "PLD1", "GXYLT2", "MYO10", "BCL2L1", "TYRO3", "KCTD6", "FBLIM1", "GAB1",…	Up-regulated
GSE45837_WT_VS_GFI1_KO_PDC_UP	0.00198665	0.0466454	0.14672	0.313729	1.61653	132	c("ASB4", "BNC2", "HOXA5", "FLCN", "PART1", "KCNMB1", "PRKAB2", "CWH43", "PRKCD", "ZBTB16", "POPDC3", "ADGRA3", "NID1", "LATS1", "MTMR11", "C2CD2L", "NES", "ZBTB43", "SASH1", "PROSER1", "CORO2B", "FAM135A", "MSL2", "AGO2", "FEZ1", "FAM222B", "ANAPC2", "MTMR9", "MOCOS", "ADCY6", "DAB2", "SLC30A6", "SGSH", "FANCG", "CALU", "RPS6KA6", "SPPL2B", "SLC17A9", "CLOCK", "SLC11A2", "ZBTB44", "RAD54L2", "ZN…	Up-regulated
GSE4748_CTRL_VS_LPS_STIM_DC_3H_UP	0.00071302	0.0214502	0.245527	0.309542	1.63958	169	c("POSTN", "DKK3", "FBXL14", "SESN2", "CYP1B1", "TEAD3", "HMGA2", "GAS1", "LIFR", "WNT5A", "UNC5B", "TIMP3", "AMOTL2", "SAV1", "KLHL22", "GPR153", "CRY2", "FZD7", "NID1", "MLXIP", "SMAD7", "MAML1", "EDEM1", "SUFU", "SEC23A", "SERPINE1", "SLC38A2", "RAP2A", "NCAM1", "LRRC58", "FEM1B", "SOX9", "GHR", "AMFR", "MT2A", "TSPAN5", "ADAMTS1", "MOB1B", "ACKR3", "OTUD4", "MAGEE1", "DIP2B", "RND3", "ZNF532"…	Up-regulated
GSE4984_UNTREATED_VS_GALECTIN1_TREATED_DC_DN	2.5e-06	0.00016602	0.627257	-0.345763	-2.23682	129	c("MS4A1", "IL7R", "GIMAP5", "SLAMF1", "BANK1", "CD27", "PDE3B", "IGKC", "CD79A", "KLRB1", "CD247", "CD48", "RHOH", "CD79B", "CD83")	Down-regulated
GSE5589_WT_VS_IL10_KO_LPS_AND_IL10_STIM_MACROPHAGE_180MIN_DN	0.00012785	0.00529996	0.518848	0.421598	1.93909	62	c("IL20", "PGBD5", "SLC19A2", "ICAM5", "GPR157", "SOX10", "KIFC3", "EGF", "ZNF112", "SPHKAP", "GDF15", "TGFB1I1", "GALNT15", "SH3PXD2B", "PRELID3A", "FMOD", "AASS", "VASH2", "GPRIN2", "LRP1", "B4GALNT4", "SCN2A", "PLCH2", "SLC25A51", "PDGFC", "UCN")	Up-regulated
GSE6092_UNSTIM_VS_IFNG_STIM_ENDOTHELIAL_CELL_DN	0.00032692	0.0116386	0.498493	-0.279421	-1.87472	159	c("GIMAP7", "EVI2B", "LTB", "CD2", "FYB1", "CD84", "ARHGAP15", "LY9", "PLAC8", "GMFG", "LCP2", "SELL", "MYO1F", "KCNJ8", "ICAM2")	Down-regulated
GSE7218_IGM_VS_IGG_SIGNAL_THGOUGH_ANTIGEN_BCELL_DN	3.53e-14	7.32e-12	0.965328	-0.521849	-3.32814	104	c("GIMAP4", "CD27", "CD69", "GPR171", "LTB", "ITK", "LCK", "CD2", "CD3D", "GBP5", "ARHGAP15", "CD28", "CD8A", "SAMSN1", "PTPN22", "FILIP1L", "CCL5", "IFIT2", "IFIT1", "EPSTI1", "IFIT3", "IFITM1", "TAGAP", "LAT", "RSAD2", "ISG20", "IL18R1", "AKNAD1", "PTPN6", "BST2", "SYTL3", "BIRC3", "FAM107B", "IFI35")	Down-regulated
GSE7218_UNSTIM_VS_ANTIGEN_STIM_THROUGH_IGG_BCELL_DN	1.64e-22	6.08e-20	1.2295	-0.605662	-3.86267	104	c("GIMAP4", "GZMK", "CD69", "GPR171", "CD53", "ITK", "LCK", "CCR7", "GIMAP6", "TIGIT", "CD2", "CD3D", "ARHGAP15", "IKZF3", "GPR174", "BIN2", "SELPLG", "CST7", "FLI1", "ITGB2", "RHOH", "CORO1A", "STAT4", "GNG2", "LSP1", "EPSTI1", "IFITM1", "CD74", "LAT", "CRIP1", "SMC1B", "KLRG1", "ISG20", "S100A9", "SRGN", "OAS3", "TRAF1")	Down-regulated
GSE7460_CD8_TCELL_VS_CD4_TCELL_ACT_UP	0.00128982	0.0335244	0.45506	-0.264187	-1.74704	152	c("GZMK", "KLRK1", "GZMA", "LAX1", "IKZF3", "TNFRSF13C", "PLAC8", "CD8A", "ABCC9", "CST7", "PTPN22", "NCF1", "GBP4", "CCL5", "MYO1F", "EPSTI1")	Down-regulated
GSE7509_FCGRIIB_VS_TNFA_IL1B_IL6_PGE_STIM_DC_DN	1.45e-05	0.00079614	0.593325	0.383506	1.92721	109	c("PANK4", "DCLK2", "KRBA1", "SHISA2", "HOXA4", "CLCN2", "SCARF2", "DST", "CORO6", "TGFA", "CIZ1", "PARP6", "FAM189B", "WHRN", "DOCK6", "SYNGAP1", "FAM193B", "TRIO", "BVES", "NSMF", "IFFO1", "PNPLA6", "SNAPC4", "WHAMM", "LENG8", "CDH24", "RAPGEF3", "RCCD1", "PLEKHG5", "GRAMD1A", "REXO1", "LMBR1L", "ANKS3", "ABCD4", "PVT1", "TLE2", "PLEKHA7", "KCNS3", "ARFGAP1", "CEP250", "CNTNAP1", "DTX3", "CROCC…	Up-regulated
GSE7509_UNSTIM_VS_FCGRIIB_STIM_DC_DN	4.11e-12	7.12e-10	0.887075	-0.45521	-2.93773	122	c("GIMAP4", "SLAMF1", "CD3G", "CD69", "IKZF1", "P2RY10", "GIMAP6", "GZMA", "CD3E", "CD3D", "GBP5", "GMFG", "CD8A", "CST7", "PTPN22", "FLI1", "CCL5", "IFIT2", "ISG15", "EPSTI1", "IFITM1", "ELMO1", "ANK2", "KLRG1", "TRPV2", "IL18R1", "OAS3", "FMNL1", "CLEC2D", "SP110", "PTPN6", "IRF1")	Down-regulated
GSE7509_UNSTIM_VS_IFNA_STIM_IMMATURE_DC_DN	6.96e-10	8.72e-08	0.801216	-0.422956	-2.72958	122	c("GIMAP4", "GZMK", "KLRK1", "CD69", "LCK", "P2RY10", "GIMAP6", "GZMA", "CD3E", "CD3D", "CD8A", "CD96", "CST7", "PTPN22", "CORO1A", "IFIT2", "ISG15", "EPSTI1", "IFIT3", "VCAM1", "MX1", "KLRG1", "IL18R1", "OAS3", "SEMA4D", "ATP8A1", "ANKRD44", "CLEC2D", "SP110", "PTPN6", "IRF1")	Down-regulated
GSE7509_UNSTIM_VS_TNFA_IL1B_IL6_PGE_STIM_DC_DN	0.00102269	0.0287175	0.209225	0.410596	1.82655	52	c("SCNN1G", "RMRP", "FRS3", "WDR17", "ANKRD22", "HOXA4", "CLDN23", "AHNAK2", "KCNAB3", "SNHG1", "POPDC3", "UNC13B", "RSAD1", "KCNMB3", "CGNL1", "LRRC3", "AMT", "AGO2", "GAS5", "LY6G5B", "ZC3H6", "CREBL2", "TNFAIP8L3")	Up-regulated
GSE7568_CTRL_VS_24H_TGFB_TREATED_MACROPHAGES_WITH_IL4_AND_DEXAMETHASONE_UP	0.00132942	0.0342264	0.45506	-0.237145	-1.61866	172	c("GIMAP8", "CD53", "GIMAP6", "RIPOR2", "CD84", "LAX1", "IGKC", "ARHGAP15", "GPR65", "CD48", "ITGB2", "ITGA4", "CD74", "ANKRD37")	Down-regulated
GSE9988_ANTI_TREM1_VS_LOW_LPS_MONOCYTE_UP	0.00063149	0.0196921	0.26114	0.313916	1.6607	167	c("GPNMB", "RRAGD", "PPARG", "TMEM38B", "PLEKHO1", "FNIP2", "ACVR1", "LHFPL2", "CTSL", "GFOD1", "GTF2IRD1", "LINC00900", "PLEKHO2", "BCAR3", "GNPDA1", "COL15A1", "WDR91", "PEX5", "KCTD7", "CLN8", "TMBIM1", "NPC1", "STX3", "SYN2", "TBC1D7", "FBXO45", "ATP6V1B2", "NRIP3", "KLHL26", "TGIF1", "LBX2-AS1", "LPIN1", "CEBPB", "MIEF1", "LONRF3", "PLCXD1", "FAM214B", "PLEKHM2", "MAP4K3", "LONP1", "DDI2", "…	Up-regulated
GSE9988_LOW_LPS_VS_ANTI_TREM1_AND_LPS_MONOCYTE_DN	0.00122374	0.032357	0.186919	0.305807	1.6118	162	c("RRAGD", "PPARG", "TMEM38B", "KLHL21", "SPRY2", "DDIT3", "FNIP2", "ACVR1", "LHFPL2", "GEM", "AGAP3", "CTSL", "ST3GAL6", "GFOD1", "BCAR3", "UPP1", "GNPDA1", "COL15A1", "WDR91", "CLN8", "NPC1", "STX3", "SYN2", "TBC1D7", "ATP6V1B2", "NRIP3", "ZBTB43", "LBX2-AS1", "ANKRD10", "CEBPB", "MMP1", "SERPINE1", "LONRF3", "PLCXD1", "PLEKHM2", "MAP4K3", "LONP1", "SCG5", "PLEKHM1", "FAM131A", "MT2A", "TMEM268…	Up-regulated
GSE9988_LPS_VS_LPS_AND_ANTI_TREM1_MONOCYTE_DN	0.00052973	0.0170699	0.285605	0.318442	1.68363	166	c("RRAGD", "PPARG", "FAM83G", "SLC19A2", "TMEM38B", "KLHL21", "SPRY2", "PLEKHO1", "NRARP", "DDIT3", "FNIP2", "ACVR1", "LHFPL2", "GEM", "AGAP3", "CTSL", "ST3GAL6", "GFOD1", "NEDD4L", "BCAR3", "UPP1", "GNPDA1", "COL15A1", "KCTD7", "NPC1", "STX3", "SYN2", "TBC1D7", "ATP6V1B2", "NRIP3", "ZBTB43", "LBX2-AS1", "ANKRD10", "CEBPB", "MMP1", "SERPINE1", "GCNA", "LONRF3", "PLCXD1", "PLEKHM2", "SH3D21", "MAP…	Up-regulated
HAHTOLA_MYCOSIS_FUNGOIDES_SKIN_UP	6.93e-05	0.00314078	0.538434	-0.304184	-2.00894	148	c("CCL19", "IL7R", "HLA-DQA1", "SLA", "GMFG", "CD52", "CFH", "VCAM1", "TXNIP")	Down-regulated
HALLMARK_ALLOGRAFT_REJECTION	5.27e-30	2.8e-27	1.42456	-0.618723	-4.01777	124	c("CCL19", "HLA-DQA1", "IL2RG", "PTPRC", "CD3G", "LTB", "ITK", "LCK", "GZMA", "CD3E", "CD2", "FYB1", "CD3D", "TRAT1", "IL16", "CD28", "CD79A", "GPR65", "CD247", "WAS", "CD8A", "CD96", "HCLS1", "PRKCB", "LCP2", "HLA-DRA", "ITGB2", "CD4", "HLA-DMB", "STAT4", "CCL5", "ST8SIA4", "CD74")	Down-regulated
HALLMARK_EPITHELIAL_MESENCHYMAL_TRANSITION	1.55e-08	1.62e-06	0.733762	0.389272	2.07175	178	c("MMP2", "GREM1", "CXCL6", "MMP14", "BASP1", "COL8A2", "DKK1", "ACTA2", "POSTN", "MXRA5", "ITGB3", "TAGLN", "FAP", "THBS2", "COL5A3", "LAMA1", "SNAI2", "COL11A1", "GAS1", "CTHRC1", "WNT5A", "MYLK", "GEM", "LAMC2", "TIMP3", "DST", "SERPINE2", "COL7A1", "SGCD", "LAMA2", "LAMA3", "SCG2", "BMP1", "FZD8", "PDLIM4", "MYL9", "PVR", "COL6A3", "GADD45B", "VEGFC", "COL1A1", "FMOD", "ADAM12", "MMP3", "FGF2…	Up-regulated
HALLMARK_INTERFERON_GAMMA_RESPONSE	7.04e-12	1.19e-09	0.887075	-0.406858	-2.68502	150	c("HLA-DQA1", "BANK1", "KLRK1", "CD69", "GZMA", "IL10RA", "HLA-DRB1", "LCP2", "IFI44L", "STAT4", "GBP4", "CCL5", "ST8SIA4", "IFIT2", "IFIT1", "MX2", "CFH", "OAS2", "ISG15", "EPSTI1", "IFIT3", "CD74", "VCAM1", "MX1", "OASL", "RSAD2", "IFI27", "TXNIP", "ISG20", "OAS3", "DDX58", "SAMHD1", "SP110", "PDE4B", "PTPN6", "BST2", "IRF1")	Down-regulated
HALLMARK_MYOGENESIS	4.05e-05	0.00193871	0.557332	0.355285	1.83577	135	c("RYR1", "NOTCH1", "MYOM1", "VIPR1", "TAGLN", "CRAT", "CTF1", "MAPK12", "KIFC3", "MYLK", "FST", "SGCD", "LAMA2", "EPHB3", "ACSL1", "SVIL", "PRNP", "SPEG", "AEBP1", "COL15A1", "BDKRB2", "SCHIP1", "HDAC5", "COL6A3", "GADD45B", "COX7A1", "COL1A1", "ABLIM1", "ADAM12", "LPIN1", "FGF2", "GSN", "PLXNB2", "EFS", "KLF5", "COL6A2", "PPFIA4", "ADCY9", "IFRD1", "ITGB5", "NCAM1", "SH3BGR", "ITGB4", "MYH9", "…	Up-regulated
HALLMARK_NOTCH_SIGNALING	0.00071528	0.0214917	0.256959	0.503494	1.9515	28	c("DTX1", "NOTCH1", "DLL1", "JAG1", "WNT5A", "ST3GAL6", "NOTCH3", "FZD1", "FZD5", "FZD7", "DTX4")	Up-regulated
HARALAMBIEVA_PBMC_FLUARIX_AGE_50_74YO_CORR_WITH_28D_MEM_B_CELL_RESPONSE_AT_3DY_POSITIVE	0.00070403	0.0212844	0.245527	0.269573	1.51026	323	c("UAP1L1", "PXDC1", "HIC2", "MEX3B", "LRRC4", "IRS2", "KLHL15", "HOXA5", "TSNARE1", "SOCS3", "KSR1", "ADM", "NATD1", "ZNF496", "GEM", "ANO8", "PIM3", "ZBTB10", "HINT3", "ICAM1", "TNFRSF21", "PPTC7", "SLC25A30", "ACSL1", "SLC7A5", "GNA11", "TSC22D2", "LRRK1", "SEC24B", "SAPCD2", "ITPRIP", "TNFRSF10B", "RAB33B", "MLXIP", "FOXN3", "NBPF10", "PELI2", "PFKFB3", "ICOSLG", "MED26", "SRGAP2B", "IRAK1", …	Up-regulated
HARALAMBIEVA_PBMC_M_M_R_II_AGE_11_22YO_VACCINATED_VS_UNVACCINATED_7YR_DN	0.00070097	0.0212453	0.245527	0.249373	1.43265	478	c("GPNMB", "GNB3", "CXCL6", "SLC47A1", "SLC17A7", "COL23A1", "RAB3IL1", "ARHGEF4", "DTX1", "ASIC1", "BNC2", "CLCN5", "DLG4", "MYCL", "CYP1B1-AS1", "PPARG", "VIPR1", "WDR17", "ICAM5", "LGR6", "OLFM2", "CLCN4", "PLXDC1", "CYP27A1", "SNCA", "CHI3L1", "CEBPA-DT", "SEMA3A", "RASAL1", "TDRD6", "CYP1B1", "RAI14", "ZNF185", "LINC02035", "GAS1", "CLMN", "LAMB3", "SNX18", "PPM1H", "DSG2", "RNASE1", "GPRC5B…	Up-regulated
HAY_BONE_MARROW_CD8_T_CELL	5.41e-15	1.18e-12	0.996986	-0.708056	-4.11475	45	c("SLA", "GZMK", "PTPRC", "TIGIT", "TRGC2", "GBP5", "PTPN7", "CXCR4", "CD8A", "PTPN22", "CCL5", "RASAL3", "IL32", "MIAT", "KLRG1", "ATP8A1", "PATL2")	Down-regulated
HAY_BONE_MARROW_FOLLICULAR_B_CELL	0.0004349	0.0144521	0.498493	-0.388338	-2.44135	85	c("MS4A1", "BANK1", "SP140", "IKZF3", "CD79A", "TNFRSF13C", "LY9", "CD37", "CD52", "CYSLTR1", "CD83", "CNFN", "SP110", "FCMR", "BIRC3", "HVCN1", "ADAM28")	Down-regulated
HAY_BONE_MARROW_NAIVE_T_CELL	2.05e-34	1.36e-31	1.52292	-0.443159	-3.54006	307	c("LINC00861", "GIMAP7", "IL7R", "GIMAP4", "TRBC2", "CD27", "CD3G", "CD69", "GPR171", "LTB", "ITK", "LCK", "P2RY10", "CCR7", "TRAF3IP3", "RIPOR2", "TRAC", "CD3E", "PDE3B", "CD2", "FYB1", "GIMAP1", "CD3D", "TRAT1", "IL16", "ARHGAP15", "CD28", "CAMK4", "TRBC1", "SPOCK2", "ACAP1", "CD96", "CD48", "BCL11B", "RHOH", "ANXA2R", "LAT", "TNFAIP8", "ISG20", "CHRM3-AS2", "ANKRD44", "CLEC2D", "TRAF1", "TMC8")	Down-regulated
HAY_BONE_MARROW_NK_CELLS	0.00029513	0.0108221	0.498493	-0.213594	-1.5869	251	c("IL2RG", "CD53", "GZMA", "TBC1D10C", "PYHIN1", "BIN2", "GPR65", "KLRB1", "CD247", "PTGER2", "CST7", "ITGB2", "CORO1A", "STAT4", "HCST", "GNG2", "MYO1F", "ARHGAP30", "IFITM1", "WIPF1", "ARHGDIB")	Down-regulated
HELLER_HDAC_TARGETS_DN	0.00018034	0.00706867	0.518848	-0.23523	-1.70901	233	c("SLA", "IL2RG", "PTPRC", "TRAF3IP3", "RIPOR2", "LAPTM5", "IGKC", "CD28", "CYTIP", "LY9", "CD48", "SELPLG", "LIMD2", "CD52", "HLA-DRA", "FLI1", "RHOH", "PDE4D", "HSPA6", "DOCK10", "WIPF1", "ARHGDIB", "ISG20", "CCDC69")	Down-regulated
HELLER_HDAC_TARGETS_SILENCED_BY_METHYLATION_DN	0.0016473	0.0404516	0.45506	-0.221378	-1.61128	228	c("SLA", "PTPRC", "TRAF3IP3", "PDE3B", "LAPTM5", "IGKC", "CD28", "CYTIP", "LY9", "CD48", "SELPLG", "LIMD2", "FLI1", "ITGA4", "OAS2", "PLCL2", "PDE4D", "CD79B", "HSPA6", "DOCK10", "WIPF1", "OAS1", "ISG20", "CCDC69")	Down-regulated
HELLER_SILENCED_BY_METHYLATION_DN	0.00068549	0.0208787	0.252973	0.369804	1.78668	83	c("PPARGC1A", "CHAC1", "SLC47A1", "RPS6KA2", "SLC6A15", "PHGDH", "PSAT1", "ASNS", "CEACAM1", "FAM149A", "MYC", "DDIT3", "CTH", "MAFF", "RGS16", "SLCO4C1", "HSPA1B", "GDF15", "ADGRA3", "ATF4", "CATSPER2", "EIF4EBP1", "PKD1", "F2RL1", "CEBPB", "ADRB2", "IFRD1", "MMP16", "GOT1", "OSGIN1", "NEAT1", "HSPA13", "SEC24D", "PLTP", "BAG3", "TOX3", "STK39", "DDIT4", "DDAH1", "NIBAN1", "MAP1B", "TXNDC5", "PP…	Up-regulated
HELLER_SILENCED_BY_METHYLATION_UP	1.45e-07	1.28e-05	0.690132	-0.323498	-2.2162	174	c("CCL19", "HLA-DQA1", "GPR183", "CCR7", "SAMSN1", "HLA-DRB1", "CST7", "HLA-DRA", "NCF1", "IFI44L", "HLA-DPA1", "HLA-DMB", "IL32", "IFIT1", "PECAM1", "LSP1", "ISG15", "DOCK10", "IFIT3", "IFITM1", "VCAM1", "MX1", "IFI27", "ISG20", "GBP1", "DDX58")	Down-regulated
HOFFMANN_SMALL_PRE_BII_TO_IMMATURE_B_LYMPHOCYTE_UP	0.00154267	0.0386188	0.45506	-0.477721	-2.75967	44	c("MS4A1", "HLA-DQA1", "GIMAP4", "LTB", "HLA-DRB5", "HLA-DMB", "CD74", "CD83", "SEMA4D", "SLC2A3", "HLA-DQB1")	Down-regulated
HOSHIDA_LIVER_CANCER_SUBCLASS_S1	1.54e-07	1.36e-05	0.690132	-0.306947	-2.15351	200	c("IL7R", "SLA", "IL2RG", "PTPRC", "CD53", "CCR7", "FYB1", "CD3D", "LAPTM5", "IGKC", "CXCR4", "ALOX5AP", "CD8A", "CD37", "CD48", "HCLS1", "ITGB2", "CORO1A", "CCL5", "LSP1", "BCL2A1", "CD74", "ARHGDIB")	Down-regulated
HP_ABNORMALITY_OF_HUMORAL_IMMUNITY	4.91e-11	7.69e-09	0.851339	-0.352748	-2.4534	193	c("MS4A1", "IL7R", "HLA-DQA1", "CD27", "IL2RG", "IKZF1", "ITK", "CD3E", "CD3D", "IGKC", "CD28", "CXCR4", "CD79A", "TNFRSF13C", "CD247", "WAS", "HLA-DRB1", "STAT4", "CFH", "JAK3", "CD79B", "DOCK8", "LAT", "TNFSF15")	Down-regulated
HP_ABNORMALITY_OF_PAIN_SENSATION	0.00083914	0.0243748	0.229452	0.384054	1.79439	68	c("SHANK3", "DKK1", "ABCA1", "JAG1", "LIFR", "PRNP", "SYNGAP1", "RAI1", "DDHD1", "CACNA1A", "LMX1B", "HDAC4", "MADD", "MFN2", "ELP1", "ABCD1", "DSE", "KCNQ1OT1", "MEN1", "MPV17", "FBN1", "DEAF1", "MPZ", "KDM5C", "ALDH18A1", "SDHA", "PMP22", "CLTCL1", "IQSEC2", "KIF1A", "NDN", "CDKL5", "SORD", "RETREG1", "FAR1", "RELA", "SRPX2", "SCN9A")	Up-regulated
HP_ABNORMALITY_OF_SKIN_PHYSIOLOGY	2.06e-06	0.00013868	0.627257	-0.220002	-1.80281	340	c("IL7R", "HLA-DQA1", "IL2RG", "PTPRC", "CD3G", "CD3E", "CD3D", "IGKC", "CD28", "IKZF3", "CD79A", "IL10RA", "CD247", "WAS", "HLA-DRB1", "BCL11B", "LCP2", "PTPN22", "HLA-DRA", "FERMT3", "FLI1", "NCF1", "HLA-DPA1", "STAT4", "JAK3", "CD79B", "SLURP1", "DOCK8", "TNFSF15", "WIPF1")	Down-regulated
HP_ABNORMALITY_OF_THE_LYMPHATIC_SYSTEM	1.6e-05	0.00086485	0.57561	-0.174519	-1.54688	486	c("MS4A1", "IL7R", "GIMAP5", "CD27", "IL2RG", "PTPRC", "ITK", "TRAC", "CD3E", "CD3D", "IGKC", "CD28", "CXCR4", "IKZF3", "TNFRSF13C", "CD247", "WAS", "HLA-DRB1", "PTPN22", "FERMT3", "NCF1", "DNAH11", "STAT4", "JAK3", "ISG15", "LAT")	Down-regulated
HP_ABNORMALITY_OF_THE_LYMPH_NODES	1.9e-09	2.27e-07	0.774939	-0.37086	-2.44745	150	c("MS4A1", "IL7R", "CD27", "IL2RG", "PTPRC", "ITK", "TRAC", "CD28", "CXCR4", "TNFRSF13C", "CD247", "HLA-DRB1", "PTPN22", "FERMT3", "NCF1", "STAT4", "JAK3", "ISG15", "LAT")	Down-regulated
HP_ABNORMALITY_OF_THE_SPLEEN	0.00035563	0.0125513	0.498493	-0.179859	-1.49711	387	c("MS4A1", "IL7R", "GIMAP5", "CD27", "IL2RG", "PTPRC", "ITK", "CD3E", "CD3D", "CD28", "IKZF3", "TNFRSF13C", "CD247", "HLA-DRB1", "PTPN22", "FERMT3", "NCF1", "DNAH11", "STAT4", "JAK3")	Down-regulated
HP_ABNORMAL_CELLULAR_PHENOTYPE	9.76e-05	0.00421497	0.538434	-0.177706	-1.53866	438	c("MS4A1", "IL7R", "HLA-DQA1", "CD27", "IL2RG", "IKZF1", "ITK", "CD3E", "CD3D", "IGKC", "CD28", "CXCR4", "CD79A", "TNFRSF13C", "CD247", "WAS", "HLA-DRB1", "LCP2", "JAK3", "CD79B", "DOCK8", "LAT", "TNFSF15", "WIPF1")	Down-regulated
HP_ABNORMAL_CELL_PROLIFERATION	1.61e-07	1.41e-05	0.690132	-0.721936	-3.50782	24	c("IL7R", "CD27", "IL2RG", "CD3E", "CD3D", "CD247", "LCP2", "JAK3", "WIPF1", "SYK")	Down-regulated
HP_ABNORMAL_CIRCULATING_IGA_LEVEL	1.12e-06	8.13e-05	0.643552	-0.523979	-3.16136	55	c("IL7R", "HLA-DQA1", "IL2RG", "CD3E", "CD3D", "IGKC", "TNFRSF13C", "CD247", "WAS", "JAK3", "TNFSF15", "SYK", "NLRP1")	Down-regulated
HP_ABNORMAL_CIRCULATING_IGG_LEVEL	2.21e-07	1.89e-05	0.690132	-0.518444	-3.17756	61	c("MS4A1", "IL7R", "IL2RG", "ITK", "CD3E", "CD3D", "IGKC", "CXCR4", "TNFRSF13C", "CD247", "JAK3", "SYK", "NLRP1", "SP110")	Down-regulated
HP_ABNORMAL_EOSINOPHIL_MORPHOLOGY	7.11e-05	0.00320757	0.538434	-0.552222	-3.18201	43	c("IL7R", "IL2RG", "TRAC", "CD3E", "CD3D", "CD247", "WAS", "HLA-DRB1", "BCL11B", "DOCK8", "WIPF1")	Down-regulated
HP_ABNORMAL_IMMUNE_SYSTEM_MORPHOLOGY	6.79e-15	1.47e-12	0.996986	-0.263744	-2.30233	447	c("MS4A1", "IL7R", "CD27", "IL2RG", "PTPRC", "CD3G", "IKZF1", "ITK", "LCK", "DOCK2", "TRAC", "CD3E", "CD3D", "IGKC", "CD28", "CXCR4", "IKZF3", "CD79A", "TNFRSF13C", "IL10RA", "CD247", "WAS", "CD8A", "ABCC9", "HLA-DRB1", "BCL11B", "LCP2", "PTPN22", "FERMT3", "NCF1", "ITGB2", "CORO1A", "CD4", "HLA-DPA1", "STAT4", "JAK3", "CD79B", "DOCK8", "LAT")	Down-regulated
HP_ABNORMAL_LEUKOCYTE_COUNT	5.61e-14	1.13e-11	0.965328	-0.308369	-2.46404	311	c("MS4A1", "IL7R", "IL2RG", "PTPRC", "CD3G", "IKZF1", "ITK", "LCK", "DOCK2", "TRAC", "CD3E", "CD3D", "CXCR4", "IKZF3", "CD79A", "TNFRSF13C", "CD247", "WAS", "CD8A", "HLA-DRB1", "BCL11B", "LCP2", "PTPN22", "FERMT3", "ITGB2", "CORO1A", "CD4", "STAT4", "JAK3", "CD79B", "DOCK8", "LAT", "WIPF1", "TFR2")	Down-regulated
HP_ABNORMAL_LEUKOCYTE_PHYSIOLOGY	4.41e-10	5.74e-08	0.814036	-0.334502	-2.35337	204	c("MS4A1", "IL7R", "HLA-DQA1", "CD27", "IL2RG", "IKZF1", "ITK", "CD3E", "CD3D", "IGKC", "CD28", "CXCR4", "CD79A", "TNFRSF13C", "CD247", "WAS", "HLA-DRB1", "LCP2", "JAK3", "CD79B", "DOCK8", "LAT", "TNFSF15", "WIPF1")	Down-regulated
HP_ABNORMAL_LYMPHOCYTE_MORPHOLOGY	1.11e-17	2.86e-15	1.08644	-0.493875	-3.22948	137	c("MS4A1", "IL7R", "IL2RG", "PTPRC", "CD3G", "IKZF1", "ITK", "LCK", "DOCK2", "CD3E", "CD3D", "CD28", "CXCR4", "IKZF3", "TNFRSF13C", "CD247", "WAS", "CD8A", "HLA-DRB1", "BCL11B", "LCP2", "CORO1A", "CD4", "STAT4", "JAK3", "DOCK8", "LAT", "WIPF1", "TFR2", "SAMD9", "SYK")	Down-regulated
HP_ABNORMAL_MYELOID_LEUKOCYTE_MORPHOLOGY	5.64e-06	0.00034485	0.610527	-0.243555	-1.81192	255	c("IL7R", "CD27", "IL2RG", "IKZF1", "TRAC", "CD3E", "CD3D", "CXCR4", "CD79A", "CD247", "WAS", "ABCC9", "HLA-DRB1", "BCL11B", "LCP2", "PTPN22", "NCF1", "HLA-DPA1", "CD79B", "DOCK8", "WIPF1", "TFR2", "SAMD9")	Down-regulated
HP_ABNORMAL_PARANASAL_SINUS_MORPHOLOGY	0.00068013	0.0207704	0.477271	-0.331993	-2.10338	99	c("IL2RG", "IGKC", "CXCR4", "CD79A", "TNFRSF13C", "WAS", "PTPN22", "NCF1", "DNAH11", "HLA-DPA1", "PDE4D", "CD79B", "DOCK8", "WIPF1")	Down-regulated
HP_ABNORMAL_PHARYNX_MORPHOLOGY	0.00067284	0.0206219	0.477271	-0.284851	-1.86266	137	c("MS4A1", "IL7R", "IL2RG", "IGKC", "CXCR4", "CD79A", "TNFRSF13C", "WAS", "HLA-DRB1", "PTPN22", "CD4", "JAK3", "CD79B", "DOCK8")	Down-regulated
HP_ABNORMAL_PROPORTION_OF_CD4_POSITIVE_T_CELLS	0.0014415	0.0365706	0.45506	-0.544869	-2.91056	32	c("IL7R", "IL2RG", "ITK", "LCK", "WAS", "LCP2", "CD4", "LAT")	Down-regulated
HP_ABNORMAL_PROPORTION_OF_CD8_POSITIVE_T_CELLS	0.00131355	0.0339607	0.45506	-0.749697	-2.86465	13	c("IL7R", "IL2RG", "CD3G", "WAS", "CD8A", "WIPF1")	Down-regulated
HP_ABNORMAL_T_CELL_MORPHOLOGY	1.81e-10	2.53e-08	0.826657	-0.60907	-3.71435	58	c("IL7R", "IL2RG", "PTPRC", "CD3G", "ITK", "LCK", "CD3E", "CD3D", "CD247", "WAS", "CD8A", "HLA-DRB1", "LCP2", "CD4", "JAK3", "DOCK8", "LAT", "WIPF1")	Down-regulated
HP_ABNORMAL_T_CELL_SUBSET_DISTRIBUTION	6.75e-10	8.6e-08	0.801216	-0.624918	-3.63161	45	c("IL7R", "IL2RG", "CD3G", "ITK", "LCK", "CD3E", "CD3D", "CD247", "WAS", "CD8A", "LCP2", "CD4", "LAT", "WIPF1", "SYK")	Down-regulated
HP_ANONYCHIA	0.00023403	0.00884698	0.518848	0.448696	1.9729	49	c("LRP4", "NOTCH1", "LAMB3", "ACTG2", "TP63", "LAMC2", "COL7A1", "LAMA3", "DOCK6", "DMXL2", "ATP6V1B2", "COL17A1", "MMP1", "CRKL", "GPC4", "BCR", "ITGA6", "LMX1B", "ITGB4", "RIPK4", "SCN2A", "EOGT", "DSP", "ROR2", "TBC1D24", "SCN1B", "TRIM8", "CDKL5", "FIG4", "KRT14", "PLEC", "MAPK1", "ATP2A2")	Up-regulated
HP_APLASIA_CUTIS_CONGENITA	0.00116486	0.0313079	0.199003	0.460522	1.88118	35	c("NOTCH1", "LAMB3", "CPLX1", "LAMC2", "COL7A1", "LAMA3", "KRT5", "DOCK6", "ATP6V1B2", "COL17A1", "MMP1", "MSX2", "ITGA6", "ITGB4", "EOGT", "DSP", "NELFA", "FGFRL1")	Up-regulated
HP_APLASIA_HYPOPLASIA_OF_THE_SKIN	0.00079585	0.0233258	0.232415	0.313008	1.64419	157	c("NOTCH1", "DLG4", "PPARG", "DDR2", "SMO", "LAMB3", "LIFR", "SLC39A13", "TP63", "CPLX1", "LAMC2", "DST", "COL7A1", "NEDD4L", "KLHL24", "LAMA3", "ADA2", "KRT5", "DOCK6", "SATB2", "AEBP1", "CDH23", "ADAMTS2", "COL6A3", "COL6A1", "ATP6V1B2", "COL1A1", "COL17A1", "NFIX", "MMP1", "GSN", "COL6A2", "MSX2", "ARL6IP6", "ERCC2", "ITGA6", "ITGB4", "LRP1", "CTC1", "ERMARD", "EOGT", "POLH", "DSP", "PDGFRB", …	Up-regulated
HP_ATROPHIC_SCARS	5.45e-06	0.00033669	0.610527	0.553042	2.22965	33	c("LAMB3", "SLC39A13", "LAMC2", "DST", "COL7A1", "LAMA3", "ADA2", "KRT5", "AEBP1", "COL6A3", "COL6A1", "COL1A1", "COL17A1", "MMP1", "COL6A2", "ITGA6", "ITGB4", "LRP1", "DSE", "COL5A2", "COL1A2", "FKBP14", "COL5A1")	Up-regulated
HP_AUTOIMMUNITY	5.63e-08	5.33e-06	0.719513	-0.390207	-2.52881	126	c("MS4A1", "IL7R", "IL2RG", "CD3G", "ITK", "LCK", "TRAC", "IGKC", "TNFRSF13C", "CD247", "WAS", "HLA-DRB1", "LCP2", "PTPN22", "HLA-DPA1", "STAT4", "LAT", "TNFSF15", "WIPF1", "SEMA4D", "SAMHD1", "CCN2", "NLRP1")	Down-regulated
HP_BLISTERING_BY_ANATOMICAL_LOCATION	0.00012831	0.00531016	0.518848	0.623062	2.14672	18	c("KRT17", "DSG3", "LAMB3", "LAMC2", "COL7A1", "LAMA3", "KRT5", "COL17A1", "MMP1", "ITGA6", "ITGB4")	Up-regulated
HP_BROAD_METACARPALS	0.0017094	0.0414356	0.170493	0.584739	1.91344	15	c("MMP2", "MMP14", "SLC26A2", "DDR2", "FGFR1", "EXTL3", "NPR2", "TFE3", "FBN1")	Up-regulated
HP_BRONCHITIS	0.00017402	0.00686473	0.518848	-0.473292	-2.75046	45	c("MS4A1", "HLA-DQA1", "IL2RG", "IGKC", "CD79A", "TNFRSF13C", "CD79B", "SYK", "MGP", "HLA-DQB1")	Down-regulated
HP_CHRONIC_ORAL_CANDIDIASIS	0.0020752	0.0480046	0.355054	-0.71369	-2.812	14	c("IL2RG", "CD3E", "CD3D", "CD247", "JAK3")	Down-regulated
HP_COMBINED_IMMUNODEFICIENCY	1.03e-05	0.00058648	0.593325	-0.644318	-3.34074	29	c("MS4A1", "IL7R", "IL2RG", "PTPRC", "IKZF1", "TNFRSF13C", "BCL11B", "JAK3")	Down-regulated
HP_CONTRACTURES_OF_THE_JOINTS_OF_THE_UPPER_LIMBS	0.00163848	0.040387	0.160666	0.277231	1.51885	242	c("MMP2", "NALCN", "MAFB", "MEGF10", "PHGDH", "TRPV4", "L1CAM", "HES7", "SLC26A2", "HSPG2", "MEG3", "MYBPC1", "DDR2", "SCARF2", "SMG9", "COL11A1", "LAMB3", "ACTG2", "LIFR", "WNT5A", "DLL3", "SLC39A13", "TP63", "LAMC2", "DVL1", "LAMA2", "CADM3", "SKI", "LAMA3", "SVIL", "PDPN", "BMP4", "TBX15", "CDH3", "PEX5", "SH3PXD2B", "RTTN", "COL6A3", "COL6A1", "EXTL3", "GJB2", "COL17A1", "FZD2", "FGD1", "NXN"…	Up-regulated
HP_DECREASED_CIRCULATING_ANTIBODY_LEVEL	1.1e-08	1.19e-06	0.74774	-0.38629	-2.5051	134	c("MS4A1", "HLA-DQA1", "CD27", "IL2RG", "IKZF1", "ITK", "CD3E", "CD3D", "IGKC", "CXCR4", "CD79A", "TNFRSF13C", "CD247", "WAS", "JAK3", "CD79B", "LAT")	Down-regulated
HP_DECREASED_CIRCULATING_IGA_LEVEL	0.00027173	0.0100545	0.498493	-0.555326	-3.09863	37	c("HLA-DQA1", "IL2RG", "CD3E", "CD3D", "IGKC", "TNFRSF13C", "CD247", "JAK3")	Down-regulated
HP_DECREASED_CIRCULATING_IGG_LEVEL	4e-06	0.00025482	0.610527	-0.540245	-3.18863	49	c("MS4A1", "IL2RG", "ITK", "CD3E", "CD3D", "IGKC", "CXCR4", "TNFRSF13C", "CD247", "JAK3")	Down-regulated
HP_DECREASED_LYMPHOCYTE_PROLIFERATION_IN_RESPONSE_TO_MITOGEN	8.52e-07	6.43e-05	0.659444	-0.80111	-3.33324	16	c("IL7R", "CD27", "IL2RG", "CD3E", "CD3D", "CD247", "JAK3", "SYK")	Down-regulated
HP_DIARRHEA	0.00029563	0.0108243	0.498493	-0.216024	-1.61688	258	c("IL7R", "HLA-DQA1", "IL2RG", "PTPRC", "IKZF1", "LCK", "CD3E", "CD3D", "IGKC", "CD79A", "TNFRSF13C", "IL10RA", "CD247", "WAS", "STAT4", "CFH", "JAK3", "CD79B")	Down-regulated
HP_FEVER	0.00139128	0.0355633	0.45506	-0.214206	-1.56983	243	c("IL7R", "CD27", "IL2RG", "IKZF1", "ITK", "CD3E", "CD3D", "CD79A", "CD247", "WAS", "HLA-DRB1", "PTPN22", "NCF1", "HLA-DPA1", "STAT4", "CFH", "CD79B")	Down-regulated
HP_FINGERNAIL_DYSPLASIA	0.00150682	0.0378375	0.182372	0.605939	1.94381	14	c("LRP4", "KRT17", "WNT5A", "TP63", "DVL1", "FZD2", "NXN", "LMX1B", "ROR2", "IL11RA", "KRT16", "DVL3")	Up-regulated
HP_FLEXION_CONTRACTURE_OF_DIGIT	0.00036396	0.0127168	0.344763	0.292784	1.6075	249	c("MMP2", "NALCN", "MAFB", "MEGF10", "PHGDH", "TRPV4", "L1CAM", "HES7", "SLC26A2", "HSPG2", "MEG3", "ZNF469", "MYBPC1", "DDR2", "SCARF2", "SMG9", "COL11A1", "LAMB3", "ACTG2", "LIFR", "WNT5A", "DLL3", "SLC39A13", "TP63", "LAMC2", "DVL1", "FGFR2", "SKI", "LAMA3", "SVIL", "PDPN", "BMP4", "TBX15", "SATB2", "CDH3", "FGFR1", "SPRY4", "PEX5", "SH3PXD2B", "RTTN", "COL6A3", "NSMF", "COL6A1", "COL17A1", "F…	Up-regulated
HP_FOLLICULAR_HYPERKERATOSIS	0.00041457	0.0140047	0.344763	0.57607	2.04747	20	c("PKP1", "KRT17", "DDR2", "COL6A3", "COL6A1", "GJB2", "COL6A2", "LRP1", "POFUT1", "DSC3", "KRT86", "MBTPS2", "FKBP14", "KRT16")	Up-regulated
HP_FOOT_DORSIFLEXOR_WEAKNESS	0.00169584	0.0411885	0.160666	0.366965	1.73105	72	c("GNE", "TRPV4", "NOTCH2NLC", "JAG1", "FLNC", "CADM3", "LYST", "MME", "ATP1A1", "SBF2", "COL6A3", "RAI1", "LRP12", "COL6A1", "COL6A2", "KY", "SELENON", "LIG3", "MFN2", "MAP3K20", "POLG", "NF2", "MPV17", "PRX", "COA7", "RRM2B", "MPZ", "ALDH18A1", "EGR2", "FHL1", "PMP22", "ITGA7", "DNAJB2", "CFL2", "GYG1", "MCM3AP", "KIF1B", "TBCE", "GNB2", "IGHMBP2")	Up-regulated
HP_FRAGILE_SKIN	7.04e-05	0.00318439	0.538434	0.509326	2.03867	32	c("PKP1", "LAMB3", "LAMC2", "COL7A1", "ITGA3", "LAMA3", "KRT5", "ADAMTS2", "COL1A1", "COL17A1", "MMP1", "ITGA6", "ITGB4", "DSP", "PDGFRB", "COL5A2", "COL1A2", "EXPH5", "CPOX", "COL5A1")	Up-regulated
HP_HEMATOLOGICAL_NEOPLASM	1.12e-06	8.13e-05	0.643552	-0.270884	-1.92974	216	c("MS4A1", "IL7R", "HLA-DQA1", "CD27", "IL2RG", "IKZF1", "ITK", "IGKC", "CD28", "IKZF3", "TNFRSF13C", "WAS", "HLA-DRB1", "RHOH")	Down-regulated
HP_HEMOLYTIC_ANEMIA	0.00029409	0.0108001	0.498493	-0.364495	-2.27352	89	c("MS4A1", "CD3G", "ITK", "TNFRSF13C", "CD247", "WAS", "HLA-DRB1", "LCP2", "PTPN22", "STAT4", "CFH", "LAT", "WIPF1")	Down-regulated
HP_IMMUNODEFICIENCY	6.23e-11	9.58e-09	0.839089	-0.362584	-2.49959	178	c("MS4A1", "IL7R", "IL2RG", "PTPRC", "CD3G", "IKZF1", "LCK", "DOCK2", "CD3E", "CD3D", "CD28", "CD79A", "TNFRSF13C", "CD247", "WAS", "BCL11B", "LCP2", "NCF1", "CORO1A", "JAK3", "CD79B", "ISG15", "LAT", "WIPF1")	Down-regulated
HP_JOINT_CONTRACTURE_OF_THE_HAND	0.00029388	0.0108001	0.498493	0.309977	1.66441	195	c("MMP2", "NALCN", "MAFB", "MEGF10", "PHGDH", "TRPV4", "L1CAM", "HES7", "SLC26A2", "HSPG2", "MEG3", "MYBPC1", "DDR2", "SCARF2", "SMG9", "COL11A1", "LAMB3", "ACTG2", "LIFR", "WNT5A", "DLL3", "SLC39A13", "TP63", "LAMC2", "DVL1", "SKI", "LAMA3", "SVIL", "PDPN", "BMP4", "TBX15", "CDH3", "PEX5", "SH3PXD2B", "RTTN", "COL6A3", "COL6A1", "COL17A1", "FZD2", "FGD1", "NXN", "COL6A2", "CRKL", "GPC4", "BCR", …	Up-regulated
HP_LARYNGEAL_STENOSIS	0.00018849	0.00732921	0.518848	0.676877	2.07769	12	c("FREM2", "SLC26A2", "LAMB3", "LAMC2", "FRAS1", "LAMA3", "EXTL3")	Up-regulated
HP_LEUKOCYTOSIS	0.00016582	0.00659455	0.518848	-0.371667	-2.33473	91	c("IL7R", "IL2RG", "TRAC", "CD3E", "CD3D", "CD247", "WAS", "HLA-DRB1", "BCL11B", "FERMT3", "ITGB2", "DOCK8")	Down-regulated
HP_LIMB_JOINT_CONTRACTURE	0.0021951	0.0499947	0.138352	0.262098	1.46338	308	c("MMP2", "NALCN", "RYR1", "MAFB", "MEGF10", "PHGDH", "PSAT1", "TRPV4", "L1CAM", "HES7", "POMT1", "SLC26A2", "HSPG2", "MEG3", "MYBPC1", "DDR2", "SCARF2", "SMG9", "COL11A1", "LAMB3", "ACTG2", "LIFR", "WNT5A", "DLL3", "SLC39A13", "TP63", "LAMC2", "DVL1", "LAMA2", "CADM3", "SKI", "LAMA3", "SVIL", "PDPN", "BMP4", "TBX15", "SPEG", "CDH3", "PEX5", "SH3PXD2B", "RTTN", "COL6A3", "KLHL9", "COL6A1", "EXTL3…	Up-regulated
HP_LYMPHOMA	4.7e-09	5.23e-07	0.761461	-0.473351	-2.97348	91	c("MS4A1", "IL7R", "HLA-DQA1", "CD27", "IL2RG", "ITK", "IGKC", "CD28", "IKZF3", "TNFRSF13C", "WAS", "HLA-DRB1", "RHOH")	Down-regulated
HP_LYMPHOPENIA	4.63e-16	1.09e-13	1.02767	-0.543395	-3.45313	103	c("MS4A1", "IL7R", "IL2RG", "PTPRC", "CD3G", "IKZF1", "ITK", "LCK", "DOCK2", "CD3E", "CD3D", "CXCR4", "IKZF3", "TNFRSF13C", "CD247", "WAS", "CD8A", "BCL11B", "CORO1A", "STAT4", "JAK3", "DOCK8", "LAT", "WIPF1", "TFR2", "SAMD9", "SYK")	Down-regulated
HP_MENINGITIS	0.00018989	0.00737197	0.518848	-0.533449	-3.04354	40	c("CXCR4", "CD79A", "TNFRSF13C", "WAS", "HLA-DRB1", "PTPN22", "NCF1", "HLA-DPA1", "STAT4", "JAK3", "CD79B", "WIPF1")	Down-regulated
HP_MENINGOCELE	0.00094591	0.026964	0.218641	0.43077	1.86857	46	c("DACT1", "FREM2", "HES7", "POMT1", "TMEM216", "DLL3", "FRAS1", "INPP5E", "NOTCH3", "ARVCF", "MSX2", "HIRA", "GJA1", "POMT2", "VANGL2", "KCNQ1OT1", "FKRP", "FLNA", "CCL2", "GP1BB", "ZSWIM6", "GRIP1", "LARGE1", "SEC24C", "TBX1", "FKTN", "POMGNT1", "PORCN", "SC5D", "GLI3")	Up-regulated
HP_MILIA	0.00024732	0.00926314	0.498493	0.60933	2.09941	18	c("LAMB3", "LAMC2", "COL7A1", "LAMA3", "KRT5", "COL17A1", "SUFU", "MMP1", "ITGA6", "ITGB4")	Up-regulated
HP_NAIL_DYSPLASIA	3.54e-05	0.00171307	0.557332	0.361122	1.85574	129	c("SHANK3", "LRP4", "ABCA1", "KRT17", "CTSK", "LAMB3", "WNT5A", "TP63", "CPLX1", "LAMC2", "CLEC7A", "COL7A1", "DVL1", "FGFR2", "LAMA3", "KRT5", "BMP4", "SATB2", "TRAF3IP2", "VEGFC", "ATP6V1B2", "HPGD", "GJB2", "COL17A1", "FZD2", "STXBP1", "MMP1", "NXN", "MSX1", "GPC4", "ERCC2", "ITGA6", "GJA1", "TRPV3", "LMX1B", "EVC2", "ITGB4", "RIPK4", "CTC1", "EOGT", "DSP", "KRT86", "PTDSS1", "FGFRL1", "PLCD1"…	Up-regulated
HP_ONYCHOGRYPOSIS	0.00041101	0.0139423	0.344763	0.557949	2.03438	22	c("KRT17", "WNT5A", "TP63", "COL7A1", "DVL1", "KLHL24", "KRT5", "HPGD", "GJB2", "FZD2", "EGFR", "ZSWIM6", "KRT16", "INSR", "DVL3", "KRT14", "PLEC", "FZD6")	Up-regulated
HP_OPPORTUNISTIC_INFECTION	0.00045172	0.0148498	0.498493	-0.788422	-2.90091	12	c("IL7R", "IL2RG", "PTPRC", "IGKC", "JAK3")	Down-regulated
HP_ORAL_MUCOSAL_BLISTERS	1.46e-05	0.00079808	0.593325	0.727863	2.23419	12	c("DSG3", "LAMB3", "LAMC2", "COL7A1", "LAMA3", "KRT5", "COL17A1", "MMP1", "ITGA6", "ITGB4")	Up-regulated
HP_OTITIS_MEDIA	1.38e-07	1.23e-05	0.690132	-0.305386	-2.13901	196	c("MS4A1", "IL7R", "IL2RG", "PTPRC", "CD3G", "CD3E", "CD3D", "IGKC", "CXCR4", "CD79A", "TNFRSF13C", "CD247", "WAS", "PTPN22", "NCF1", "DNAH11", "CD4", "HLA-DPA1", "JAK3", "CD79B", "DOCK8", "WIPF1")	Down-regulated
HP_PNEUMONIA	1.73e-06	0.00011955	0.643552	-0.289024	-2.00559	189	c("MS4A1", "IL7R", "HLA-DQA1", "CD27", "IL2RG", "PTPRC", "CD3E", "CD3D", "IGKC", "CXCR4", "TNFRSF13C", "CD247", "WAS", "NCF1", "DNAH11", "JAK3", "CD79B", "DOCK8", "LAT")	Down-regulated
HP_RECURRENT_ABSCESS_FORMATION	0.00204476	0.0474935	0.344763	-0.750383	-2.76094	12	c("CD3E", "CD3D", "CD247", "LCP2", "SYK", "SP110")	Down-regulated
HP_RECURRENT_BACTERIAL_INFECTIONS	1.51e-09	1.83e-07	0.788187	-0.446694	-2.85567	108	c("MS4A1", "IL2RG", "IKZF1", "IGKC", "CXCR4", "IKZF3", "CD79A", "TNFRSF13C", "IL10RA", "WAS", "CD8A", "LCP2", "FERMT3", "NCF1", "ITGB2", "DNAH11", "CFH", "CD79B", "ISG15", "DOCK8")	Down-regulated
HP_RECURRENT_CANDIDA_INFECTIONS	0.00146517	0.0369815	0.45506	-0.782336	-2.77998	11	c("IL7R", "CD3E", "CD3D", "CD247", "DOCK8")	Down-regulated
HP_RECURRENT_HERPES	3.03e-05	0.00149671	0.57561	-0.806159	-3.0804	13	c("IL2RG", "CD3E", "CD3D", "IGKC", "CD247", "WAS")	Down-regulated
HP_RECURRENT_LOWER_RESPIRATORY_TRACT_INFECTIONS	3.17e-05	0.00155382	0.557332	-0.365559	-2.32303	103	c("IL7R", "CD27", "IL2RG", "CD3E", "CD3D", "IGKC", "CXCR4", "TNFRSF13C", "CD247", "WAS", "NCF1", "DNAH11", "JAK3", "CD79B", "LAT")	Down-regulated
HP_RECURRENT_PNEUMONIA	8.58e-06	0.00049865	0.593325	-0.448454	-2.80316	71	c("CD27", "IL2RG", "CD3E", "CD3D", "IGKC", "CXCR4", "TNFRSF13C", "CD247", "WAS", "NCF1", "DNAH11", "JAK3", "CD79B", "LAT")	Down-regulated
HP_RECURRENT_RESPIRATORY_INFECTIONS	3.14e-07	2.58e-05	0.674963	-0.207109	-1.74447	399	c("MS4A1", "IL7R", "CD27", "IL2RG", "CD3G", "IKZF1", "LCK", "CD3E", "CD3D", "IGKC", "CXCR4", "CD79A", "TNFRSF13C", "CD247", "WAS", "CD8A", "HLA-DRB1", "PTPN22", "FLI1", "NCF1", "DNAH11", "CORO1A", "CD4", "HLA-DPA1", "JAK3", "CD79B", "DOCK8", "LAT", "WIPF1")	Down-regulated
HP_RECURRENT_UPPER_RESPIRATORY_TRACT_INFECTIONS	0.0001153	0.00487897	0.538434	-0.329435	-2.10774	117	c("MS4A1", "IL7R", "IL2RG", "IGKC", "CXCR4", "CD79A", "TNFRSF13C", "WAS", "HLA-DRB1", "PTPN22", "CD4", "JAK3", "CD79B", "DOCK8")	Down-regulated
HP_RECURRENT_VIRAL_INFECTIONS	6.55e-07	5.1e-05	0.659444	-0.58866	-3.37619	42	c("IL7R", "IL2RG", "CD3E", "CD3D", "IGKC", "CD247", "WAS", "CD8A", "FLI1", "JAK3", "DOCK8")	Down-regulated
HP_RESPIRATORY_TRACT_INFECTION	3.24e-06	0.00021076	0.627257	-0.183511	-1.64529	499	c("MS4A1", "IL7R", "HLA-DQA1", "CD27", "IL2RG", "PTPRC", "CD3G", "IKZF1", "LCK", "CD3E", "CD3D", "IGKC", "CXCR4", "CD79A", "TNFRSF13C", "CD247", "WAS", "CD8A", "HLA-DRB1", "PTPN22", "FLI1", "NCF1", "DNAH11", "CORO1A", "CD4", "HLA-DPA1", "JAK3", "CD79B", "DOCK8", "LAT")	Down-regulated
HP_SEPSIS	0.00073814	0.0219895	0.477271	-0.377657	-2.36885	80	c("IL7R", "CD27", "IL2RG", "IKZF1", "IGKC", "CXCR4", "CD79A", "WAS", "FERMT3", "NCF1", "CD79B", "WIPF1", "SAMD9", "EDNRB")	Down-regulated
HP_SEVERE_INFECTION	1.25e-08	1.33e-06	0.74774	-0.731508	-3.65811	26	c("IL7R", "CD27", "PTPRC", "ITK", "CD3E", "CD3D", "IGKC", "IKZF3", "CD247", "LAT")	Down-regulated
HP_SKIN_EROSION	0.00203859	0.0474021	0.154095	0.536958	1.88009	19	c("TGM5", "LAMB3", "LAMC2", "COL7A1", "LAMA3", "KRT5", "CSTA", "ARL6IP6", "ITGB4", "DSP")	Up-regulated
HP_SKIN_RASH	9.19e-05	0.00400741	0.538434	-0.34117	-2.1487	82	c("IL2RG", "IGKC", "CD28", "CD79A", "HLA-DRB1", "LCP2", "PTPN22", "NCF1", "HLA-DPA1", "STAT4", "JAK3", "CD79B")	Down-regulated
HP_SPLENOMEGALY	2.98e-05	0.00148532	0.57561	-0.221101	-1.72783	300	c("MS4A1", "IL7R", "GIMAP5", "CD27", "IL2RG", "PTPRC", "ITK", "CD3E", "CD3D", "CD28", "IKZF3", "TNFRSF13C", "CD247", "HLA-DRB1", "PTPN22", "FERMT3", "NCF1", "STAT4", "JAK3", "LAT")	Down-regulated
HP_TOENAIL_DYSPLASIA	0.00071167	0.0214361	0.270151	0.669745	2.00073	11	c("SHANK3", "TP63", "VEGFC", "ATP6V1B2", "LMX1B", "EVC2", "EOGT", "TBC1D24", "TAF1")	Up-regulated
HP_T_LYMPHOCYTOPENIA	8.39e-07	6.39e-05	0.659444	-0.585784	-3.3597	42	c("IL7R", "IL2RG", "PTPRC", "CD3G", "ITK", "LCK", "CD247", "WAS", "CD8A", "JAK3", "DOCK8", "WIPF1", "SYK", "SP110")	Down-regulated
HP_UNUSUAL_INFECTION_BY_ANATOMICAL_SITE	1.29e-05	0.00071233	0.593325	-0.487563	-2.98845	62	c("CD27", "IL2RG", "CXCR4", "CD79A", "TNFRSF13C", "WAS", "HLA-DRB1", "PTPN22", "NCF1", "HLA-DPA1", "STAT4", "JAK3", "CD79B", "WIPF1")	Down-regulated
HP_URETHRAL_STRICTURE	0.00036144	0.0126648	0.37874	0.663619	2.08466	13	c("PKP1", "LAMB3", "LAMC2", "COL7A1", "LAMA3", "MMP1", "ITGA6", "ITGB4")	Up-regulated
HSIAO_HOUSEKEEPING_GENES	2.84e-07	2.35e-05	0.674963	-0.232262	-1.88201	332	c("HLA-DQA1", "CD3E", "HLA-DRA", "HLA-DPA1", "IFITM1", "CD74", "ARHGDIB", "RFTN1", "TXNIP", "ISG20", "POLR2L", "ATOX1", "PTPN6", "MGP", "HLA-DQB1", "PSMB5", "HMGN2", "CALM2", "UBC", "CFL1", "PSMD8", "BCLAF1", "ECHS1", "RPL38", "HSP90AA1", "PEBP1", "RPS29", "GNAS", "NDUFV2", "TAX1BP1", "PSMB2", "S100A10", "MORF4L2", "PFDN5", "HSP90AB1", "CHKB", "ATP5MC3", "UBA52", "ARL6IP1", "TMED10", "UBE2C", "TM…	Down-regulated
HUANG_GATA2_TARGETS_UP	0.00151979	0.0380851	0.45506	-0.32479	-2.06788	105	c("GPR171", "IL16", "CYTIP", "ALOX5AP", "PLAC8", "GMFG", "SELPLG", "SAMSN1", "EVI2A", "ST8SIA4", "MYO1F", "IFITM1", "TNFAIP8", "TXNIP", "SRGN")	Down-regulated
HUPER_BREAST_BASAL_VS_LUMINAL_UP	0.000162	0.00648496	0.518848	0.483972	2.02457	39	c("RHCG", "S100P", "PKP1", "POSTN", "JAG1", "P3H2", "TP63", "DST", "SERPINE2", "PDPN", "CSTA", "TRIM29", "AMIGO2", "SDC1", "ITGA6", "GJA1", "HTRA1", "FEZ1", "DSC3")	Up-regulated
HU_FETAL_RETINA_MICROGLIA	2.56e-21	8.23e-19	1.19534	-0.398868	-3.00489	262	c("GIMAP4", "SLA", "EVI2B", "GPR183", "PTPRC", "CD53", "IKZF1", "DOCK2", "FYB1", "CD84", "LAPTM5", "PCED1B-AS1", "APBB1IP", "BIN2", "IL10RA", "ALOX5AP", "WAS", "GMFG", "CD37", "HCLS1", "SELPLG", "SAMSN1", "HLA-DRB1", "LCP2", "HLA-DRA", "EVI2A", "ITGB2", "CORO1A", "CD4", "HLA-DPA1", "HLA-DMB", "HCST", "MYO1F", "ARHGAP30", "LSP1", "DOCK10", "DOCK8", "TAGAP", "CD74", "CD83", "ARHGDIB", "TXNIP", "SRG…	Down-regulated
HU_FETAL_RETINA_RPE	0.00141795	0.0360877	0.172932	0.285731	1.55405	223	c("GPNMB", "PPARGC1A", "SLC29A4", "COL8A2", "HSD17B14", "GULP1", "UBAP1L", "PSAT1", "CPXM2", "TRPM3", "CYP27A1", "BACE2", "LRAT", "DHRS3", "ABCA4", "DDR2", "FNIP2", "HMGA2", "DSG2", "RNASE1", "GEM", "TACC1", "COL8A1", "TIMP3", "SEMA3C", "TTYH3", "APOE", "SNHG25", "PTPN14", "FGFR2", "SLC7A5", "PDPN", "PRNP", "SLC5A6", "BMP4", "MYL9", "ELOVL7", "MT-ND4", "EFEMP1", "NBPF14", "WFDC1", "ZNF503", "SDC2…	Up-regulated
ICHIBA_GRAFT_VERSUS_HOST_DISEASE_35D_UP	2.31e-12	4.16e-10	0.898671	-0.522798	-3.27854	92	c("HLA-DQA1", "TRBC2", "PTPRC", "CD53", "LCK", "LAPTM5", "APBB1IP", "CYTIP", "PLAC8", "SELPLG", "S100A8", "CD52", "LCP2", "ITGB2", "HLA-DRB5", "HLA-DMB", "GBP4", "CCL5", "BCL2A1", "CD74", "VCAM1", "S100A9")	Down-regulated
ICHIBA_GRAFT_VERSUS_HOST_DISEASE_D7_UP	1.63e-06	0.00011379	0.643552	-0.449703	-2.81843	72	c("HLA-DQA1", "GIMAP4", "CD53", "PLAC8", "LCP2", "HLA-DRA", "HLA-DRB5", "HLA-DMB", "GBP4", "BCL2A1", "ISG15", "IFIT3", "CD74", "VCAM1", "IFI27", "IL18R1", "SAMHD1", "IRF1", "HLA-DQB1", "FKBP5", "IFI35")	Down-regulated
IVANOVA_HEMATOPOIESIS_STEM_CELL_LONG_TERM	0.00140558	0.0358101	0.174192	0.302101	1.59819	167	c("SLC6A15", "MYOM1", "BMP8A", "BACE2", "DUSP15", "HOXA5", "EYA2", "BCL9L", "KNDC1", "EFNB2", "PCGF2", "DSG2", "GPRC5B", "TCF7L1", "DNM1", "ANKS1B", "HLF", "SKI", "PTPN21", "PHLPP1", "SYN2", "FOXN3", "FAM168A", "ABLIM1", "CGNL1", "PRR16", "ZMYM6", "NAA30", "SLC16A9", "LENG8", "LIX1L", "ZNF354A", "MAST2", "RCC2", "CNTN1", "CRIM1", "CLIP4", "LPP", "OCLN", "FUT10", "FKBP7", "RORC", "HOXA3", "CBX7", …	Up-regulated
JAATINEN_HEMATOPOIETIC_STEM_CELL_DN	1.95e-20	5.81e-18	1.16907	-0.547822	-3.53444	121	c("IL7R", "GIMAP4", "CD27", "GZMK", "KLRK1", "ITK", "LCK", "CCR7", "GZMA", "CD2", "FYB1", "CD3D", "TRAT1", "CD28", "PYHIN1", "CAMK4", "TRBC1", "IL10RA", "LY9", "GPR65", "KLRB1", "CD247", "CD8A", "S100A8", "BCL11B", "CST7", "ITGB2", "CCL5", "LAT", "TGFBI", "TXNIP", "ISG20", "S100A9", "CHRM3-AS2", "SAMHD1")	Down-regulated
JAATINEN_HEMATOPOIETIC_STEM_CELL_UP	0.00123143	0.032455	0.185366	0.275828	1.52257	265	c("SHANK3", "HOXA9", "DIPK1B", "WDR17", "ARHGAP22", "SLC16A14", "MICU3", "TMEM38B", "KHDRBS3", "BCAT1", "B4GALT6", "HOXA5", "MEG3", "BAALC", "RAVER2", "HMGA2", "CTHRC1", "VWDE", "PPM1H", "DSG2", "DEPTOR", "SV2A", "DST", "C1QTNF4", "TNFRSF21", "HLF", "PDZD2", "KCTD15", "MSRB3", "ADGRA3", "BIVM", "WDR91", "CCNB1IP1", "SCHIP1", "PM20D2", "RAB34", "ZNF521", "MBLAC2", "PRDM11", "F2RL1", "ADAT2", "LPIN…	Up-regulated
JINESH_BLEBBISHIELD_TO_IMMUNE_CELL_FUSION_PBSHMS_UP	0.00084434	0.0244969	0.223851	0.265274	1.48935	333	c("BASP1", "DKK1", "ACTA2", "HIC2", "TAGLN", "KRT17", "PRAG1", "DKK3", "ZNF74", "ZDHHC8", "EPHA2", "ADM", "ZMAT3", "TANGO2", "CPA4", "SPATA18", "ACTG2", "IFFO2", "MYLK", "DSG2", "PPM1F", "LHFPL2", "TACC1", "HK2", "ST3GAL4", "TIMP3", "ANXA3", "TGFA", "C15orf39", "TMEM45B", "RTL10", "SVIL", "ATP1A1", "SRPX", "TSC22D2", "KIAA1549L", "ACTN1", "CABLES1", "HSPA4L", "TRIO", "PALLD", "TMBIM1", "GADD45B",…	Up-regulated
KAECH_NAIVE_VS_DAY15_EFF_CD8_TCELL_DN	0.00018454	0.00721002	0.518848	-0.294516	-1.93888	145	c("SLA", "GZMK", "KLRK1", "GZMA", "LAPTM5", "IL10RA", "GMFG", "ITGA4", "CD4", "GBP4", "CCL5", "MX2", "MYO1F", "BCL2A1", "KCNJ8", "KLRG1", "IL18R1", "SRGN")	Down-regulated
KAECH_NAIVE_VS_DAY8_EFF_CD8_TCELL_DN	0.00030621	0.011017	0.498493	-0.274729	-1.83933	156	c("GZMK", "KLRK1", "GZMA", "CD48", "CST7", "ITGA4", "CCL5", "MYO1F", "BCL2A1", "CRIP1", "KLRG1", "IL18R1", "MNS1", "SLC2A3", "BATF", "ATP5MF", "PLSCR1", "PSMD8", "REEP5", "VPS29", "SEC61G", "DNAJC15", "NDUFV2", "PSMA2", "CCDC12", "SNX10", "NDUFB7", "S100A10", "CDC25C", "LMAN2", "S100A6", "LIG1", "MRPL27", "RNPEP", "CDCA5", "DSTN", "MDFIC", "ECH1", "FRG1", "ID2", "PRELID1", "DNAJC1", "DLGAP5", "CD…	Down-regulated
KAZMIN_PBMC_P_FALCIPARUM_RTSS_AS01_AGE_UNKNOWN_CORRELATED_WITH_PROTECTION_56DY_NEGATIVE	1.28e-05	0.0007079	0.593325	-0.794526	-3.21992	15	c("GIMAP7", "KLRK1", "GZMA", "KLRB1", "CD247", "CD96", "CST7", "STAT4", "CCL5")	Down-regulated
KEGG_ALLOGRAFT_REJECTION	1.45e-06	0.00010217	0.643552	-0.791078	-3.37019	17	c("HLA-DQA1", "CD28", "HLA-DRB1", "HLA-DRA", "HLA-DRB5", "HLA-DPA1", "HLA-DMB")	Down-regulated
KEGG_ASTHMA	2.03e-07	1.76e-05	0.690132	-0.862841	-2.9425	10	c("HLA-DQA1", "HLA-DRB1", "HLA-DRA", "HLA-DRB5", "HLA-DPA1", "HLA-DMB")	Down-regulated
KEGG_AUTOIMMUNE_THYROID_DISEASE	2.52e-07	2.11e-05	0.674963	-0.814036	-3.38702	16	c("HLA-DQA1", "CD28", "HLA-DRB1", "HLA-DRA", "HLA-DRB5", "HLA-DPA1", "HLA-DMB")	Down-regulated
KEGG_CELL_ADHESION_MOLECULES_CAMS	2.31e-05	0.00119846	0.57561	-0.425078	-2.67232	85	c("HLA-DQA1", "PTPRC", "SPN", "CD2", "CD28", "CD8A", "SELPLG", "HLA-DRB1", "HLA-DRA", "SELL", "ITGB2", "HLA-DRB5", "ITGA4", "CD4", "HLA-DPA1", "HLA-DMB", "PECAM1", "VCAM1", "ICAM2")	Down-regulated
KEGG_CHEMOKINE_SIGNALING_PATHWAY	3.37e-05	0.00163892	0.557332	-0.34674	-2.2371	121	c("CCL19", "ITK", "CCR7", "DOCK2", "CXCR4", "WAS", "PRKCB", "NCF1", "CCL5", "GNG2", "JAK3", "RASGRP2", "ELMO1")	Down-regulated
KEGG_CYTOKINE_CYTOKINE_RECEPTOR_INTERACTION	9.59e-05	0.00415936	0.538434	-0.332833	-2.14738	121	c("CCL19", "IL7R", "CD27", "IL2RG", "LTB", "CCR7", "CXCR4", "TNFRSF13C", "IL10RA", "CCL5")	Down-regulated
KEGG_ECM_RECEPTOR_INTERACTION	0.00029094	0.0107328	0.498493	0.418487	1.91862	61	c("ITGB3", "THBS4", "HSPG2", "THBS2", "COL5A3", "LAMA1", "COL11A1", "LAMB3", "LAMC2", "SV2A", "ITGA3", "LAMA2", "LAMA3", "ITGA10", "COL6A3", "COL6A1", "COL1A1", "ITGA11", "SDC2", "THBS3", "SDC1", "COL6A2", "ITGB5", "ITGA6", "ITGB4", "ITGA9", "SDC3", "COL5A2", "LAMC1", "COL1A2", "COL5A1", "GP1BB", "LAMB1", "ITGA7")	Up-regulated
KEGG_GRAFT_VERSUS_HOST_DISEASE	5.56e-08	5.29e-06	0.719513	-0.826438	-3.43863	16	c("HLA-DQA1", "CD28", "HLA-DRB1", "HLA-DRA", "HLA-DRB5", "HLA-DPA1", "HLA-DMB")	Down-regulated
KEGG_HEMATOPOIETIC_CELL_LINEAGE	1.08e-06	7.93e-05	0.643552	-0.612011	-3.502	41	c("MS4A1", "IL7R", "CD3G", "CD3E", "CD2", "CD3D", "CD8A", "CD37", "HLA-DRB1", "HLA-DRA", "HLA-DRB5", "ITGA4", "CD4")	Down-regulated
KEGG_INTESTINAL_IMMUNE_NETWORK_FOR_IGA_PRODUCTION	1.55e-06	0.00010828	0.643552	-0.695499	-3.37936	24	c("HLA-DQA1", "CD28", "CXCR4", "TNFRSF13C", "HLA-DRB1", "HLA-DRA", "HLA-DRB5", "ITGA4", "HLA-DPA1", "HLA-DMB")	Down-regulated
KEGG_PRIMARY_IMMUNODEFICIENCY	1.27e-10	1.83e-08	0.826657	-0.795661	-3.76422	22	c("IL7R", "IL2RG", "PTPRC", "LCK", "CD3E", "CD3D", "CD79A", "TNFRSF13C", "CD8A", "CD4", "JAK3")	Down-regulated
KEGG_PROTEASOME	1.33e-08	1.41e-06	0.74774	-0.695708	-3.65062	30	c("PSMB5", "PSMC3", "PSMD12", "PSMD8", "SEM1", "POMP", "PSMA4", "PSMA2", "PSMB8", "PSMA3", "PSMB2", "PSMA5", "PSMC2", "PSMD14", "PSMA1", "PSME3", "PSMB6", "PSMD2", "PSMD1", "PSMC1", "PSMB4", "PSMA7", "PSMD7", "PSMD3", "PSMD13", "PSMC6", "PSMF1", "PSMB7", "PSMD11")	Down-regulated
KEGG_SYSTEMIC_LUPUS_ERYTHEMATOSUS	3.21e-07	2.63e-05	0.674963	-0.651154	-3.02362	21	c("HLA-DQA1", "CD28", "HLA-DRB1", "HLA-DRA", "HLA-DRB5", "HLA-DPA1", "HLA-DMB")	Down-regulated
KEGG_TYPE_I_DIABETES_MELLITUS	2.73e-09	3.15e-07	0.774939	-0.713945	-3.31519	21	c("HLA-DQA1", "CD28", "HLA-DRB1", "HLA-DRA", "HLA-DRB5", "HLA-DPA1", "HLA-DMB")	Down-regulated
KEGG_T_CELL_RECEPTOR_SIGNALING_PATHWAY	0.0001341	0.00551214	0.518848	-0.387476	-2.44623	84	c("PTPRC", "CD3G", "ITK", "LCK", "CD3E", "CD3D", "CD28", "CD247", "CD8A", "LCP2", "CD4", "LAT")	Down-regulated
KIM_WT1_TARGETS_8HR_UP	0.0003063	0.011017	0.37874	0.327742	1.71475	151	c("DUSP7", "GFPT2", "GRB10", "B4GALT6", "DOK5", "PLEKHO1", "ADM", "SNAI2", "LAMB3", "GEM", "HMGA1", "MAFF", "TIMP3", "SYNJ2", "NBL1", "SLC7A1", "ARC", "MICALL1", "PRKCD", "HSPA1B", "NLK", "FGFR1", "PDLIM4", "ACTN1", "TGFB1I1", "IL4R", "PIAS2", "ZYX", "PCDH7", "ZMYM6", "TPST2", "SERPINE1", "STRN4", "LYN", "MKNK2", "CHST3", "RGPD5", "PLAUR", "DOK4", "SOX9", "RYBP", "MARK4", "SERTAD2", "CARM1", "FGF…	Up-regulated
KUMAR_TARGETS_OF_MLL_AF9_FUSION	6.2e-08	5.85e-06	0.704976	-0.260347	-2.01464	290	c("MS4A1", "IL7R", "GIMAP4", "TRBC2", "CD27", "LTB", "ITK", "LCK", "GZMA", "TRAC", "CD3E", "CD2", "GIMAP1", "CD79A", "TRBC1", "CD8A", "FERMT3", "SERPINB3", "CCL5", "IFIT2", "ANGPT1", "ISG15", "IFIT3", "VCAM1", "CD83", "RSAD2")	Down-regulated
KUNINGER_IGF1_VS_PDGFB_TARGETS_UP	0.00030573	0.011017	0.498493	0.47328	1.97984	39	c("SOX8", "RYR1", "FBXO17", "PRKAA2", "FST", "ZBTB18", "GPT2", "FZD5", "DAAM2", "IFFO1", "DCLK1", "CAVIN2", "PPFIA4", "NCAM1", "SNTB1", "TMEM182", "SMTN", "TMEM38A", "C1QTNF3", "GATM")	Up-regulated
KUROZUMI_RESPONSE_TO_ONCOCYTIC_VIRUS	0.00209996	0.0482714	0.37874	-0.670928	-2.93772	18	c("IL2RG", "LTB", "CCR7", "IL16", "IL10RA", "CCL5")	Down-regulated
LAKE_ADULT_KIDNEY_C9_THIN_ASCENDING_LIMB	0.0002318	0.00881289	0.518848	-0.237669	-1.68866	215	c("ANK2", "TFPI", "SERPINA1", "HNRNPA3", "REEP5", "XRCC5", "HSP90AA1", "PEBP1", "PDIA6", "TCIM", "DEK", "GNAS", "SCIN", "BTG1", "IFITM2", "TAX1BP1", "HNRNPR", "S100A10", "PFDN5", "HSP90AB1", "ATP5MC3", "UBA52", "TPR", "FTH1", "MYL12B", "RHOA", "HSP90B1", "S100A6", "UBXN4", "RPL6", "ITM2B", "SF3B1", "TMBIM6", "PPIA", "DSTN", "PRDX6", "ATP5F1B", "PPIB", "IFITM3", "RSRP1", "RPLP1", "CIB1", "ATP5F1C"…	Down-regulated
LEE_DIFFERENTIATING_T_LYMPHOCYTE	1.34e-49	1.72e-46	1.83722	-0.669433	-4.48189	156	c("IL7R", "SLA", "TRBC2", "EVI2B", "PTPRC", "CD3G", "LTB", "CD53", "IKZF1", "ITK", "LCK", "DOCK2", "TRAF3IP3", "CD2", "FYB1", "CD3D", "TRAT1", "LAX1", "LAPTM5", "ARHGAP15", "APBB1IP", "TBC1D10C", "CXCR4", "GPR174", "TRBC1", "CD247", "GMFG", "CD96", "CD48", "HCLS1", "SELPLG", "CD52", "PRKCB", "BCL11B", "EVI2A", "SELL", "FLI1", "ITGB2", "RHOH", "CORO1A", "GIMAP2", "ARHGAP30", "TMEM71", "DOCK8", "TA…	Down-regulated
LEE_EARLY_T_LYMPHOCYTE_DN	8.5e-07	6.43e-05	0.659444	-0.572822	-3.34078	46	c("GIMAP7", "GIMAP4", "CD27", "GPR183", "GPR171", "CCR7", "GIMAP1", "CYTIP", "IFITM1")	Down-regulated
LEF1_Q6	0.00134119	0.0344568	0.178141	0.295236	1.58106	189	c("BASP1", "MPPED2", "MAFB", "MEX3B", "MYCL", "SIX4", "DCLK2", "NRP2", "DSG3", "CERS1", "EYA2", "LIFR", "PTPRJ", "HR", "FST", "SOX11", "SHC3", "ZBTB18", "EPHB3", "C2orf27A", "BCAR3", "COL15A1", "RGS3", "SPRY4", "RNF19B", "ARHGAP20", "ACVR1B", "WNT3", "TGIF1", "BMP7", "SDC1", "GPC4", "EYA3", "ETV6", "ZNF775", "PANK3", "LRRN1", "ABR", "STEAP1", "DPYSL4", "MOSMO", "ZFAND5", "ZNF703", "MCF2L", "PCBP4…	Up-regulated
LET_7A_5P_LET_7C_5P_LET_7E_5P	0.00205215	0.04762	0.143054	0.260375	1.45809	321	c("HIC2", "CLCN5", "ZNF516", "HOXA1", "SLC2A12", "IRS2", "TMPRSS2", "ITGB3", "TNFSF9", "CPEB1", "PAPPA", "PLEKHO1", "CPA4", "FNIP2", "HMGA2", "BEGAIN", "MARS2", "CPEB3", "ARID3A", "FRAS1", "RGS16", "C15orf39", "USP44", "ACVR1C", "PBX3", "SLC5A6", "PLEKHG6", "ELF4", "FGF11", "CLDN12", "SCN4B", "RNF165", "SLC22A23", "ABL2", "STX3", "KLHDC8B", "GAN", "DTX4", "PRTG", "CPEB2", "APBB3", "YPEL2", "PRSS2…	Up-regulated
LET_7B_5P	0.00126725	0.0331136	0.182372	0.263939	1.4787	323	c("HIC2", "CLCN5", "ZNF516", "HOXA1", "SLC2A12", "IRS2", "TMPRSS2", "ITGB3", "TNFSF9", "CPEB1", "PAPPA", "PLEKHO1", "CPA4", "FNIP2", "HMGA2", "BEGAIN", "MARS2", "CPEB3", "ARID3A", "FRAS1", "RGS16", "C15orf39", "PDP2", "USP44", "ACVR1C", "PBX3", "GRPEL2", "SLC5A6", "PLEKHG6", "ELF4", "FGF11", "CLDN12", "SCN4B", "RNF165", "SLC22A23", "ABL2", "STX3", "KLHDC8B", "GAN", "DTX4", "PRTG", "CPEB2", "APBB3…	Up-regulated
LET_7G_5P	0.00130748	0.0338395	0.179519	0.263532	1.47642	323	c("HIC2", "CLCN5", "ZNF516", "HOXA1", "SLC2A12", "IRS2", "TMPRSS2", "ITGB3", "TNFSF9", "CPEB1", "PAPPA", "PLEKHO1", "CPA4", "FNIP2", "HMGA2", "BEGAIN", "MARS2", "CPEB3", "ARID3A", "FRAS1", "RGS16", "C15orf39", "USP44", "ACVR1C", "PBX3", "GRPEL2", "SLC5A6", "PLEKHG6", "ELF4", "FGF11", "CLDN12", "SCN4B", "RNF165", "SLC22A23", "ABL2", "STX3", "KLHDC8B", "GAN", "DTX4", "PRTG", "CPEB2", "APBB3", "YPEL…	Up-regulated
LET_7I_5P	0.00112628	0.0306415	0.193545	0.265323	1.48682	324	c("HIC2", "CLCN5", "ZNF516", "HOXA1", "SLC2A12", "IRS2", "TMPRSS2", "ITGB3", "TNFSF9", "CPEB1", "PAPPA", "PLEKHO1", "CPA4", "FNIP2", "HMGA2", "BEGAIN", "MARS2", "CPEB3", "ARID3A", "FRAS1", "RGS16", "C15orf39", "PDP2", "USP44", "ACVR1C", "PBX3", "GRPEL2", "SLC5A6", "PLEKHG6", "ELF4", "FGF11", "CLDN12", "SCN4B", "RNF165", "SLC22A23", "ABL2", "STX3", "KLHDC8B", "GAN", "DTX4", "PRTG", "CPEB2", "APBB3…	Up-regulated
LIM_MAMMARY_LUMINAL_MATURE_DN	1.8e-06	0.00012333	0.643552	0.431582	2.09986	87	c("SLC6A15", "IRS2", "C2orf88", "BACE2", "B4GALT6", "LMO4", "TSPAN2", "SOX10", "LAMA1", "SNAI2", "P3H2", "FAM181B", "APOE", "IRX1", "TPST1", "FZD1", "RASL12", "AEBP1", "TMEM47", "COL6A1", "FOXN3", "ZNF521", "WTIP", "MAP4K4", "NES", "TFAP2C", "TGFBR3", "COL6A2", "EGFR", "TINAGL1", "CYGB", "HTRA1", "CAMK2D", "FAM171A1", "LTBP4", "JAG2", "DAB2", "GYPC", "RECK", "NRTN", "FRMD4A", "COL16A1", "FBXO32",…	Up-regulated
LIM_MAMMARY_STEM_CELL_UP	2.08e-24	8.48e-22	1.27903	0.417661	2.38329	425	c("TMEM178A", "MMP2", "NTF3", "POU3F1", "LRP4", "FHOD3", "COL23A1", "ACTA2", "PPP1R14A", "IL24", "CACNB4", "PXDC1", "HS3ST3A1", "EPHB1", "PKP1", "DUSP7", "POSTN", "TRIM9", "NRP2", "LGR6", "TAGLN", "ARSI", "DLL1", "KLHL21", "SYDE1", "ISM1", "SNCA", "TNS4", "CNN1", "DKK3", "PDGFA", "HSPG2", "MEG3", "IL17RD", "RUSC2", "LIMS2", "TSHZ3", "JAG1", "KCNMB1", "LAMA1", "MYC", "KLHL29", "SCARF2", "SNAI2", "…	Up-regulated
LINDGREN_BLADDER_CANCER_CLUSTER_2B	1.21e-11	1.98e-09	0.875325	-0.292236	-2.29381	301	c("IL7R", "KLRK1", "IL2RG", "EVI2B", "ITK", "LCK", "DOCK2", "FYB1", "LAPTM5", "IL16", "ARHGAP15", "PTPN7", "CXCR4", "IL10RA", "ALOX5AP", "SAMSN1", "CD52", "HLA-DRB1", "CST7", "LCP2", "HLA-DRA", "FERMT3", "EVI2A", "SELL", "HLA-DRB5", "ITGA4", "RHOH", "FILIP1L", "IL32", "MYO1F", "ARHGAP30", "PECAM1", "MIAT", "S100A7", "JAK3", "ADGRF5", "BCL2A1", "IFITM1", "VCAM1", "CRIP1", "KLRG1", "ISG20", "SRGN",…	Down-regulated
LINDVALL_IMMORTALIZED_BY_TERT_DN	0.00176969	0.0424764	0.157749	0.379384	1.74967	63	c("LRRC32", "CPXM2", "LRATD1", "FAP", "HSPG2", "CTSK", "PAPPA", "ADM", "ARL4C", "LHFPL2", "PER3", "SLC43A3", "SLC7A1", "PDPN", "SH3PXD2B", "PTK7", "TMEM47", "VPS26B", "FMOD", "ADAM12", "ITGB5", "ARL4D", "NFASC", "LTBP2")	Up-regulated
LIU_PROSTATE_CANCER_DN	8.01e-12	1.33e-09	0.875325	0.344662	1.95909	398	c("SLC47A1", "FHOD3", "ACTA2", "VSTM4", "TSLP", "SLC16A14", "C2orf88", "AJUBA", "TAGLN", "KRT17", "HEPH", "TNS4", "DKK3", "HSPG2", "MEG3", "EPHA2", "KSR1", "LPCAT4", "DDR2", "RAVER2", "AHNAK2", "PLAU", "KLHL29", "SNAI2", "SPATA18", "LMOD1", "CARMN", "LAMB3", "MAGI2-AS3", "ACTG2", "SLC24A3", "MYLK", "FBXO17", "NEXN", "TP63", "ANKRD35", "TACC1", "PER3", "UNC5B", "TIMP3", "DST", "CLMP", "COL7A1", "F…	Up-regulated
MANALO_HYPOXIA_UP	0.00044803	0.014788	0.311045	0.317025	1.68187	172	c("GPNMB", "MMP2", "ABCA1", "RPS6KA2", "PPARG", "LRRC32", "BACE2", "LEPR", "DKK3", "NPAS2", "PLEKHO1", "ADM", "RAI14", "VLDLR", "ARL4C", "CDKN1C", "MAFF", "ZNF710-AS1", "TCF7L1", "EPOR", "CLIP2", "PDZD2", "RGS3", "TRIO", "SEPTIN4", "ACVR1B", "GADD45B", "VEGFC", "TNFRSF10B", "PELI2", "CYP4F11", "SERPINE1", "AXL", "RHOBTB1", "SPSB1", "HTRA1", "NFASC", "PTPRF", "SEC24A", "TLE1", "FAM171A1", "SPOCK1"…	Up-regulated
MANNO_MIDBRAIN_NEUROTYPES_HDA1	3.13e-05	0.00153634	0.557332	0.284383	1.60447	357	c("ST8SIA2", "NALCN", "RAB3B", "BASP1", "FUT9", "ASB4", "BNC2", "FRS3", "EPB41L4B", "SLC16A14", "CCDC85A", "L1CAM", "ZFHX4", "SLC22A15", "CLCN4", "SNCA", "RNF144A", "FRMD5", "CORO2A", "MEG3", "ZNF497", "ZNF697", "LMO4", "LPCAT4", "GRP", "PAPPA", "PAK5", "GPM6A", "KLHL29", "TOX2", "MAST1", "CPEB3", "CDKL2", "SV2A", "HMGCLL1", "MAN2A2", "TMEM59L", "DNM1", "SOX11", "ARHGAP23", "NEDD4L", "GNAL", "PBX…	Up-regulated
MANNO_MIDBRAIN_NEUROTYPES_HDA2	6.54e-05	0.00298761	0.538434	0.294045	1.63757	297	c("ST8SIA2", "NALCN", "RAB3B", "BASP1", "MPPED2", "FHOD3", "FUT9", "ASB4", "SLITRK5", "BNC2", "SLC6A15", "EPB41L4B", "CCDC85A", "L1CAM", "SLC22A15", "KRT17", "SNCA", "DKK3", "POU6F1", "CORO2A", "B4GALT6", "MEG3", "ZNF697", "LMO4", "GRP", "PAPPA", "PAK5", "GRIP2", "BAALC", "GPM6A", "KLHL29", "TOX2", "COL11A1", "BEGAIN", "MAST1", "CPEB3", "CDKL2", "RAP1GAP2", "SV2A", "HMGCLL1", "TACC2", "XKR6", "TM…	Up-regulated
MANNO_MIDBRAIN_NEUROTYPES_HMGL	4.43e-15	9.85e-13	0.996986	-0.276762	-2.34285	405	c("IL7R", "GIMAP4", "SLA", "GIMAP5", "EVI2B", "GPR183", "PTPRC", "CD69", "CD53", "IKZF1", "FYB1", "CD84", "LAPTM5", "PCED1B-AS1", "IL16", "APBB1IP", "CYTIP", "BIN2", "ALOX5AP", "GPR65", "GMFG", "CD37", "CD48", "HCLS1", "SELPLG", "SAMSN1", "FERMT3", "EVI2A", "FLI1", "ITGB2", "CD4", "HCST", "RASAL3", "MYO1F", "JAK3", "BCL2A1", "HSPA6", "DOCK8", "TAGAP", "CD74", "CD83", "WIPF1", "ARHGDIB", "OAS1", "…	Down-regulated
MANNO_MIDBRAIN_NEUROTYPES_HNBGABA	1.5e-05	0.0008156	0.593325	0.279683	1.59697	429	c("PPARGC1A", "TMEM178A", "NALCN", "RAB3B", "BASP1", "FHOD3", "NRG2", "EPHB1", "DACT1", "BNC2", "PPARGC1B", "ASNS", "CCDC85A", "L1CAM", "ZFHX4", "MICU3", "SOCS7", "SNCA", "SPRED3", "MEG3", "LPCAT4", "PAK5", "GRIP2", "BAALC", "GPM6A", "TOX2", "MAST1", "CPEB3", "CDKL2", "SLC24A3", "ANO8", "RAP1GAP2", "SV2A", "SEMA3C", "KCNC1", "TNK2", "SS18L1", "XKR6", "GFOD1", "HS3ST1", "CDRT4", "GNAL", "CMTM4", "…	Up-regulated
MANNO_MIDBRAIN_NEUROTYPES_HNBM	9.25e-05	0.00402425	0.538434	0.326669	1.73238	171	c("ST8SIA2", "PGBD5", "POU3F1", "RGMB", "ZFHX4", "SLC22A15", "POU6F1", "PAPPA", "PHLDA1", "GPM6A", "NXPH4", "PTPRG", "ACVR2B", "VWDE", "CALB2", "DLL3", "RAP1GAP2", "HS3ST1", "SOX11", "NEDD4L", "PBX3", "SYT7", "ADA2", "SEC31B", "TUBB2B", "NRN1", "GDPD1", "CSRNP3", "ADGRG1", "RNF165", "SCHIP1", "DCLK1", "NOVA1", "ADAMTS5", "SAMD5", "SEMA6C", "TMTC4", "NFIX", "PKP2", "MAB21L1", "VASH2", "MAP2", "EFS…	Up-regulated
MANNO_MIDBRAIN_NEUROTYPES_HNBML1	0.00069187	0.021047	0.249167	0.308553	1.64287	179	c("TMEM178A", "POU3F1", "BASP1", "FHOD3", "CACNB4", "RPS6KA2", "ASNS", "SLC22A15", "SHISA2", "CLCN4", "SEMA3A", "ZNF697", "LPCAT4", "PAK5", "PHLDA1", "GPM6A", "NXPH4", "FNIP2", "ACVR2B", "VWDE", "MAST1", "RAP1GAP2", "SV2A", "SRSF12", "SOX11", "GNAL", "USP44", "SYT7", "ADA2", "GSDME", "C1QL1", "TUBB2B", "NRN1", "YPEL4", "CSRNP3", "RNF165", "ACVR1B", "CMIP", "ZNF521", "SAMD5", "PKP2", "VASH2", "MAP…	Up-regulated
MANNO_MIDBRAIN_NEUROTYPES_HNBML5	0.00038306	0.0131787	0.335317	0.285214	1.5817	281	c("NALCN", "BASP1", "FUT9", "DACT1", "ASIC1", "CCDC85A", "L1CAM", "ZFHX4", "MICU3", "LRATD1", "SHISA2", "CLCN4", "ESRRG", "FAM81A", "FRMD5", "CORO2A", "MEG3", "ZNF697", "DACT3", "PAPPA", "PAK5", "GRIP2", "GPM6A", "TOX2", "MAST1", "CPEB3", "MED12L", "RAP1GAP2", "IRX2", "SV2A", "KCNC1", "DOT1L", "PAQR5", "XKR6", "SOX11", "PRSS12", "ANKS1B", "FSCN1", "NEDD4L", "TENM2", "PBX3", "USP49", "SEC31B", "SP…	Up-regulated
MANNO_MIDBRAIN_NEUROTYPES_HOPC	0.00161924	0.0400843	0.161675	0.279963	1.5291	233	c("SOX8", "MMP2", "PXDC1", "BOC", "MCTP1", "PHGDH", "SLC15A2", "SLC16A14", "DCLK2", "KRT17", "RNF144A", "B4GALT6", "CPEB1", "PHLDA1", "ZMAT3", "BAALC", "GPM6A", "EYA2", "CTHRC1", "KLRC2", "NLGN2", "LHFPL2", "FAM181B", "TNK2", "SERPINE2", "GFOD1", "SHC3", "ARHGAP23", "PLLP", "ANKS1B", "ARC", "GNAL", "C2orf27A", "C1QL1", "SCD5", "SPRY4", "SERINC5", "ADGRG1", "SAPCD2", "KANK1", "TSPAN7", "WFDC1", "N…	Up-regulated
MANNO_MIDBRAIN_NEUROTYPES_HRGL2A	0.00040106	0.0136931	0.326607	0.259776	1.47748	402	c("SOX8", "RRAGD", "FUT9", "SFRP2", "PXDC1", "ARHGEF4", "EPHB1", "NOTCH1", "GULP1", "BOC", "MCTP1", "EPB41L4B", "PHGDH", "SLC15A2", "PSAT1", "DCLK2", "CPXM2", "KRT17", "SPRY2", "DKK3", "DOK5", "ZNF497", "LLGL1", "ADAMTSL4-AS1", "JAG1", "KCNMB1", "GPM6A", "NRARP", "FAM183A", "COL11A1", "NACC2", "LIFR", "GPRC5B", "CHST6", "FAM181B", "IRX2", "B3GAT1", "COL8A1", "TIMP3", "PRKAA2", "SERPINE2", "MAMDC2…	Up-regulated
MARKEY_RB1_ACUTE_LOF_DN	0.00189658	0.0449762	0.45506	-0.2612	-1.76305	160	c("IL7R", "PTPRC", "PLAC8", "GMFG", "HCLS1", "SELPLG", "CD52", "FERMT3", "EVI2A", "NCF1", "ITGB2", "GBP4", "CCL5", "IFIT2", "BCL2A1", "ISG15", "IFIT3", "TGFBI", "ISG20", "SRGN")	Down-regulated
MARSON_FOXP3_TARGETS_STIMULATED_UP	7.11e-07	5.5e-05	0.659444	-0.637915	-2.96214	21	c("EVI2B", "GPR171", "ITK", "CYTIP", "PTPN22")	Down-regulated
MARTENS_TRETINOIN_RESPONSE_UP	0.00019036	0.00737849	0.518848	0.282086	1.58172	327	c("SOX8", "CHAC1", "RND1", "MAFB", "REP15", "SLITRK5", "TMEM213", "WNK2", "GFPT2", "TRPV4", "TMPRSS2", "ARSI", "NUPR1", "CHI3L1", "MMP11", "PPP1R26", "ARHGEF10L", "DHRS3", "EPHA2", "ALDH3B2", "SPON2", "CCDC8", "CDKN1C", "KNDC1", "CAMKK1", "SHB", "LAMB3", "MAPK11", "NEURL3", "TMEM81", "LIF", "GEM", "CCN4", "IRX2", "GRB7", "KCNC1", "FGF22", "ICAM1", "TMEM59L", "SEMA6B", "CDK18", "IRX1", "KLHL22", "…	Up-regulated
MA_MYELOID_DIFFERENTIATION_UP	0.00089667	0.0258314	0.477271	-0.587536	-2.93814	26	CCL19	Down-regulated
MCLACHLAN_DENTAL_CARIES_UP	4.44e-27	2.13e-24	1.34993	-0.553264	-3.66966	153	c("MS4A1", "IL7R", "HLA-DQA1", "SLA", "TRBC2", "CD27", "EVI2B", "PTPRC", "LTB", "CD53", "FYB1", "CD84", "LAPTM5", "IGKC", "CXCR4", "CD79A", "CYTIP", "TRBC1", "IL10RA", "ALOX5AP", "PLAC8", "CD37", "CD48", "HCLS1", "SAMSN1", "S100A8", "HLA-DRB1", "LCP2", "HLA-DRA", "EVI2A", "ITGB2", "CORO1A", "CD4", "HLA-DPA1", "HLA-DMB", "CCL5", "PECAM1", "LSP1", "BCL2A1", "CD74", "VCAM1", "TNFAIP8", "ARHGDIB", "S…	Down-regulated
MEBARKI_HCC_PROGENITOR_WNT_UP	0.00010672	0.00455202	0.538434	0.337394	1.7506	140	c("MMP2", "RBM24", "EPHB2", "DACT1", "MEX3B", "BNC2", "LINC01705", "FAP", "PRAG1", "SLC26A2", "FRMD5", "CPEB1", "THBS2", "CYP1B1", "ARL4C", "TMEM158", "EYA2", "CARMN", "CTHRC1", "ARID3A", "SEMA3C", "SLC12A8", "HMCN1", "SLC7A5", "FLG-AS1", "GRK3", "BMP1", "ACTN1", "PAMR1", "NR2F1-AS1", "KANK1", "COL1A1", "ADAM12", "SERPINE1", "NXN", "GRAMD1A", "ITGB4", "IL1R1", "SCG5", "MYH9", "PLAUR", "PCSK5", "S…	Up-regulated
MEBARKI_HCC_PROGENITOR_WNT_UP_CTNNB1_DEPENDENT	2.29e-05	0.00118989	0.57561	0.449993	2.05648	60	c("RBM24", "EPHB2", "DACT1", "BNC2", "LINC01705", "PRAG1", "SLC26A2", "CPEB1", "ARL4C", "EYA2", "CARMN", "CTHRC1", "ARID3A", "SEMA3C", "SLC12A8", "HMCN1", "FLG-AS1", "PAMR1", "NR2F1-AS1", "KANK1", "COL1A1", "SERPINE1", "ITGB4", "IL1R1", "PCSK5", "FBLIM1", "COL5A2", "COL1A2", "PHLDB1", "SPARC")	Up-regulated
MEISSNER_BRAIN_HCP_WITH_H3K27ME3	2.26e-05	0.00117641	0.57561	0.380953	1.91662	110	c("RHCG", "MMP2", "SLC47A1", "COL8A2", "GAL", "PKP1", "HOXD8", "TRPV4", "LGR6", "GRB10", "DMRTA1", "HES2", "THBS4", "WDR86", "HOXA4", "HOXA5", "TDRD6", "KCP", "SCARF2", "HMGA2", "B3GNT3", "CALB2", "IRX2", "PLEKHG6", "NOTCH3", "AEBP1", "WNT3", "WNT7B", "TFAP2C", "AQP5", "SLC44A3", "TMEM30B", "IRX4", "LMX1B", "DRAXIN", "HOXC8", "LTBP2", "HOXC4", "BNC1", "FOXL1", "NCMAP", "DLX3")	Up-regulated
MEISSNER_BRAIN_HCP_WITH_H3K4ME2_AND_H3K27ME3	0.00117752	0.031485	0.199003	0.480422	1.8935	30	c("DUSP9", "HTRA3", "HOXA1", "FAM83G", "TMPRSS2", "BMP8A", "LPAR3", "ILDR1", "CHST6", "FLNC")	Up-regulated
MEISSNER_NPC_HCP_WITH_H3K4ME2	1.2e-06	8.56e-05	0.643552	0.309612	1.72974	311	c("COL23A1", "PPP1R14A", "KIAA1755", "HS3ST3A1", "DTX1", "GNAZ", "GULP1", "DIPK1B", "NMB", "HOXD8", "TRPV4", "ITGB3", "CPXM2", "C2orf88", "TRPM3", "LGR6", "PLXDC1", "LPAR3", "EPOP", "DUSP15", "RASAL1", "HAS3", "ABCA2", "RAVER2", "MYO5B", "ADAMTSL4", "CDKN1C", "CALB2", "WNK4", "DLL3", "RADIL", "LIF", "NEXN", "ANKRD35", "HMGA1", "RAP1GAP", "CLMP", "ITPR3", "FLNC", "SRSF12", "CARD10", "DNM1", "CIB2"…	Up-regulated
MEISSNER_NPC_HCP_WITH_H3K4ME2_AND_H3K27ME3	0.00112497	0.0306415	0.195314	0.319269	1.65406	138	c("PGBD5", "SEMA7A", "BNC2", "LEMD1", "VIPR1", "SOWAHB", "BMP8A", "NPAS2", "CPEB1", "PAPPA", "LAMA1", "TDRP", "GPR27", "MAST1", "CPLX1", "RAP1GAP2", "HR", "ITGA3", "PTGFRN", "CADM3", "MAP3K21", "SLCO4C1", "KCNC4", "C1QL1", "ADAMTS2", "OAF", "SCN4B", "AMIGO2", "STBD1", "STX3", "ABCG1", "GJB2", "PRR16", "GALNT14", "MSX2", "B3GNT7", "TRNP1", "DOK4", "LTBP2", "BNC1", "OCLN", "COLEC12", "KCNS3", "DLX3…	Up-regulated
MEISSNER_NPC_HCP_WITH_H3K4ME3_AND_H3K27ME3	0.00027862	0.0102939	0.498493	0.398509	1.88871	74	c("ST8SIA2", "GREM1", "WNK2", "CCDC85A", "FRMD5", "EPHA2", "CLDN23", "NXPH4", "NRARP", "KNDC1", "CAMKK1", "ARHGAP44", "GNAL", "ATP7B", "PTPRU", "GPAT3", "FGF11", "KIAA1549L", "AK5", "TMTC4", "RNF152", "GCH1", "TUB", "MAP3K9", "HOXC4", "COL27A1", "TEAD4", "PLEKHG3", "P2RY2", "SYNM", "ARG2", "PLTP")	Up-regulated
MEISSNER_NPC_HCP_WITH_H3_UNMETHYLATED	9.85e-06	0.00056479	0.593325	0.297229	1.66876	333	c("RHCG", "MMP2", "RAB3B", "NTF3", "SLC47A1", "MMP14", "BASP1", "COL8A2", "ARHGEF4", "GAL", "DUSP9", "PKP1", "KCNG1", "HTRA3", "SLC2A12", "VSTM4", "FAM83G", "CMTM7", "TMPRSS2", "GRB10", "DMRTA1", "MEX3A", "ARSI", "OLFM2", "THBS4", "WDR86", "DKK3", "BCAT1", "MINAR1", "TDRD6", "KCP", "TSPAN2", "NLRX1", "SCARF2", "B3GNT3", "ESYT3", "ILDR1", "L3MBTL4", "SLC13A3", "NLGN2", "DSG2", "FBXO17", "CHST6", "…	Up-regulated
MEL18_DN.V1_UP	0.00082305	0.0239643	0.229452	0.341428	1.72177	112	c("GREM1", "GNB3", "GAL", "HS3ST3A1", "GFPT2", "WNT5B", "NRP2", "TNFSF9", "FAP", "EPHA2", "PAPPA", "JAG1", "ADM", "VLDLR", "CPA4", "ARL4C", "LAMB3", "LIF", "LHFPL2", "CCN4", "PYGB", "ITPR3", "COL7A1", "ITGA3", "SLC7A5", "TMEM51", "BDKRB2", "VEGFC", "SND1-IT1", "SUN2", "PLXNA1", "C2CD2L", "C2CD2", "ADAM12", "SLC29A1", "PIEZO1", "TGFBR3", "SLC1A5", "CHST3", "PLAUR", "SLC6A9", "ENTPD6", "TYRO3", "FO…	Up-regulated
MENON_FETAL_KIDNEY_10_IMMUNE_CELLS	1.94e-05	0.00103062	0.57561	-0.493682	-3.01067	58	c("PTPRC", "FYB1", "LAPTM5", "HLA-DRB1", "HLA-DRA", "CORO1A", "HLA-DPA1", "CD74", "ARHGDIB", "SRGN", "SAMHD1", "ATP5F1E", "CFL1", "ARPC3", "COTL1", "TUBA1B", "UBA52", "TMSB10", "S100A6", "SH3BGRL3", "GRB2", "RPLP1", "HLA-A", "CAPZB", "HLA-B", "S100A11", "CNPY3", "FOS", "TPT1", "RPLP2", "RPS15A", "HLA-E", "TOP1", "MAF")	Down-regulated
MIKKELSEN_MCV6_HCP_WITH_H3K27ME3	3.81e-05	0.00182897	0.557332	0.335619	1.76893	162	c("TMEM178A", "COL8A2", "SEMA7A", "MAFB", "GAL", "EPHB1", "ASIC1", "MYCL", "VSTM4", "HOXD8", "FAM83G", "GRB10", "L1CAM", "WDR86", "GRP", "TDRD6", "DLL3", "C1QTNF4", "CLMP", "PAQR5", "TMEM59L", "IRX1", "AFAP1L1", "KCNC4", "C1QL1", "ZBTB16", "RASL12", "AEBP1", "COL15A1", "ADAMTS2", "OAF", "SCN4B", "AK5", "FAM184A", "ZNF641", "BATF3", "WNT7B", "SLC2A13", "OXTR", "AQP5", "SCUBE2", "TMEM30B", "FAM83F"…	Up-regulated
MIKKELSEN_MEF_HCP_WITH_H3K27ME3	0.00012325	0.00517945	0.518848	0.317786	1.70182	189	c("RHCG", "OLFML2A", "SLC47A1", "SLC5A1", "GAL", "DIRAS1", "HTRA3", "TMPRSS2", "CPXM2", "TRPM3", "HES2", "THBS4", "LRAT", "SGSM1", "RASAL1", "GRP", "PAQR6", "CYP27B1", "KNDC1", "MAST1", "BHMT2", "CALB2", "SLC13A3", "DLL3", "DSG2", "CPLX1", "RAP1GAP2", "LAMC2", "C1QTNF4", "KCNC1", "CWH43", "PAQR5", "TTC22", "TMEM59L", "CADM3", "SLCO4C1", "SYT7", "PLEKHG6", "C1QL1", "GRK3", "FGF11", "DNAJC6", "WNT7…	Up-regulated
MIKKELSEN_NPC_HCP_WITH_H3K27ME3	0.00175905	0.0423963	0.15589	0.313671	1.62506	138	c("SCNN1G", "PGBD5", "HOXA9", "BNC2", "LEMD1", "VIPR1", "GPR37", "SOWAHB", "S1PR5", "HES2", "PLXDC1", "LRAT", "NPAS2", "PAPPA", "TDRP", "GPR27", "MAST1", "CPLX1", "RAP1GAP2", "C1QTNF4", "HR", "CADM3", "MAP3K21", "SLCO4C1", "PITPNM3", "C1QL1", "BMP4", "COL15A1", "SCN4B", "AMIGO2", "STBD1", "ABCG1", "GJB2", "TFAP2C", "B3GNT7", "HOXC6", "HOXC8", "RIPK4", "LTBP2", "HOXB2", "BNC1", "PGR", "FOXL1", "KC…	Up-regulated
MIKKELSEN_NPC_HCP_WITH_H3K4ME3_AND_H3K27ME3	6.38e-06	0.00038296	0.610527	0.406147	2.02784	104	c("ST8SIA2", "SEMA7A", "HS3ST3A1", "SLC6A15", "WNK2", "CCDC85A", "BMP8A", "FRMD5", "CPEB1", "CLDN23", "LAMA1", "NXPH4", "NRARP", "KNDC1", "CAMKK1", "ITGA3", "PTGFRN", "GNAL", "KCNC4", "ATP7B", "PTPRU", "GPAT3", "FGF11", "KIAA1549L", "ADAMTS2", "OAF", "AK5", "STX3", "TMTC4", "GALNT14", "MSX2", "GCH1", "SNTB1", "TUB", "TRNP1", "MAP3K9", "NGFR", "HOXC4", "COL27A1", "OCLN", "TEAD4", "PLEKHG3", "SYNM"…	Up-regulated
MIR1207_5P	6.18e-06	0.0003722	0.610527	0.315492	1.7397	262	c("CHAC1", "LRP4", "KCNG1", "CEMIP", "PITPNM2", "NGEF", "ANGEL1", "ESRRG", "DUSP15", "ZDHHC8", "MAFG", "CRAT", "ALS2CL", "TEAD3", "NATD1", "SHB", "MYEOV", "RAP1GAP2", "DOLPP1", "SV2A", "RAP1GAP", "SRC", "TNK2", "DAGLA", "PPTC7", "SLC7A1", "LYST", "ARC", "AFAP1L1", "VPS11", "GTPBP2", "SMYD5", "CABLES1", "MNT", "SH3PXD2B", "NSMF", "CCL22", "TP53I11", "NOVA1", "MLXIP", "RXRA", "CPEB2", "TMEM201", "P…	Up-regulated
MIR1229_3P	0.00209727	0.0482714	0.144487	0.368912	1.72775	69	c("RBPMS2", "MAFB", "CLCN4", "SNCA", "ZNF74", "PAPPA", "CHST6", "PTGFRN", "ZNF333", "ZNF684", "ZNF14", "ZNF426", "ZNF135", "EPG5", "ZNF594", "NUDT19", "ZNF765", "ZNF573", "JADE1", "ZCCHC24", "PPM1A", "ZNF493", "SETD7", "TLCD5", "RAP2C", "CCNT1", "BRWD3", "TANC1", "TSEN2", "ZNF780A", "ZNF568")	Up-regulated
MIR125A_5P	0.00121151	0.032103	0.186919	0.276157	1.5238	264	c("OLFML2A", "LRP4", "HIC2", "DIRAS1", "TRIM9", "FMO2", "GRB10", "MMP11", "FRMD5", "TSNARE1", "BCL2L14", "MAPK12", "TTPA", "SNX18", "ZNRF3", "DHX33", "PRSS35", "MAMDC2", "KIAA1522", "QSOX2", "SLC7A1", "ESRRA", "KCTD15", "SEMA4F", "MFHAS1", "ABHD6", "MSRB3", "CDC42BPG", "AMIGO2", "DTX4", "PRTG", "EIF4EBP1", "PCDH7", "GALNT14", "PLEKHM3", "MFSD13A", "CRB2", "VCPIP1", "KCNIP3", "ZBTB37", "RBAK", "GE…	Up-regulated
MIR125B_5P	0.00107049	0.0296849	0.199003	0.278928	1.53807	262	c("OLFML2A", "LRP4", "HIC2", "DIRAS1", "TRIM9", "FMO2", "GRB10", "MMP11", "FRMD5", "TSNARE1", "BCL2L14", "MAPK12", "TTPA", "SNX18", "ZNRF3", "DHX33", "PRSS35", "MAMDC2", "KIAA1522", "QSOX2", "SLC7A1", "ESRRA", "KCTD15", "SEMA4F", "MFHAS1", "ABHD6", "MSRB3", "CDC42BPG", "AMIGO2", "DTX4", "PRTG", "EIF4EBP1", "PCDH7", "GALNT14", "PLEKHM3", "MFSD13A", "CRB2", "VCPIP1", "KCNIP3", "ZBTB37", "RBAK", "GE…	Up-regulated
MIR128_3P	0.00092377	0.0264561	0.213778	0.259549	1.46606	363	c("GREM1", "MTSS2", "EPHB2", "DIRAS1", "CEMIP", "PROSER2", "NRP2", "PITPNM2", "RNF144A", "HOXA5", "JAG1", "SNX18", "MED12L", "SLC39A13", "GEM", "CCN4", "FAM126A", "DOT1L", "TTC39B", "USP49", "SSH1", "MME", "PPM1E", "FNDC4", "MNT", "TNFRSF10D", "SLC22A23", "ABL2", "FAM184A", "VEGFC", "PLCH1", "DTX4", "USP42", "ADAMTS5", "FXR2", "ZFP82", "KIRREL1", "NFIL3", "STRN4", "SLC26A11", "PTAR1", "MIEF1", "C…	Up-regulated
MIR1294	0.00175912	0.0423963	0.15589	0.312436	1.62111	140	c("ABCA1", "BNC2", "CLCN5", "MYCL", "ARHGEF10L", "PAPPA", "MYC", "PTPRG", "PPARA", "MAN2A2", "PRKAA2", "TCF7L1", "TENM2", "KLHL24", "CLDN12", "CSRNP3", "SCN4B", "KLHDC8B", "CYB561D1", "ZNF782", "CDC34", "KIAA0930", "DIABLO", "MYH9", "INPP5A", "SEC24A", "COL27A1", "UBE3D", "TEAD1", "ADAMTS1", "CCND2", "LRCH2", "CHIC1", "RNF126", "DDX19B", "RGS6", "TRIB2", "CSNK2A2", "FZD4", "FNDC3B", "NCR3LG1", "T…	Up-regulated
MIR141_3P	0.00110704	0.0303883	0.195314	0.267569	1.49665	316	c("ALKAL2", "XKR9", "RBM24", "HIC2", "BNC2", "KAZN", "SLC19A2", "IRS2", "LPAR3", "KHDRBS3", "ZBTB34", "CDC25B", "EPHA2", "PAPPA", "TSHZ3", "JAG1", "FNIP2", "PTPRG", "PPARA", "IFFO2", "BBS10", "SRC", "TTBK2", "ZNF284", "TMTC1", "USP49", "PPM1E", "SCD5", "SCHIP1", "CSTA", "PIAS2", "ABL2", "LGR4", "NBPF14", "CREBRF", "NRIP3", "TFAP2C", "STON2", "SDC2", "EDEM1", "PHLPP2", "STXBP1", "YAP1", "BICD2", "…	Up-regulated
MIR149_3P	0.00030921	0.0111054	0.498493	0.275044	1.5461	339	c("RAB3IL1", "PXDC1", "RBM24", "DACT1", "ASIC1", "RPS6KA2", "SLITRK5", "NR1D1", "MEX3A", "PITPNM2", "FBXO10", "ZNF384", "COL5A3", "IFFO2", "PTPRJ", "PPM1F", "RAP1GAP2", "MAFF", "UNC5B", "SV2A", "TIMP3", "ATXN2L", "DAGLA", "ENTPD2", "XKR6", "TTYH3", "DNM1", "ARHGAP23", "FSCN1", "SAV1", "SLC7A1", "CLIP2", "CCDC180", "TMTC1", "SYT7", "PITPNM3", "SYNGAP1", "LZTS3", "OAF", "YPEL4", "SPRY4", "SCN4B", "…	Up-regulated
MIR149_5P	0.00106796	0.029682	0.200928	0.333679	1.69484	118	c("ASB4", "NRP2", "ZNF555", "DLL1", "FOXC1", "ZNF74", "DENND11", "SNX18", "IFFO2", "HEG1", "AMOTL2", "EPHB3", "SRPX", "AEBP1", "TRABD2B", "NFIX", "PHLPP2", "STRA6", "ZMYM6", "NAPB", "GUCD1", "AVL9", "LMBR1L", "MIB1", "GHR", "ADCY1", "SELENON", "SHROOM2", "FBXL16", "SOCS6", "STRADB", "AKT3", "CACNA1C", "NISCH", "MTF1", "FRMD4A", "PDS5A", "GIT1", "PHLDB1", "FAM168B", "PURB", "BAIAP2L1", "RNF138", "…	Up-regulated
MIR185_3P	0.00045329	0.0148813	0.311045	0.349797	1.74905	105	c("LRRC32", "PITPNM2", "CTIF", "SOX10", "NRARP", "SLC46A1", "MAPKBP1", "TTYH3", "DNM1", "PLA2G6", "SLC7A1", "ARC", "RNF165", "TRIM29", "PLXNA1", "PAK4", "FAM53C", "PLEKHM3", "USP21", "SBF1", "EVC2", "LRP1", "MVB12B", "TSPAN5", "MADD", "SH3PXD2A", "INTS3", "VPS37C", "COPS7B", "FBXL16", "WDTC1", "SMG7", "TYSND1", "SLC45A3", "ZCCHC24", "SMG5", "RGS6", "AGAP1", "ABHD4", "PEX14", "CLEC16A", "N4BP3", "…	Up-regulated
MIR200A_3P	0.00114748	0.0309428	0.191822	0.26758	1.49602	314	c("ALKAL2", "XKR9", "RBM24", "HIC2", "BNC2", "KAZN", "SLC19A2", "IRS2", "LPAR3", "KHDRBS3", "ZBTB34", "CDC25B", "EPHA2", "PAPPA", "TSHZ3", "JAG1", "FNIP2", "PTPRG", "PPARA", "IFFO2", "BBS10", "SRC", "TTBK2", "ZNF284", "TMTC1", "USP49", "PPM1E", "SCD5", "SCHIP1", "CSTA", "PIAS2", "ABL2", "LGR4", "NBPF14", "CREBRF", "NRIP3", "TFAP2C", "STON2", "SDC2", "EDEM1", "PHLPP2", "STXBP1", "YAP1", "BICD2", "…	Up-regulated
MIR202_3P	0.00142115	0.0361314	0.172932	0.29186	1.5707	199	c("POSTN", "CLCN5", "ZNF516", "PPARGC1B", "FAM180A", "MEX3A", "PAPPA", "PLEKHO1", "TSPAN2", "LAMA1", "ATXN7L2", "HMGA2", "DENND11", "PPARA", "CPEB3", "RGS16", "USP44", "GTPBP2", "B4GALT4", "ALKBH1", "COL15A1", "CYTH3", "RNF165", "RIMS3", "COL6A3", "TAB2", "SPIRE1", "DTX4", "PRTG", "CPEB2", "FOXN3", "CAPN6", "STON2", "YPEL2", "MMP1", "PTAR1", "CDC34", "SLC16A9", "ADRB2", "ADCY9", "RFESD", "FBXO30"…	Up-regulated
MIR216A_3P	0.00094366	0.0269312	0.211465	0.259113	1.46416	365	c("GREM1", "MTSS2", "EPHB2", "DIRAS1", "CEMIP", "PROSER2", "NRP2", "PITPNM2", "RNF144A", "HOXA5", "JAG1", "SNX18", "IFFO2", "MED12L", "GEM", "CCN4", "FAM126A", "DOT1L", "TTC39B", "USP49", "SSH1", "MME", "PPM1E", "FNDC4", "MNT", "TNFRSF10D", "SLC22A23", "ABL2", "FAM184A", "VEGFC", "PLCH1", "DTX4", "USP42", "ADAMTS5", "FXR2", "ZFP82", "KIRREL1", "NFIL3", "STRN4", "SLC26A11", "PTAR1", "MIEF1", "CDIP…	Up-regulated
MIR29A_3P	8.89e-05	0.0039042	0.538434	0.280586	1.58247	355	c("MEX3B", "FREM2", "CEMIP", "GPR37", "SLC16A14", "ZBTB34", "MINAR1", "COL5A3", "ZNF469", "HAS3", "NLRX1", "PALM", "COL11A1", "PRKAB2", "CPEB3", "MED12L", "LIF", "DOLPP1", "FRAS1", "DOT1L", "AMMECR1L", "ZBTB10", "COL7A1", "MAPKBP1", "SS18L1", "XKR6", "CSRNP2", "LAMA2", "PAN2", "HMCN1", "NKRF", "SLC44A5", "PPM1E", "COL15A1", "ADAMTS2", "JMY", "SIDT2", "N4BP2L1", "SERINC5", "TNRC18", "DAAM2", "COL6…	Up-regulated
MIR29B_3P_MIR29C_3P	8.89e-05	0.0039042	0.538434	0.28075	1.5834	355	c("MEX3B", "FREM2", "CEMIP", "GPR37", "SLC16A14", "ZBTB34", "MINAR1", "COL5A3", "ZNF469", "HAS3", "NLRX1", "PALM", "COL11A1", "PRKAB2", "CPEB3", "MED12L", "LIF", "DOLPP1", "FRAS1", "DOT1L", "AMMECR1L", "ZBTB10", "COL7A1", "MAPKBP1", "SS18L1", "XKR6", "CSRNP2", "LAMA2", "PAN2", "HMCN1", "NKRF", "SLC44A5", "PPM1E", "COL15A1", "ADAMTS2", "JMY", "SIDT2", "N4BP2L1", "SERINC5", "TNRC18", "DAAM2", "COL6…	Up-regulated
MIR32_5P	0.00196519	0.0462604	0.145964	0.248495	1.41332	402	c("ALKAL2", "RBPMS2", "NOTCH1", "CLCN5", "GFPT2", "IRS2", "ZFHX4", "PITPNM2", "KLHL15", "FAM81A", "SEMA3A", "MINAR1", "RHPN2", "KLHL29", "FNIP2", "LATS2", "CPEB3", "SLC24A3", "PTPRJ", "LHFPL2", "TENT4A", "ANO8", "CXCL5", "TACC2", "DENND4B", "SOX11", "PRSS12", "NEDD4L", "LYST", "LRCH1", "PDZD2", "RGS17", "CBFA2T3", "TEF", "SEC31B", "PKDCC", "MFHAS1", "RGS3", "JMY", "SERINC5", "TRIO", "NSMF", "ZNF3…	Up-regulated
MIR3663_3P	0.00059454	0.0188603	0.270151	0.334497	1.71533	127	c("ZNF516", "FREM2", "TRPV4", "MINAR1", "RUSC2", "TMEFF1", "CCDC8", "COL11A1", "ETV4", "MTX3", "ZBTB10", "GRPEL2", "KCTD15", "PPM1E", "ADAMTS2", "ITPRIP", "NID1", "DTX4", "MLXIP", "TBC1D7", "CREBRF", "MAML1", "YPEL2", "SEPSECS", "SLC26A11", "ZNF783", "ADA", "POGLUT2", "CHL1", "GID4", "ZCCHC3", "GXYLT2", "COL27A1", "LTBR", "ZFYVE26", "C16orf72", "RASSF4", "THAP8", "OXR1", "RGS4", "SEC24D", "ZKSCAN…	Up-regulated
MIR3681_3P	0.00132866	0.0342264	0.178141	0.266081	1.48764	314	c("GREM1", "MTSS2", "EPHB2", "DIRAS1", "CEMIP", "PROSER2", "RNF144A", "HOXA5", "JAG1", "MED12L", "FAM126A", "DOT1L", "USP49", "SSH1", "MME", "PPM1E", "FNDC4", "MNT", "TNFRSF10D", "SLC22A23", "ABL2", "FAM184A", "VEGFC", "PLCH1", "DTX4", "USP42", "ADAMTS5", "FXR2", "ZFP82", "KIRREL1", "NFIL3", "STRN4", "MIEF1", "CDIP1", "TTC9", "CDH24", "CRKL", "SH3BGRL2", "SASH1", "FBXO30", "TMEM64", "B3GNT7", "FE…	Up-regulated
MIR376C_3P	0.00176795	0.0424764	0.15589	0.329216	1.66589	115	c("ABCA1", "GULP1", "MCTP1", "TMEM38B", "ESRRG", "FBXL14", "FAM149A", "VLDLR", "RAVER2", "CPEB3", "TENT4A", "CXCL5", "PRSS35", "MAMDC2", "WNT3", "SAMD5", "EDEM1", "RNF103", "SLC17A5", "TGFBR3", "NAA30", "SLC16A9", "LIX1L", "FRY", "KLHDC7B", "SASH1", "IPO7", "KALRN", "THSD7A", "GRHL3", "PLEKHG1", "IFNLR1", "ZNF746", "HSDL1", "OTUD4", "SYNM", "SUSD6", "PTPN20", "MFAP3L", "ZNF146", "CCNT1", "TBC1D8"…	Up-regulated
MIR3927_3P	0.00130451	0.0338343	0.182372	0.353564	1.72374	88	c("GNB3", "HOXA9", "TRPM3", "ZBTB34", "SEMA3A", "TDRD6", "ZNRF3", "CPEB3", "RGS16", "PRSS12", "ALDH1L2", "ACVR1C", "SVIL", "XPO7", "TGFB1I1", "STX3", "ADRB2", "REPIN1", "KLF8", "HOXC8", "STK40", "PLAGL2", "PRRG1", "ELP1", "ZFYVE26", "SNX30", "PBX2", "ECRG4", "HAUS2", "GATM", "AHR", "TRIM6", "IL10RB", "PPP1R15B", "GUF1", "GXYLT1", "TGFBR1", "RNF38", "FBXO42", "NHLRC2", "OSBPL3", "ASAH1", "FBXO27",…	Up-regulated
MIR4319	0.00108497	0.0300183	0.197133	0.259991	1.46543	352	c("OLFML2A", "LRP4", "HIC2", "ASIC1", "DIRAS1", "TRIM9", "FMO2", "GRB10", "ZBTB34", "MMP11", "FRMD5", "TSNARE1", "BCL2L14", "MAPK12", "TTPA", "RASGEF1A", "SNX18", "ZNRF3", "DHX33", "PRKAA2", "PRSS35", "POFUT2", "MAMDC2", "KIAA1522", "SOX11", "QSOX2", "SLC7A1", "ESRRA", "FGFR2", "KCTD15", "SEMA4F", "ZC3H7B", "MFHAS1", "ABHD6", "MSRB3", "SPEG", "CDC42BPG", "AMIGO2", "DTX4", "PRTG", "FBXO45", "PLXNA…	Up-regulated
MIR4447	0.00024268	0.00910356	0.518848	0.305756	1.65192	207	c("MTSS2", "EPHB2", "PKN3", "MEX3A", "ZDHHC8", "COL5A3", "PALM", "NACC2", "KCNC1", "DAGLA", "TTC22", "TTYH3", "AMOTL2", "SKI", "SYT7", "ZC3H7B", "SYNGAP1", "SMYD5", "LZTS3", "SCN4B", "RNF165", "PTK7", "CMIP", "ANKRD13B", "SUN2", "CAPN6", "MTCL1", "USP20", "B4GALT5", "NFIX", "PLEKHM3", "TTC9", "INTS6", "SNAI1", "C5orf15", "KALRN", "ASB1", "HOXC8", "NFASC", "BCORL1", "PLEKHM1", "MSI1", "MAP3K9", "N…	Up-regulated
MIR4492	1.18e-06	8.47e-05	0.643552	0.31683	1.76925	309	c("OLFML2A", "SEMA7A", "EPHB2", "CLCN5", "TRPM3", "TAGLN", "CERS1", "TOX2", "NATD1", "SHB", "CPEB3", "LIFR", "BHMT2", "MID2", "PPM1H", "PPM1F", "RAP1GAP2", "KCNC1", "SLC46A1", "TRAF7", "TTYH3", "DNM1", "PKIG", "CDK18", "CADM3", "CLIP2", "ARC", "CMTM4", "WHRN", "SYT7", "RASD2", "ZC3H7B", "NCS1", "SMYD5", "TJAP1", "CABLES1", "SH3PXD2B", "CLIP3", "ACVR1B", "TRABD2B", "FOXK1", "COL1A1", "PCDHGA9", "P…	Up-regulated
MIR4498	1.32e-05	0.00072721	0.593325	0.336398	1.80032	188	c("OLFML2A", "SEMA7A", "EPHB2", "CLCN5", "TRPM3", "TAGLN", "CERS1", "TOX2", "NATD1", "SHB", "CPEB3", "LIFR", "BHMT2", "MID2", "PPM1H", "RAP1GAP2", "TRAF7", "TTYH3", "PKIG", "CLIP2", "WHRN", "SYT7", "NCS1", "SH3PXD2B", "CLIP3", "ACVR1B", "PCDHGA9", "PLXNA1", "EFNB3", "NFIX", "PKP2", "ZNF219", "SEPSECS", "GLIS2", "KIAA0930", "PCDHGC3", "KCNIP3", "REXO1", "AP5B1", "PTPRF", "PCDHGB5", "LRP1", "PCDHGA…	Up-regulated
MIR4500	0.00144367	0.0365706	0.170493	0.250364	1.42636	414	c("CACNB4", "HIC2", "HOXA9", "CLCN5", "ZNF516", "PPARGC1B", "HOXA1", "SLC2A12", "IRS2", "TMPRSS2", "ITGB3", "TNFSF9", "CPEB1", "PAPPA", "PLEKHO1", "CPA4", "FNIP2", "HMGA2", "BEGAIN", "MARS2", "CPEB3", "ARID3A", "HMGA1", "FRAS1", "AMMECR1L", "ZBTB10", "RGS16", "C15orf39", "PDP2", "DDX31", "USP44", "ACVR1C", "PBX3", "GOLGA6L4", "GRPEL2", "SLC5A6", "PLEKHG6", "PITPNM3", "ELF4", "FGF11", "CLDN12", "T…	Up-regulated
MIR4721	6.06e-05	0.00278948	0.557332	0.461213	2.06633	54	c("ABCA1", "TSHZ3", "TTPA", "TMEM39A", "NLGN2", "CAPN11", "TP63", "SV2A", "MTX3", "CLDN12", "TNS2", "ITGA10", "CMIP", "B4GALT5", "FAM214B", "ZNF354A", "SIPA1L3", "ZCCHC14", "RC3H2", "FEZ1", "MFN2", "DPYSL4", "JADE1", "STX1B", "DLX3", "CPSF7", "MBTD1", "ABHD4")	Up-regulated
MIR4728_5P	0.00096187	0.0273233	0.209225	0.24893	1.4245	447	c("RAB3IL1", "PXDC1", "RBM24", "DACT1", "ASIC1", "RPS6KA2", "SLITRK5", "HOXA1", "BMP8A", "MEX3A", "PITPNM2", "FBXO10", "ZNF384", "COL5A3", "GRIP2", "NATD1", "IFFO2", "PTPRJ", "PPM1F", "RAP1GAP2", "MAFF", "UNC5B", "SV2A", "TIMP3", "ATXN2L", "DAGLA", "ENTPD2", "MTX3", "XKR6", "TTYH3", "DNM1", "ARHGAP23", "FSCN1", "SAV1", "NBL1", "SLC7A1", "ZNF333", "CLIP2", "CCDC180", "TMTC1", "SYT7", "PITPNM3", "S…	Up-regulated
MIR4731_5P	5.9e-05	0.0027209	0.557332	0.321961	1.73508	202	c("SFRP2", "PKP1", "ZNF516", "SLC9A5", "L1CAM", "PITPNM2", "FRMD5", "TSNARE1", "LIMK2", "TEAD3", "BEGAIN", "LMOD1", "PPARA", "PCGF2", "GPRC5B", "UNC5B", "ATXN2L", "KCNC1", "TTYH3", "SLC7A1", "ARC", "RASD2", "FNDC4", "MYPOP", "L1TD1", "PLCH1", "MED9", "EXTL3", "FAM53C", "SDC1", "FAM102A", "COLCA1", "ZBTB46", "NCAM1", "LMX1B", "CORO2B", "ZCCHC3", "NGFR", "GGA3", "SLC6A9", "SORBS3", "ASB6", "STK40",…	Up-regulated
MIR4763_3P	0.00022675	0.00867893	0.518848	0.308164	1.65645	197	c("CHAC1", "LRP4", "KCNG1", "PITPNM2", "NGEF", "ANGEL1", "MAFG", "CRAT", "ALS2CL", "TEAD3", "NATD1", "MYEOV", "DOLPP1", "SV2A", "DAGLA", "SLC7A1", "LYST", "ARC", "AFAP1L1", "VPS11", "GTPBP2", "MNT", "SH3PXD2B", "NSMF", "CCL22", "TP53I11", "MLXIP", "RXRA", "CPEB2", "TMEM201", "PLXNA1", "NES", "WNT7B", "SDC1", "LENG8", "ATG9A", "JAKMIP3", "CD276", "TFE3", "SPNS2", "NFASC", "LRP1", "TSPAN5", "SLC6A9…	Up-regulated
MIR5001_5P	0.00045034	0.0148242	0.311045	0.332365	1.71582	134	c("OLFML2A", "SEMA7A", "TRPM3", "TAGLN", "CERS1", "TOX2", "NATD1", "SHB", "CPEB3", "LIFR", "PPM1H", "RAP1GAP2", "TRAF7", "TTYH3", "PKIG", "SYT7", "SH3PXD2B", "CLIP3", "ACVR1B", "NFIX", "PKP2", "ZNF219", "SEPSECS", "GLIS2", "KIAA0930", "KCNIP3", "REXO1", "AP5B1", "PTPRF", "LRP1", "OSBP2", "STK40", "MAP6D1", "SH3PXD2A", "RPIA", "COPS7B", "FBXL16", "GAB1", "ZNF395", "NFIC", "TYSND1", "SDC3", "SDK2",…	Up-regulated
MIR503_5P	0.00066327	0.020431	0.256959	0.36739	1.78754	87	c("EPHB2", "ZFHX4", "PAPPA", "ZNRF3", "CPEB3", "TSC22D2", "ARMH4", "KDSR", "DCLK1", "KANK1", "CPEB2", "SMAD7", "KLHL26", "FGF2", "IPO7", "LRRC58", "MAP2K1", "CDK8", "FAM135A", "SEC24A", "ZER1", "RFX3", "MEX3C", "SMURF1", "CCND2", "ZBTB39", "SOCS6", "PTPN3", "AKT3", "SYDE2", "CREBL2", "RECK", "SPRED1", "USP25", "SLC20A2", "KIF1C", "SLC11A2", "ANKS1A", "STOX2", "RNF41", "TMCC1", "MOV10", "DENND1B",…	Up-regulated
MIR6756_5P	0.00107671	0.0298235	0.199003	0.296448	1.58888	191	c("MTSS2", "IL24", "SEMA3G", "HIC2", "DIRAS1", "ADM2", "MEX3A", "OLFM2", "TNS4", "HSPG2", "COL5A3", "B3GNT3", "WNK4", "IFFO2", "LIF", "UNC5B", "LRRC20", "DAGLA", "ENTPD2", "TTYH3", "SLC7A1", "P2RY11", "NDOR1", "SKI", "SYNGAP1", "NCS1", "FZD8", "NRN1", "TNRC18", "MNT", "TRIM35", "FZD7", "CMIP", "ANKRD13B", "PLCH1", "FXR2", "NFIX", "KIRREL1", "GLIS2", "TTC9", "TFE3", "MKNK2", "ZBTB7A", "REXO1", "CO…	Up-regulated
MIR6785_5P	0.00036096	0.0126648	0.344763	0.261302	1.4866	404	c("SLC47A1", "RAB3IL1", "PXDC1", "RBM24", "DACT1", "ASIC1", "RPS6KA2", "SLITRK5", "HOXA1", "MEX3A", "PITPNM2", "FBXO10", "ZNF384", "COL5A3", "GRIP2", "IFFO2", "PTPRJ", "PPM1F", "RAP1GAP2", "MAFF", "UNC5B", "SV2A", "TIMP3", "ATXN2L", "DAGLA", "ENTPD2", "XKR6", "TTYH3", "DNM1", "ARHGAP23", "FSCN1", "SAV1", "SLC7A1", "ZNF333", "CLIP2", "CCDC180", "TMTC1", "SYT7", "PITPNM3", "SYNGAP1", "TNS2", "LZTS3…	Up-regulated
MIR6810_3P	0.00101063	0.0284116	0.209225	0.389755	1.8024	64	c("SEMA7A", "PXDC1", "TSLP", "NRP2", "ZNF74", "ZNF442", "DST", "GFOD1", "ITGA3", "PTGFRN", "KLF16", "RIMS3", "SHROOM4", "ICOSLG", "GPAT4", "AVL9", "ASB1", "SLC9A1", "PCBP4", "GIGYF1", "DIP2B", "AKT3", "ADGRG6", "WSB1", "KMT2D", "GAB2", "CDADC1", "SLC6A6", "SENP3", "DNMT3B", "MDN1", "SNPH", "SNX8", "TBC1D16", "SYBU")	Up-regulated
MIR6825_5P	2.52e-05	0.00129036	0.57561	0.297864	1.66334	309	c("GNB3", "MTSS2", "OLFML2A", "PFKFB2", "TMEM225B", "ASIC1", "DIRAS1", "LRRC32", "NR1D1", "SLC9A5", "MEX3A", "PLEKHH1", "LIMK2", "COL5A3", "CTIF", "BEGAIN", "MOGAT2", "CPEB3", "CAPN11", "LIF", "RAP1GAP2", "HMGA1", "B3GAT1", "UNC5B", "SV2A", "ATXN2L", "SEMA6B", "TTYH3", "ITGA3", "DNM1", "CDK18", "FSCN1", "CIB2", "NBL1", "SLC7A1", "WHRN", "PTPRU", "ELF4", "ZC3H7B", "SYNGAP1", "SPEG", "OAF", "YPEL4"…	Up-regulated
MIR6831_5P	0.00208518	0.0481581	0.143765	0.33628	1.66457	98	c("GNB3", "HOXA9", "TRPM3", "ZBTB34", "SEMA3A", "TDRD6", "CPEB3", "RGS16", "PRSS12", "ALDH1L2", "ACVR1C", "SVIL", "CBFA2T3", "XPO7", "TGFB1I1", "STX3", "TPST2", "ADRB2", "REPIN1", "KLF8", "HOXC8", "STK40", "PLAGL2", "PRRG1", "ELP1", "ZFYVE26", "SNX30", "PBX2", "SEC24D", "ECRG4", "HAUS2", "ZNF281", "GATM", "AHR", "TRIM6", "IL10RB", "PPP1R15B", "GUF1", "GXYLT1", "TGFBR1", "RNF38", "FBXO42", "NHLRC2…	Up-regulated
MIR6845_5P	0.00139476	0.0355715	0.179519	0.418955	1.82654	47	c("GNAZ", "CRTC2", "BCL9L", "TIMP3", "RASD2", "ZNF677", "POLDIP3", "DZIP1", "NGFR", "GGA3", "CEACAM19", "ANKMY1", "CDH8", "GPR137B", "SDC3", "GRAMD1B", "POM121C", "POM121", "CYB5RL", "PIK3CA", "SOGA1", "IQSEC2", "ABLIM3", "FAM219A", "TMCC1", "FAM53B", "USF2", "TRIM28", "TOB2", "SMAD3", "ERN1", "SLC35F6", "TPPP", "CD99L2", "SLC25A29", "FBXL5")	Up-regulated
MIR6852_5P	0.00012174	0.00512492	0.538434	0.336544	1.7462	140	c("PITPNM2", "ANGEL1", "DKK3", "CERS1", "LIMK2", "ALS2CL", "SOX10", "JRK", "ZNF496", "PARP6", "TTYH3", "EPHB3", "FGFR2", "SYNGAP1", "BMP1", "ATN1", "SPRY4", "TNRC18", "ITGA10", "SEPTIN4", "RIMS3", "CLIP3", "RAB11FIP5", "TEPP", "FAM168A", "THBS3", "FAM53C", "APBA1", "GLIS2", "STRN4", "MAU2", "COL6A2", "ATG9A", "IPO7", "B3GNT7", "EGFR", "ZBTB7A", "DRAXIN", "ZNF282", "NFASC", "SORBS3", "C1orf116", "…	Up-regulated
MIR6871_3P	0.00068023	0.0207704	0.252973	0.34681	1.73158	104	c("TRIM9", "FRMD5", "COL5A3", "AFAP1L1", "PPP1R3B", "COL15A1", "RALGPS1", "BDKRB2", "SIDT2", "BVES", "IRGQ", "B4GALT2", "COL1A1", "MED26", "CAV2", "ZNF282", "IQCJ-SCHIP1", "UHRF1BP1", "CBX6", "AKT3", "FBN1", "DGKH", "COL5A2", "MBTD1", "KDM7A", "SLK", "TRIB2", "HMBOX1", "ZHX3", "CDK6", "COL5A1", "SPARC", "IL1RAP", "LYPLA1", "ZMIZ1", "ABHD5", "PMP22", "GLE1", "ANKRD13A", "RAB30", "TET3", "PIK3CB", …	Up-regulated
MIR6883_5P	0.00201223	0.0470059	0.144487	0.261324	1.46278	319	c("RAB3IL1", "PXDC1", "RBM24", "DACT1", "ASIC1", "RPS6KA2", "SLITRK5", "MEX3A", "PITPNM2", "FBXO10", "COL5A3", "IFFO2", "PTPRJ", "PPM1F", "RAP1GAP2", "MAFF", "UNC5B", "SV2A", "TIMP3", "ATXN2L", "DAGLA", "ENTPD2", "XKR6", "TTYH3", "ARHGAP23", "FSCN1", "SAV1", "SLC7A1", "ZNF333", "CLIP2", "CCDC180", "TMTC1", "SYT7", "PITPNM3", "SYNGAP1", "LZTS3", "OAF", "YPEL4", "SPRY4", "SCN4B", "MNT", "RIMS3", "I…	Up-regulated
MIR762	0.00077729	0.0229047	0.235496	0.325071	1.68666	140	c("OLFML2A", "SEMA7A", "TRPM3", "TAGLN", "CERS1", "TOX2", "NATD1", "SHB", "CPEB3", "LIFR", "PPM1H", "RAP1GAP2", "TRAF7", "TTYH3", "PKIG", "SYT7", "SH3PXD2B", "CLIP3", "ACVR1B", "PLXNA1", "NFIX", "PKP2", "ZNF219", "SEPSECS", "GLIS2", "KIAA0930", "KCNIP3", "REXO1", "AP5B1", "PTPRF", "LRP1", "OSBP2", "STK40", "MAP6D1", "SH3PXD2A", "RPIA", "COPS7B", "FBXL16", "GAB1", "ZNF395", "NFIC", "TYSND1", "SDC3…	Up-regulated
MIR98_5P	0.00201191	0.0470059	0.144487	0.260662	1.4597	321	c("HIC2", "CLCN5", "ZNF516", "HOXA1", "SLC2A12", "IRS2", "TMPRSS2", "ITGB3", "TNFSF9", "CPEB1", "PAPPA", "PLEKHO1", "CPA4", "FNIP2", "HMGA2", "BEGAIN", "MARS2", "CPEB3", "ARID3A", "FRAS1", "RGS16", "C15orf39", "USP44", "ACVR1C", "PBX3", "SLC5A6", "PLEKHG6", "ELF4", "FGF11", "CLDN12", "SCN4B", "RNF165", "SLC22A23", "ABL2", "STX3", "KLHDC8B", "GAN", "DTX4", "PRTG", "CPEB2", "APBB3", "YPEL2", "PRSS2…	Up-regulated
MISHRA_CARCINOMA_ASSOCIATED_FIBROBLAST_UP	0.000737	0.0219825	0.256959	0.558499	1.98501	20	c("RAB3B", "KRT17", "PDGFA", "CTSK", "SESN2", "PLAU", "CTHRC1", "GEM", "COL6A1", "COL6A2")	Up-regulated
MISIAK_ANAPLASTIC_THYROID_CARCINOMA_UP	0.00030616	0.011017	0.498493	0.535649	2.01757	25	c("GREM1", "TRIM9", "SIX4", "HES7", "MYLK", "ARID3A", "HMGA1", "SLC7A5", "MME", "SP6", "SERPINE1", "B4GALNT4", "TFRC", "GPC1")	Up-regulated
MIYAGAWA_TARGETS_OF_EWSR1_ETS_FUSIONS_DN	1.14e-06	8.18e-05	0.643552	0.348347	1.87728	202	c("GPNMB", "MMP14", "DKK1", "SEMA7A", "RPS6KA2", "GFPT2", "CEMIP", "VSTM4", "RGMB", "CHI3L1", "DOK5", "ADM", "BAALC", "PLAU", "HMGA2", "TMEM158", "COL11A1", "ACTG2", "C10orf90", "LIF", "HMGA1", "MAFF", "COL8A1", "SEMA3C", "FAM126A", "TBX2-AS1", "HR", "FST", "ST3GAL6", "PRSS12", "NEDD4L", "SVIL", "MME", "ABHD17B", "ARHGEF5", "SRPX", "SPEG", "APCDD1L", "PDLIM4", "ACTN1", "TBX2", "AK5", "SLC22A23", …	Up-regulated
MODULE_112	0.00012647	0.00527865	0.518848	0.34094	1.76009	134	c("GPNMB", "S100P", "POU3F1", "EPHB1", "RPS6KA2", "LRRC32", "LY6D", "CTSK", "CEACAM1", "THBS2", "GRP", "CYP1B1", "MYBPC1", "ALDH3B2", "PTPRG", "EYA2", "GAS1", "CDKN1C", "CP", "TGFA", "DVL1", "ITGA3", "CDKN2A", "RIN1", "LAMA3", "SCG2", "SRPX", "COL15A1", "TRIM29", "COX7A1", "NOVA1", "HPGD", "PLXNB1", "MMP3", "KLF5", "ADRB2", "THRB", "SOX9", "SMTN", "ETV3", "CPS1", "KRT86", "RND3", "QPCT", "COL5A2"…	Up-regulated
MODULE_114	8.91e-05	0.0039042	0.538434	-0.225751	-1.7057	265	c("IL2RG", "CST7", "SRGN", "NDUFB1", "UCP2", "BST2", "ATP5ME", "ATP5MF", "SSBP1", "PSMD8", "TMEM147", "BEX1", "RPL38", "IMP3", "PSMA4", "ARPC3", "NDUFAB1", "HSPA8", "VDAC1", "ECI1", "CHMP2A", "NDUFV2", "PSMA2", "EIF3K", "SRSF2", "WDR83OS", "ACAA1", "NDUFB7", "LSM3", "CTSC", "PFDN5", "RBCK1", "EIF3G", "APRT", "CDC37", "ATP5MC3", "ATP6V0B", "UBA52", "LSM5", "CLIC1", "RPL39", "CCNDBP1", "DPY30", "MY…	Down-regulated
MODULE_117	8.78e-11	1.31e-08	0.839089	-0.291704	-2.26006	287	c("CCL19", "MS4A1", "CD27", "GZMK", "EVI2B", "GPR183", "CD3G", "ITK", "GZMA", "FYB1", "TRAT1", "CYTIP", "ALOX5AP", "GPR65", "CD247", "CD52", "LCP2", "RHOH", "CORO1A", "TCN1", "GAP43", "BCL2A1", "CD79B", "HSPA6", "VCAM1", "GRIK3", "BBOX1", "ARHGDIB", "IFI27", "IL18R1", "S100A9", "CYP24A1", "FGF7")	Down-regulated
MODULE_118	5.24e-06	0.00032448	0.610527	-0.225729	-1.80563	308	c("IL7R", "HLA-DQA1", "SLA", "IL2RG", "PTPRC", "CD53", "DOCK2", "CD3D", "LAPTM5", "PTPN7", "CXCR4", "S1PR4", "CD79A", "ALOX5AP", "CD37", "S100A8", "CST7", "ITGB2", "CORO1A", "CCL5", "IFIT1", "LSP1", "BCL2A1", "ISG15", "DMBT1", "ARHGDIB", "IFI27", "GSTM1", "SRGN")	Down-regulated
MODULE_119	2.88e-10	3.85e-08	0.814036	-0.469131	-2.99193	104	c("BANK1", "PTPRC", "LCK", "P2RY10", "GZMA", "IGKC", "IL16", "CXCR4", "IGHG3", "IL10RA", "CD48", "SAMSN1", "LIMD2", "SELL", "HLA-DMB", "STAT4", "TCN1", "PLCL2", "CD79B", "CD74", "VCAM1", "MX1", "TXNIP", "ISG20")	Down-regulated
MODULE_12	0.00042315	0.0142357	0.318541	0.280782	1.56137	291	c("ARHGEF4", "POSTN", "GFPT2", "NR1D1", "MFAP2", "L1CAM", "NUPR1", "HSPG2", "DHRS3", "LMO4", "THBS2", "CYP1B1", "ADM", "SOX10", "GPM6A", "PALM", "COL11A1", "GAS1", "CDKN1C", "DIP2C", "MYLK", "RNASE1", "LHFPL2", "GPRC5B", "SV2A", "TIMP3", "DST", "RGS16", "DNM1", "APOE", "CDK18", "NOTCH3", "ZBTB16", "SRPX", "AEBP1", "COL15A1", "FGFR1", "MYL9", "SCHIP1", "CLIP3", "DAAM2", "COL6A3", "DCLK1", "TMEM47"…	Up-regulated
MODULE_122	0.0014869	0.0374141	0.170493	0.341186	1.68619	97	c("RND1", "POSTN", "L1CAM", "LY6D", "THBS4", "DSG3", "THBS2", "DDR2", "COL11A1", "LAMB3", "DSG2", "LAMC2", "COL7A1", "ICAM1", "ITGA3", "LAMA2", "LAMA3", "SRPX", "AEBP1", "CDH3", "COL6A3", "PTK7", "NID1", "ZYX", "COL6A1", "COL1A1", "ADAM12", "APBA1", "ITGBL1", "EFS", "COL6A2", "ITGB5", "NCAM1", "CHL1", "PTPRF", "SPOCK1", "IL18", "RND3", "FBN1", "COL5A2", "CNTNAP1", "COL16A1", "CCL2", "COL18A1", "C…	Up-regulated
MODULE_15	7.4e-11	1.12e-08	0.839089	-0.293753	-2.25872	279	c("HLA-DQA1", "IL2RG", "EVI2B", "PTPRC", "CD69", "CD53", "DOCK2", "LAPTM5", "PTPN7", "CXCR4", "S1PR4", "WAS", "GMFG", "CD37", "HCLS1", "CD52", "CST7", "LCP2", "SELL", "ITGA4", "CORO1A", "SPINK2", "OAS2", "PECAM1", "ANGPT1", "LSP1", "FABP7", "ELMO1", "TNFAIP8", "CRIP1", "ARHGDIB")	Down-regulated
MODULE_151	1.83e-05	0.00097078	0.57561	-0.23151	-1.71248	247	c("IL2RG", "CST7", "SRGN", "NDUFB1", "UCP2", "BST2", "ATP5ME", "ATP5F1E", "ATP5MF", "SSBP1", "PSMD8", "BEX1", "RPL38", "IMP3", "PSMA4", "ARPC3", "NDUFAB1", "HSPA8", "VDAC1", "ECI1", "CHMP2A", "NDUFV2", "PSMA2", "EIF3K", "SRSF2", "WDR83OS", "ACAA1", "NDUFB7", "LSM3", "CTSC", "RBCK1", "EIF3G", "APRT", "CDC37", "ATP5MC3", "ATP6V0B", "UBA52", "LSM5", "CLIC1", "RPL39", "CCNDBP1", "DPY30", "MYL12B", "S…	Down-regulated
MODULE_16	4.24e-05	0.00202268	0.557332	-0.196907	-1.64793	369	c("SLA", "IL2RG", "GPR183", "PTPRC", "CD53", "DOCK2", "SPN", "LAPTM5", "PTPN7", "CXCR4", "S1PR4", "IGHG3", "ALOX5AP", "WAS", "HCLS1", "S100A8", "CST7", "LCP2", "ITGB2", "CORO1A", "CCL5", "IFIT1", "OAS2", "LSP1")	Down-regulated
MODULE_165	7.73e-10	9.65e-08	0.801216	-0.684693	-3.84969	38	c("CCL19", "MS4A1", "CD27", "GZMK", "FYB1", "CD247", "LCP2", "RHOH", "BCL2A1", "HSPA6")	Down-regulated
MODULE_171	1.02e-24	4.37e-22	1.2871	-0.660571	-4.14956	91	c("MS4A1", "IL7R", "HLA-DQA1", "BANK1", "KLRK1", "P2RY10", "GZMA", "CD2", "CD3D", "IGKC", "CD79A", "IGHG3", "CAMK4", "IL10RA", "CD48", "SAMSN1", "LIMD2", "HLA-DRA", "SELL", "IFI44L", "HLA-DPA1", "IFIT1", "MX2", "ISG15", "IFITM1", "VCAM1", "MX1", "OAS1", "TXNIP", "ISG20", "OAS3", "GBP1", "SAMHD1", "SP110", "HLA-DQB1", "IFI35", "HVCN1", "PLSCR1")	Down-regulated
MODULE_176	0.00117241	0.0314761	0.191822	0.33385	1.68562	113	c("S100P", "EPHB1", "RPS6KA2", "LRRC32", "LY6D", "CTSK", "CEACAM1", "THBS2", "GRP", "CYP1B1", "MYBPC1", "PTPRG", "EYA2", "GAS1", "CDKN1C", "CP", "TGFA", "DVL1", "ITGA3", "LAMA3", "SCG2", "SRPX", "COL15A1", "TRIM29", "COX7A1", "NOVA1", "HPGD", "PLXNB1", "MMP3", "ADRB2", "SOX9", "SMTN", "ETV3", "CPS1", "KRT86", "RND3", "QPCT", "COL5A2", "EHHADH", "RAPGEF1", "ALDH1A3", "DEFB1", "GATM")	Up-regulated
MODULE_177	1.71e-07	1.49e-05	0.690132	-0.452227	-2.83584	87	c("HLA-DQA1", "SLA", "IL2RG", "PTPRC", "CD53", "PTPN7", "CD48", "HCLS1", "CD52", "HLA-DMB", "MX2", "IFIT3", "CD83", "CRIP1", "ARHGDIB", "OAS1", "ISG20", "UCP2", "PTPN6", "BST2", "FKBP5")	Down-regulated
MODULE_188	0.00110171	0.0303133	0.45506	-0.332134	-2.09524	93	c("BANK1", "P2RY10", "TRAF3IP3", "CXCR4", "IGHG3", "BIN2", "IL10RA", "PLAC8", "PRKCB", "MX1", "RSAD2", "NTRK3", "OAS1", "TXNIP", "RCSD1", "SP110", "FCMR", "PTPN6")	Down-regulated
MODULE_204	0.00085954	0.0248788	0.477271	-0.431114	-2.64246	62	c("CCL19", "HLA-DQA1", "CD27", "HSPA6", "S100A9", "GBP1")	Down-regulated
MODULE_208	1.99e-24	8.25e-22	1.27903	-0.680999	-4.25104	79	c("MS4A1", "IL7R", "HLA-DQA1", "BANK1", "KLRK1", "P2RY10", "GZMA", "CD2", "CD3D", "IGKC", "CD79A", "IGHG3", "CAMK4", "CD48", "SAMSN1", "LIMD2", "HLA-DRA", "IFI44L", "HLA-DPA1", "HLA-DMB", "IFIT1", "MX2", "ISG15", "IFITM1", "CD74", "VCAM1", "OAS1", "TXNIP", "OAS3", "GBP1")	Down-regulated
MODULE_220	9.46e-07	7.07e-05	0.659444	0.344408	1.86424	211	c("ST8SIA2", "GREM1", "RND1", "POU3F1", "ACTA2", "SEMA7A", "NRG2", "EPHB2", "EPHB1", "DLG4", "MYOM1", "HOXD8", "L1CAM", "KRT17", "LEPR", "MMP11", "POU6F1", "HOXA4", "HOXA5", "SEMA3A", "EPHA2", "CTF1", "JAG1", "CYP1B1", "MYBPC1", "DDR2", "HMGA2", "SNAI2", "PTPRG", "COL11A1", "LAMB3", "EFNB2", "ACTG2", "WNT5A", "LIF", "LAMC2", "GRB7", "SEMA3C", "EGF", "COL7A1", "DVL1", "LAMA2", "APOE", "HLF", "EPHB…	Up-regulated
MODULE_223	3.28e-05	0.00159741	0.557332	-0.383014	-2.44067	96	c("SLAMF1", "IL2RG", "CD69", "CD2", "CD79A", "CD8A", "CD48", "HLA-DRA", "EVI2A", "SELL", "HLA-DRB5", "CD4", "HLA-DMB", "TGFBI", "CD83", "CRIP1", "ISG20")	Down-regulated
MODULE_27	7.59e-13	1.42e-10	0.921426	-0.375387	-2.61085	193	c("IL7R", "SLAMF1", "CD27", "KLRK1", "IL2RG", "GPR183", "PTPRC", "CD3G", "CD69", "GPR171", "P2RY10", "CD2", "CD3D", "CXCR4", "CD79A", "IL10RA", "GPR65", "CD247", "PTGER2", "CD8A", "CD96", "HLA-DRA", "EVI2A", "ITGB2", "HLA-DRB5", "CD4", "HLA-DMB", "FRZB", "CD79B", "GRIK3", "IL18R1", "CALCRL", "SEMA4D")	Down-regulated
MODULE_28	8.36e-08	7.8e-06	0.704976	-0.728575	-3.54008	24	c("PSMB5", "PSMD12", "PSMD8", "PSMA4", "PSMA2", "PSMA3", "PSMB2", "PSMA5", "PSMC2", "PSMD14", "PSMA1", "PSMD2", "PSMD1", "PSMC1", "PSMB4", "PSMA7", "PSMD9", "PSMD7", "PSMD3", "PSMD13", "PSMC6", "PSMB7", "PSMD11", "PSMD10")	Down-regulated
MODULE_292	1.69e-30	9.59e-28	1.43181	-0.70741	-4.42483	88	c("MS4A1", "IL7R", "HLA-DQA1", "BANK1", "CD27", "SP140", "KLRK1", "LCK", "P2RY10", "CD2", "CD3D", "IGKC", "IL16", "CD79A", "IGHG3", "CAMK4", "CD37", "CD48", "SAMSN1", "LIMD2", "HLA-DRA", "SELL", "IFI44L", "HLA-DPA1", "HLA-DMB", "IFIT1", "MX2", "LSP1", "CD79B", "ISG15", "IFITM1", "CD74", "VCAM1", "OAS1", "OAS3", "GBP1")	Down-regulated
MODULE_297	0.00118046	0.031485	0.193545	0.391426	1.80032	62	c("MMP14", "KRT17", "HAS3", "LAMB3", "TP63", "LAMC2", "DST", "COL7A1", "TENM2", "LAMA3", "KRT5", "GABRE", "CDH3", "CSTA", "TRIM29", "COL17A1", "F2RL1", "SERPINE1", "ADRB2", "CAV2", "ITGA6", "ITGB4", "DSC3", "DSP", "PTPRK")	Up-regulated
[truncated: 191 more rows]

## Sheet: SupplementaryData4
geneID	p_val	avg_log2FC	pct.1	pct.2	p_val_adj
RPS10	0	0.594905	0.97	0.939	0
[truncated: 14,469 more rows]

## Sheet: SupplementaryData5
patient	treatment	imageID	pdoID	area	perimeter	perimeter.2	circularity
[truncated: 94 more rows]

[truncated: 10 more sheets: SupplementaryData6, SupplementaryData7, SupplementaryData8, SupplementaryData9, SupplementaryData10, SupplementaryData11, SupplementaryData12, SupplementaryData13, SupplementaryData14, SupplementaryData15]
